# Supplementary material for: Plant growth and stress-regulating metabolite response to biochar utilization boost crop traits and soil health
Source: Front Plant Sci. 2023 Oct 12;14:1271490. doi: 10.3389/fpls.2023.1271490 (PMC10600501; doi:10.3389/fpls.2023.1271490)
Supplement: Supplementary file 2 [file Table_1.xlsx]

## Sheet:  
Table S1. Expression pattern of metabolites detected in the different plant compartments under the biochar supplemented soil.
ID	Metabolites	Cluster
pos_7865	Amyl salicylate	1
pos_14630	Ginkgolic Acid	1
pos_12926	m-Xylene	1
pos_13837	Calcidiol	1
neg_14501	Deslanoside	1
pos_12172	Estriol	1
pos_11914	Norethynodrel	1
pos_13191	Pregnanolone	1
pos_12614	Jasmolone	1
pos_11800	Jasmone	1
neg_3751	Erucic acid	1
pos_13451	Ethyl nonanoate	1
pos_12698	Hepoxilin A3	1
pos_8336	Jasmonic acid	1
pos_11990	Leukotriene A4	1
pos_14240	Pelargonic acid	1
pos_13457	Pinolenic Acid	1
pos_5607	Elenaic acid	1
pos_14089	Oxytocin	1
pos_14894	Canthaxanthin	1
pos_15602	Crassostrea Secocarotenoid	1
pos_2686	Monomenthyl succinate	1
pos_16501	Neoxanthin	1
pos_13448	Norbicycloekasantalal	1
pos_12005	Norecasantalic acid	1
pos_2740	Protobassic acid	1
pos_8514	Thymol	1
pos_13450	Tricycloekasantal	1
pos_13410	Vanillin 3-(L-menthoxy)propane-1,2-diol acetal	1
neg_3982	Zeinoxanthin	1
pos_14914	Coniferyl aldehyde	1
neg_9758	Wedelolactone	1
neg_12091	Pyridoxal	1
pos_5384	Benzaldehyde	2
pos_6133	Benzene	2
neg_11645	Phenylethyl alcohol	2
pos_7676	Sulfamerazine	2
pos_12845	cis-Jasmone	2
neg_9035	Maltopentaose	2
pos_8084	Suprofen	2
neg_1467	Threonate	2
neg_5588	Xylitol	2
neg_7378	Diosmin	2
pos_6994	Kaempferol 3-O-glucoside	2
pos_6940	Narcissin	2
pos_2135	Taxifolin	2
pos_13033	Heptadecatrienal	2
pos_9524	carbenicillin	2
neg_7092	Creatinine	2
pos_4765	D-4'-Phosphopantothenate	2
pos_12908	DL-2-Aminooctanoic acid	2
neg_9439	Pantetheine 4'-phosphate	2
neg_2399	Propanoate	2
neg_7211	Crocin	2
pos_5758	Cuminaldehyde	2
pos_8345	Deoxyloganin	2
neg_15787	Nardosinone	2
pos_1471	Nogalamycin	2
pos_8442	Perillic acid	2
neg_16869	Phorbol 12-myristate 13-acetate	2
neg_16212	Phylloquinol	2
pos_9769	Terpinyl Acetate	2
neg_2612	Catechol	2
pos_7868	Coumestrol 3-O-glucoside	2
pos_5795	Rothindin	2
neg_2714	Amlodipine	2
pos_1699	N1-Methyl-2-pyridone-5-carboxamide	2
pos_5284	Ethylparaben	3
pos_1148	Paclitaxel	3
pos_1904	Phenylacetic acid	3
neg_11000	Amygdalin	3
pos_10602	Coniferin	3
neg_8015	Glycolaldehyde	3
pos_5572	Isomaltotriose	3
neg_6360	L-Erythrulose	3
neg_8465	Maltohexaose	3
pos_4827	Maltotetraose	3
pos_4751	Muconic dialdehyde	3
neg_7784	Ribostamycin	3
pos_5394	Validamycin B	3
neg_1826	Bilobetin	3
pos_5453	Clovin	3
pos_11142	Curcumin monoglucoside	3
neg_2803	Skullcapflavone II	3
pos_11526	Sophoraflavanone B	3
pos_6077	Swertiajaponin	3
neg_8215	Tangeritin	3
pos_2036	Adipate semialdehyde	3
pos_13423	Ascorbyl stearate	3
neg_6607	Pimelate	3
pos_1963	Aconitic acid	3
neg_9200	Aerobactin	3
pos_2005	Cycloserine	3
pos_5415	Dopaxanthin quinone	3
neg_1742	Fumaric acid	3
pos_943	Pyroglutamic acid	3
pos_11843	Threoninyl-Proline	3
neg_5521	Limonin	3
pos_10301	Verbenalin	3
neg_5801	Capsaicin	3
pos_4668	Hispolone	3
pos_6256	L-Normetanephrine	3
pos_5532	Glycitein 7-O-glucuronide	3
pos_11528	Kanzonol W	3
pos_11224	Psoralidin	3
pos_9195	Fluridone	3
pos_5414	Nifedipine	3
pos_10833	Atropaldehyde	4
pos_11174	Homoveratric acid	4
neg_4872	Tyramine	4
pos_14322	Campesterol	4
pos_5217	Bancroftinone	4
pos_6363	Benzoquinoneacetic acid	4
neg_2839	Erythritol	4
pos_1233	Furfural	4
neg_5297	Glucoerucin	4
neg_8759	Glucovanillin	4
neg_9354	Mannitol	4
pos_8494	Megastigmatrienone	4
neg_1601	Sucrose	4
pos_12308	Tetrahydrofolate	4
neg_9973	Xylobiose	4
neg_6413	Chrysoeriol	4
pos_5731	Isoquercitin	4
neg_12545	Kuwanon H	4
neg_5405	Morusin	4
neg_5203	Mulberrin	4
pos_10009	Neouralenol	4
neg_12122	Rutin	4
pos_8423	Troxerutin	4
pos_1185	Arachidonyl-CoA	4
pos_5373	Isobutyl 2-furanpropionate	4
neg_9435	Melibiitol	4
pos_10563	Allantoate	4
neg_13139	Doxorubicin	4
neg_6115	Guanidinoacetate	4
neg_12124	Penicillin G	4
neg_2090	Serinyl-Lysine	4
neg_11916	S-Lactoylglutathione	4
neg_5659	Succinate	4
pos_11537	Ajugol	4
pos_9562	Hispidin	4
pos_6188	Zingerone	4
pos_10365	Glycyrin	4
pos_9550	Glycyrrhizaisoflavone A	4
pos_7228	Ononin	4
neg_6195	Pseudobaptigenin	4
pos_5484	N'-Nitrosonornicotine	4
pos_1620	Pyridoxal phosphate	4
pos_6580	Methyl benzoate	5
pos_7266	p-Anisaldehyde	5
pos_6272	Flurogestone acetate	5
pos_2219	Danielone	5
pos_5912	Gaultherin	5
neg_11412	Kanamycin A	5
pos_12915	Kanamycin B	5
pos_7425	Quinol glucuronide	5
pos_9007	Specnuezhenide	5
pos_7492	Cyanin	5
pos_5941	Floribundoside	5
pos_7044	Hesperidin methylchalcone	5
pos_8871	Luteolin	5
neg_8782	Pinostrobin	5
pos_9088	Salvigenin	5
pos_8989	Vaccarin	5
neg_15008	Linoleate	5
neg_12473	Sebacic acid	5
neg_8987	Stearoyl-CoA	5
pos_16789	Traumatin	5
pos_2168	Fasoracetam	5
neg_5404	Nafcillin	5
pos_16140	Norfloxacin	5
neg_5579	S-(Hydroxymethyl)glutathione	5
pos_5733	Serinyl-Isoleucine	5
neg_4889	Serinyl-Phenylalanine	5
pos_4866	Humulene	5
pos_5757	p-Cymene	5
pos_10888	Thymol methyl ether	5
neg_5490	Coniferyl acetate	5
neg_7443	Dopamine	5
pos_2257	Guaiacol	5
neg_5269	Hydroquinone	5
pos_9422	Gancaonin D	5
pos_7482	Glycycoumarin	5
pos_9194	Pisatin	5
pos_6678	Vestitone 7-glucoside	5
pos_9198	Nimodipine	5
neg_2191	Pyridoxamine phosphate	5
pos_9772	Benzenebutanoic acid	6
neg_8437	Cyclopentolate	6
pos_2200	Dehydrochorismic acid	6
pos_11688	Ethylbenzene	6
neg_7388	n-Propyl gallate	6
pos_2020	Phenethylamine	6
pos_7498	p-Mentha-1,3,5,8-tetraene	6
pos_7252	Propoxycaine	6
neg_7360	Streptomycin	6
neg_15643	Anemarrhenasaponin I	6
neg_12038	Dehydroepiandrosterone	6
pos_9478	Dexamethasone	6
pos_8117	Adhumulinic acid	6
pos_1466	Aminoacetone	6
pos_8206	beta-Damascenone	6
neg_5399	Chlorogenic Acid	6
pos_7845	Digalacturonate	6
neg_5386	Manumycin A	6
pos_6755	Neomycin B	6
pos_9805	Psoralenoside	6
neg_8023	Sedoheptulose	6
neg_9844	Diosmetin	6
neg_12588	Eupatorin	6
neg_10195	Juglanin	6
pos_9107	Kaempferol 3-alpha-L-arabinofuranoside	6
neg_5752	Kurarinone	6
pos_14043	Laricitrin	6
neg_12372	Arachidonoyl Serinol	6
pos_12157	Corchorifatty acid D	6
pos_12155	Geranyl phenylacetate	6
pos_13270	Ginsenoyne J	6
pos_16396	Glaucarubol 15-O-beta-D-glucopyranoside	6
pos_8322	Isocrotonic acid	6
neg_1712	Itaconate	6
pos_12476	L-Palmitoylcarnitine	6
pos_5774	Maleamic acid	6
neg_5973	Mesaconate	6
pos_13285	Biocytin	6
pos_7585	Butyl lactate	6
neg_9378	Clavulanic acid	6
neg_7525	Creatine	6
neg_7756	Dacarbazine	6
pos_9196	Dopaxanthin	6
pos_9779	Gabapentin	6
neg_9759	Glutathione	6
neg_10251	Pantetheine	6
pos_11177	Phenylacetylglutamine	6
neg_1654	Propynoate	6
pos_2128	Serinyl-Glycine	6
pos_10106	Trandolapril	6
pos_11283	Bevirimat	6
pos_13831	Cadalene	6
pos_10040	Calenduloside E	6
neg_12899	Cedryl acetate	6
pos_3238	Dehydroandrographolide succinate	6
pos_7531	Dihydroartemisinin	6
pos_11587	Eremopetasidione	6
pos_13023	Idoxanthin	6
pos_9016	Isoalantolactone	6
neg_13573	Retinoate	6
neg_15041	Retinol	6
pos_11741	Spathulenol	6
pos_15182	Strigol	6
pos_10849	Thujone	6
neg_11068	hexylresorcinol	6
pos_8962	Sinapyl alcohol	6
pos_14044	Trifolian	6
pos_5480	Italipyrone	7
pos_10119	n-Butylbenzene	7
neg_6994	Estrone 3-glucuronide	7
pos_10130	Sterol	7
neg_6669	Thyrotropin releasing hormone	7
pos_7764	Acarbose	7
neg_1362	D-Arabinono-1,4-lactone	7
neg_5245	Diacetyl	7
neg_1276	Gluconolactone	7
pos_7323	Isobiflorin 6''-gallate	7
neg_8235	Lentinan	7
pos_2289	Lotaustralin	7
pos_8109	Neocarzinostatin chromophore	7
pos_9584	Prunasin	7
pos_7758	Artocarpetin B	7
pos_8211	Baohuoside I	7
neg_12421	Isoliquiritin	7
pos_9135	Phlorizin	7
pos_11437	Rhoifolin	7
pos_6524	Vitexin	7
pos_12357	Isovaleric acid	7
neg_6968	Isovitexin	7
neg_7191	Succinic acid semialdehyde	7
pos_8243	Wyerone epoxide	7
pos_8242	Cysteinyl-Asparagine	7
neg_7459	N-Succinyl-L-glutamate 5-semialdehyde	7
pos_1529	Suberylglycine	7
pos_5497	Abscisic acid	7
pos_5550	Farnesylcysteine	7
neg_11159	Phytyl diphosphate	7
pos_6456	Secologanate	7
pos_1557	Epinine	7
pos_11969	Folate	7
neg_5036	Pyrocatechol	7
neg_6074	resorcinol	7
neg_10541	Daidzin	7
pos_6915	Isotectorigenin 4'-glucoside 7-rhamnoside	7
pos_5523	Aclacinomycin N	7
neg_14153	Cannabigerolate	8
pos_13886	Cortexolone	8
pos_14192	Cortisol	8
neg_15971	Cucurbitacin IIa	8
pos_15062	Epitestosterone	8
neg_13552	Hydrocortisone 17-butyrate	8
pos_13612	Nandrolone phenpropionate	8
neg_15676	Pregnanediol	8
neg_16558	Protodioscin	8
pos_3733	trans-Dehydroandrosterone	8
pos_11586	Eremopetasinorol	8
pos_12924	Erythromycin C	8
neg_12929	Neamine	8
pos_13856	Tylosin	8
neg_5864	Eriodictyol	8
neg_8588	Kaempferol	8
pos_15518	Linoleamide	8
pos_4752	Pantothenol	8
pos_2922	Tetradecanedioic acid	8
neg_15187	Anamorelin	8
neg_1382	Chorismate	8
neg_16235	Serinyl-Valine	8
neg_15854	Abscisic aldehyde	8
pos_12931	Epinepetalactone	8
pos_12822	Momordin IIc	8
pos_13697	Resmethrin	8
pos_16136	Retinal	8
pos_8204	Chavicol	8
pos_9147	Gingerdione	8
neg_5443	Isoeugenol	8
neg_8344	Neoglycyrol	8
pos_15667	Desmethylfluoxetine	9
neg_9289	Diflunisal	9
pos_14142	Diisobutyl phthalate	9
pos_11441	dioxybenzone	9
neg_4082	Irbesartan	9
pos_6174	Phenylpropanolamine	9
neg_15260	Practolol	9
pos_11624	Propyl phenylacetate	9
neg_4047	Roxithromycin	9
pos_11375	Styrene	9
pos_2586	Androsta-1,4-diene-3,17-dione	9
pos_16514	beta-Sitosterol	9
neg_3086	Budesonide	9
pos_13249	Campestanol	9
pos_3361	Chenodeoxycholate	9
pos_14776	Cholesterol	9
neg_13922	Mifepristone	9
pos_15993	Proscillaridin A	9
pos_13084	Secalciferol	9
pos_14930	Taurolithocholic acid	9
pos_16491	Acetoin	9
pos_16715	Clarithromycin	9
neg_15285	Embelin	9
pos_16095	Gentamicin A	9
neg_7289	Glycerone	9
pos_11909	Kamahine C	9
pos_12978	L-Fucose 1-phosphate	9
neg_11136	Pogostone	9
neg_8362	Dihydrokaempferol	9
pos_16527	Adrenic acid	9
pos_15828	Butanoic acid	9
pos_13370	Isopalmitic acid	9
pos_14796	Oleamide	9
pos_12567	Oleic Acid ethyl ester	9
pos_3544	Panatellin	9
pos_10879	pentanamide	9
neg_17138	Stearidonic acid	9
pos_14179	Tetracosanoic acid	9
pos_12556	Undecanoic Acid	9
pos_2729	Citric acid	9
neg_15598	N-Oleoylglycine	9
pos_16742	Threoninyl-Isoleucine	9
pos_9706	Curdione	9
neg_3046	Geranic acid	9
pos_3821	Pseudoginsenoside F11	9
pos_16186	Pubesenolide	9
pos_3710	Ubiquinone-8	9
pos_11749	Valdiate	9
pos_15814	Isoetharine	9
pos_12980	L-Metanephrine	9
neg_3841	Methyl protodioscin	9
neg_11705	Aspirin	10
neg_8887	Coumaryl acetate	10
neg_10882	Ethyl salicylate	10
pos_12416	Fexofenadine	10
pos_16769	Toluene	10
pos_14883	Trimetazidine	10
pos_11772	Chenodeoxycholic acid 3-sulfate	10
neg_15884	Cholic acid	10
pos_14779	Diosgenin glucoside	10
pos_11917	Ganodosterone	10
neg_3174	Hydrocortisone	10
pos_3842	Stigmastentriol	10
pos_14381	Taurocholate	10
neg_1817	Azacitidine	10
pos_9958	Chlorogenate	10
pos_3798	Dihydrojasmone	10
neg_16587	Erythromycin	10
pos_13707	Gentamicin C2	10
pos_15053	Geosmin	10
pos_8879	Gluconasturtiin	10
neg_1072	Maltoheptaose	10
pos_6138	Methyl beta-D-galactoside	10
pos_16823	Murrayenol	10
neg_4463	Nystatin	10
pos_5691	Pseudooxynicotine	10
neg_1323	Isoswertisin 2''-rhamnoside	10
neg_9668	Quercetin 3-O-glucoside	10
neg_10763	Tribuloside	10
pos_16417	Arachidic acid	10
pos_14461	Caproic acid	10
neg_13521	Colnelenic acid	10
pos_15802	Docosatrienoic Acid	10
pos_15276	Eicosapentaenoic Acid	10
pos_12010	Hepoxilin B3	10
neg_15872	Hexadecanal	10
neg_3463	Leukotriene B4	10
neg_16948	Leukotriene D4	10
neg_15850	Oleyl alcohol	10
pos_15726	Palmitic amide	10
pos_14422	Palmitoyl Serinol	10
pos_12323	Traumatic acid	10
neg_2142	Dopaquinone	10
neg_12793	Glycyl-Methionine	10
neg_15275	Cannabidivarin	10
pos_15208	cyclosativene	10
pos_15047	Geraniol	10
pos_15378	Notoginsenoside R1	10
neg_15685	Oleanolic acid	10
pos_14234	Phoenicoxanthin	10
pos_16027	Rosifoliol	10
pos_16857	Soyasaponin Bb	10
pos_15744	Spirilloxanthin	10
pos_3802	trans,trans-Farnesol	10
neg_16861	Vinaginsenoside R4	10
pos_10595	Coumestrol	10
pos_16042	Sissotrin	10
pos_5473	L-Nicotine	10
pos_5437	Nornicotine	10
neg_10441	Pyridoxine phosphate	10
neg_2296	Aminohippuric acid	11
pos_14988	Nafenopin	11
pos_10387	Octyl gallate	11
neg_13784	Calcitetrol	11
pos_11730	Calcitriol	11
pos_9520	Collybial	11
pos_8386	Curculigoside	11
pos_10923	Deoxyribose	11
pos_16285	Hygromycin B	11
neg_10645	Isomaltose	11
neg_12089	Linarin	11
neg_8532	Methylarbutin	11
neg_1180	Muramic acid	11
neg_10846	Protosappanin B	11
pos_10072	Salicin	11
neg_8933	Alpinetin	11
neg_9480	Apigenin	11
neg_11481	Chrysin	11
neg_1292	Gardenin B	11
pos_7909	Heliannone C	11
neg_9078	Hyperoside	11
neg_9271	Pinocembrin	11
pos_8738	Quercetagitrin	11
pos_7669	Quercetin 3-O-(6-O-malonyl-beta-D-glucoside)	11
neg_8266	Sakuranetin	11
pos_5720	Wogonoside	11
pos_13982	Ascorbyl Palmitate	11
neg_8609	Azelaic acid	11
pos_11562	Pentadecanoic Acid	11
pos_5356	Porric acid B	11
neg_13789	Tetradecanoic acid	11
pos_9189	Bisnorbiotin	11
neg_8415	Glycine	11
pos_10564	Nicotinurate	11
pos_320	Oxalosuccinate	11
neg_7828	Serinyl-Aspartate	11
neg_8648	TCEP	11
pos_9967	Threoninyl-Valine	11
neg_10222	Abscisate	11
pos_12826	alantolactone	11
neg_11883	Dihydrophaseic acid	11
pos_12374	Perillyl aldehyde	11
pos_9613	Pseudoionone	11
pos_9145	sabinol	11
neg_13272	Xanthoxin	11
pos_10231	Gyrocyanin	11
pos_11845	Homovanillin	11
pos_13148	Anhydropisatin	11
pos_9072	Biochanin A	11
neg_10470	Biochanin A 7-O-(6-O-malonyl-beta-D-glucoside)	11
neg_10328	Daidzein	11
neg_10960	Formononetin	11
neg_8513	Glycitin	11
neg_7977	Isoformononetin	11
neg_8721	Trifolirhizin	11
neg_12231	Pyridoxamine 5'-phosphate	11
pos_7269	Ricinine	11
pos_6487	Oxybenzone	12
neg_5309	Gentiopicroside	12
pos_1916	Gentisate aldehyde	12
pos_2246	Glucocochlearin	12
pos_9867	Nicotinamide-beta-riboside	12
pos_12810	Paromomycin	12
neg_7623	Salidroside	12
neg_10277	Didymin	12
pos_7147	Galangin	12
neg_5081	Kaempferol-3-O-rutinoside	12
pos_5926	Naringenin	12
neg_10997	fumagillin	12
pos_15223	Thromboxane B2	12
neg_9406	Aspartame	12
pos_2227	Cephalosporin C	12
pos_10985	Coenzyme B	12
pos_10397	Disuccinimidyl Suberate	12
pos_7766	S-Formylglutathione	12
pos_5618	Agnuside	12
pos_6533	Betanin	12
pos_11232	xi-3-(4-Isopropylphenyl)-2-methylpropanal	12
neg_15194	Dihydrocapsaicin	12
pos_1717	Metanephrine	12
pos_7426	Glyceocarpin	12
pos_8430	Isomucronulatol	12
neg_5798	Prunetin	12
