# Supplementary material for: Plant growth and stress-regulating metabolite response to biochar utilization boost crop traits and soil health
Source: Front Plant Sci. 2023 Oct 12;14:1271490. doi: 10.3389/fpls.2023.1271490 (PMC10600501; doi:10.3389/fpls.2023.1271490)
Supplement: Supplementary file 3 [file Table_2.xlsx]

## Sheet:  
Table S2. Expression pattern of metabolites detected in the different plant compartments under the control treatment.
ID	Metabolites	Clusters
pos_7865	Amyl salicylate	1
neg_15643	Anemarrhenasaponin I	1
pos_14192	Cortisol	1
neg_3174	Hydrocortisone	1
neg_13552	Hydrocortisone 17-butyrate	1
pos_13612	Nandrolone phenpropionate	1
pos_11914	Norethynodrel	1
neg_15676	Pregnanediol	1
pos_13191	Pregnanolone	1
neg_16558	Protodioscin	1
pos_12614	Jasmolone	1
neg_9480	Apigenin	1
neg_3751	Erucic acid	1
pos_8336	Jasmonic acid	1
pos_11990	Leukotriene A4	1
pos_2922	Tetradecanedioic acid	1
pos_2128	Serinyl-Glycine	1
pos_12005	Norecasantalic acid	1
pos_2740	Protobassic acid	1
pos_11232	xi-3-(4-Isopropylphenyl)-2-methylpropanal	1
pos_8204	Chavicol	1
pos_14914	Coniferyl aldehyde	1
pos_9147	Gingerdione	1
neg_8344	Neoglycyrol	1
neg_9758	Wedelolactone	1
neg_12091	Pyridoxal	1
pos_7269	Ricinine	1
pos_5284	Ethylparaben	2
pos_5480	Italipyrone	2
pos_14322	Campesterol	2
neg_11000	Amygdalin	2
pos_5217	Bancroftinone	2
pos_10602	Coniferin	2
pos_5572	Isomaltotriose	2
neg_6360	L-Erythrulose	2
neg_8465	Maltohexaose	2
pos_4827	Maltotetraose	2
pos_4751	Muconic dialdehyde	2
neg_10846	Protosappanin B	2
pos_5394	Validamycin B	2
neg_1826	Bilobetin	2
pos_5453	Clovin	2
pos_11142	Curcumin monoglucoside	2
neg_5203	Mulberrin	2
neg_2803	Skullcapflavone II	2
neg_8215	Tangeritin	2
pos_8423	Troxerutin	2
pos_13423	Ascorbyl stearate	2
neg_9435	Melibiitol	2
neg_6607	Pimelate	2
pos_1963	Aconitic acid	2
pos_2005	Cycloserine	2
pos_5415	Dopaxanthin quinone	2
pos_943	Pyroglutamic acid	2
neg_5521	Limonin	2
pos_10301	Verbenalin	2
pos_9562	Hispidin	2
pos_4668	Hispolone	2
pos_9422	Gancaonin D	2
pos_5532	Glycitein 7-O-glucuronide	2
pos_7228	Ononin	2
neg_6195	Pseudobaptigenin	2
pos_11224	Psoralidin	2
pos_9195	Fluridone	2
pos_5414	Nifedipine	2
neg_11705	Aspirin	3
pos_15667	Desmethylfluoxetine	3
neg_9289	Diflunisal	3
pos_14142	Diisobutyl phthalate	3
pos_11441	dioxybenzone	3
pos_6174	Phenylpropanolamine	3
pos_11624	Propyl phenylacetate	3
neg_4047	Roxithromycin	3
pos_11375	Styrene	3
pos_16514	beta-Sitosterol	3
pos_13249	Campestanol	3
pos_11772	Chenodeoxycholic acid 3-sulfate	3
pos_14776	Cholesterol	3
pos_15993	Proscillaridin A	3
pos_13084	Secalciferol	3
pos_14930	Taurolithocholic acid	3
pos_16491	Acetoin	3
pos_16715	Clarithromycin	3
pos_3798	Dihydrojasmone	3
neg_15285	Embelin	3
neg_7289	Glycerone	3
pos_11909	Kamahine C	3
pos_12978	L-Fucose 1-phosphate	3
neg_1180	Muramic acid	3
neg_4463	Nystatin	3
neg_11136	Pogostone	3
neg_8362	Dihydrokaempferol	3
pos_16527	Adrenic acid	3
pos_16417	Arachidic acid	3
pos_15828	Butanoic acid	3
neg_13521	Colnelenic acid	3
neg_3463	Leukotriene B4	3
pos_14796	Oleamide	3
pos_12567	Oleic Acid ethyl ester	3
pos_10879	pentanamide	3
pos_14179	Tetracosanoic acid	3
pos_12556	Undecanoic Acid	3
neg_15187	Anamorelin	3
pos_2729	Citric acid	3
neg_2142	Dopaquinone	3
neg_12793	Glycyl-Methionine	3
pos_16742	Threoninyl-Isoleucine	3
pos_9706	Curdione	3
pos_3821	Pseudoginsenoside F11	3
pos_16186	Pubesenolide	3
pos_16857	Soyasaponin Bb	3
pos_15744	Spirilloxanthin	3
pos_3802	trans,trans-Farnesol	3
pos_3710	Ubiquinone-8	3
pos_11749	Valdiate	3
neg_16861	Vinaginsenoside R4	3
pos_15814	Isoetharine	3
pos_12980	L-Metanephrine	3
neg_3841	Methyl protodioscin	3
neg_2296	Aminohippuric acid	4
pos_1148	Paclitaxel	4
pos_1904	Phenylacetic acid	4
pos_16769	Toluene	4
neg_4872	Tyramine	4
pos_3842	Stigmastentriol	4
neg_2839	Erythritol	4
neg_5309	Gentiopicroside	4
neg_8015	Glycolaldehyde	4
pos_9867	Nicotinamide-beta-riboside	4
neg_10277	Didymin	4
pos_7909	Heliannone C	4
pos_11526	Sophoraflavanone B	4
pos_2036	Adipate semialdehyde	4
pos_15223	Thromboxane B2	4
pos_10985	Coenzyme B	4
pos_10397	Disuccinimidyl Suberate	4
neg_1742	Fumaric acid	4
neg_8415	Glycine	4
neg_5579	S-(Hydroxymethyl)glutathione	4
pos_11843	Threoninyl-Proline	4
pos_5618	Agnuside	4
pos_1557	Epinine	4
pos_11845	Homovanillin	4
pos_6256	L-Normetanephrine	4
pos_1717	Metanephrine	4
pos_8430	Isomucronulatol	4
pos_11528	Kanzonol W	4
neg_2191	Pyridoxamine phosphate	4
pos_5384	Benzaldehyde	5
pos_6580	Methyl benzoate	5
pos_10119	n-Butylbenzene	5
pos_7676	Sulfamerazine	5
pos_12172	Estriol	5
pos_10130	Sterol	5
neg_6669	Thyrotropin releasing hormone	5
pos_7764	Acarbose	5
pos_9520	Collybial	5
pos_2219	Danielone	5
neg_11412	Kanamycin A	5
pos_8084	Suprofen	5
neg_5588	Xylitol	5
pos_9088	Salvigenin	5
pos_2135	Taxifolin	5
pos_13451	Ethyl nonanoate	5
pos_12357	Isovaleric acid	5
pos_8243	Wyerone epoxide	5
pos_9524	carbenicillin	5
pos_8242	Cysteinyl-Asparagine	5
pos_13831	Cadalene	5
neg_15275	Cannabidivarin	5
pos_5758	Cuminaldehyde	5
pos_11587	Eremopetasidione	5
pos_13448	Norbicycloekasantalal	5
neg_15685	Oleanolic acid	5
pos_13450	Tricycloekasantal	5
neg_2612	Catechol	5
neg_7443	Dopamine	5
neg_6074	resorcinol	5
neg_10541	Daidzin	5
pos_6915	Isotectorigenin 4'-glucoside 7-rhamnoside	5
pos_9194	Pisatin	5
pos_14988	Nafenopin	6
pos_6487	Oxybenzone	6
neg_3086	Budesonide	6
pos_11730	Calcitriol	6
pos_3361	Chenodeoxycholate	6
neg_13922	Mifepristone	6
pos_8386	Curculigoside	6
pos_10923	Deoxyribose	6
pos_1916	Gentisate aldehyde	6
neg_10645	Isomaltose	6
pos_12915	Kanamycin B	6
neg_8532	Methylarbutin	6
pos_12810	Paromomycin	6
pos_10072	Salicin	6
neg_8933	Alpinetin	6
neg_11481	Chrysin	6
pos_5941	Floribundoside	6
neg_1292	Gardenin B	6
pos_8871	Luteolin	6
pos_5926	Naringenin	6
neg_9271	Pinocembrin	6
pos_8738	Quercetagitrin	6
pos_7669	Quercetin 3-O-(6-O-malonyl-beta-D-glucoside)	6
pos_5720	Wogonoside	6
pos_13982	Ascorbyl Palmitate	6
neg_8609	Azelaic acid	6
pos_12010	Hepoxilin B3	6
neg_15008	Linoleate	6
pos_11562	Pentadecanoic Acid	6
pos_5356	Porric acid B	6
pos_9189	Bisnorbiotin	6
pos_5607	Elenaic acid	6
pos_10564	Nicotinurate	6
neg_15598	N-Oleoylglycine	6
pos_320	Oxalosuccinate	6
neg_7828	Serinyl-Aspartate	6
neg_8648	TCEP	6
pos_15208	cyclosativene	6
neg_11883	Dihydrophaseic acid	6
pos_12374	Perillyl aldehyde	6
pos_10231	Gyrocyanin	6
pos_13148	Anhydropisatin	6
neg_10470	Biochanin A 7-O-(6-O-malonyl-beta-D-glucoside)	6
neg_10328	Daidzein	6
neg_10960	Formononetin	6
neg_8513	Glycitin	6
neg_5798	Prunetin	6
neg_8721	Trifolirhizin	6
pos_1699	N1-Methyl-2-pyridone-5-carboxamide	6
neg_14153	Cannabigerolate	7
neg_8887	Coumaryl acetate	7
neg_10882	Ethyl salicylate	7
pos_12416	Fexofenadine	7
neg_4082	Irbesartan	7
pos_10387	Octyl gallate	7
neg_15260	Practolol	7
pos_14883	Trimetazidine	7
pos_2586	Androsta-1,4-diene-3,17-dione	7
neg_13784	Calcitetrol	7
neg_15884	Cholic acid	7
pos_13886	Cortexolone	7
pos_14779	Diosgenin glucoside	7
pos_15062	Epitestosterone	7
pos_11917	Ganodosterone	7
pos_14381	Taurocholate	7
neg_1817	Azacitidine	7
pos_9958	Chlorogenate	7
pos_11586	Eremopetasinorol	7
neg_16587	Erythromycin	7
pos_12924	Erythromycin C	7
pos_16095	Gentamicin A	7
pos_13707	Gentamicin C2	7
pos_15053	Geosmin	7
pos_8879	Gluconasturtiin	7
neg_1072	Maltoheptaose	7
pos_6138	Methyl beta-D-galactoside	7
pos_16823	Murrayenol	7
neg_12929	Neamine	7
pos_5691	Pseudooxynicotine	7
pos_13856	Tylosin	7
neg_5864	Eriodictyol	7
neg_9078	Hyperoside	7
neg_1323	Isoswertisin 2''-rhamnoside	7
neg_8588	Kaempferol	7
neg_9668	Quercetin 3-O-glucoside	7
neg_10763	Tribuloside	7
pos_14461	Caproic acid	7
pos_15802	Docosatrienoic Acid	7
pos_15276	Eicosapentaenoic Acid	7
neg_15872	Hexadecanal	7
neg_16948	Leukotriene D4	7
pos_15518	Linoleamide	7
neg_15850	Oleyl alcohol	7
pos_15726	Palmitic amide	7
pos_14422	Palmitoyl Serinol	7
pos_3544	Panatellin	7
pos_4752	Pantothenol	7
neg_17138	Stearidonic acid	7
pos_12323	Traumatic acid	7
neg_1382	Chorismate	7
pos_9967	Threoninyl-Valine	7
neg_10222	Abscisate	7
pos_12826	alantolactone	7
pos_12931	Epinepetalactone	7
neg_3046	Geranic acid	7
pos_15047	Geraniol	7
pos_15378	Notoginsenoside R1	7
pos_14234	Phoenicoxanthin	7
neg_16212	Phylloquinol	7
pos_9613	Pseudoionone	7
pos_13697	Resmethrin	7
pos_16027	Rosifoliol	7
neg_5443	Isoeugenol	7
pos_10595	Coumestrol	7
neg_7977	Isoformononetin	7
pos_16042	Sissotrin	7
pos_5473	L-Nicotine	7
pos_5437	Nornicotine	7
neg_12231	Pyridoxamine 5'-phosphate	7
neg_10441	Pyridoxine phosphate	7
neg_7388	n-Propyl gallate	8
neg_11645	Phenylethyl alcohol	8
neg_15971	Cucurbitacin IIa	8
neg_12038	Dehydroepiandrosterone	8
pos_9478	Dexamethasone	8
pos_1466	Aminoacetone	8
neg_5245	Diacetyl	8
pos_7323	Isobiflorin 6''-gallate	8
neg_8235	Lentinan	8
pos_8109	Neocarzinostatin chromophore	8
neg_8023	Sedoheptulose	8
neg_1467	Threonate	8
pos_6524	Vitexin	8
neg_12372	Arachidonoyl Serinol	8
pos_12157	Corchorifatty acid D	8
pos_12155	Geranyl phenylacetate	8
pos_13270	Ginsenoyne J	8
pos_12698	Hepoxilin A3	8
neg_1712	Itaconate	8
neg_7191	Succinic acid semialdehyde	8
neg_7092	Creatinine	8
neg_7459	N-Succinyl-L-glutamate 5-semialdehyde	8
pos_14894	Canthaxanthin	8
neg_12899	Cedryl acetate	8
pos_5550	Farnesylcysteine	8
neg_15787	Nardosinone	8
neg_16869	Phorbol 12-myristate 13-acetate	8
neg_13573	Retinoate	8
neg_15041	Retinol	8
pos_6456	Secologanate	8
pos_15182	Strigol	8
pos_10849	Thujone	8
neg_5036	Pyrocatechol	8
pos_7868	Coumestrol 3-O-glucoside	8
pos_5523	Aclacinomycin N	8
pos_9772	Benzenebutanoic acid	9
neg_8437	Cyclopentolate	9
pos_2200	Dehydrochorismic acid	9
pos_11688	Ethylbenzene	9
pos_14630	Ginkgolic Acid	9
pos_12926	m-Xylene	9
pos_2020	Phenethylamine	9
pos_7498	p-Mentha-1,3,5,8-tetraene	9
pos_7252	Propoxycaine	9
neg_7360	Streptomycin	9
pos_13837	Calcidiol	9
neg_14501	Deslanoside	9
neg_6994	Estrone 3-glucuronide	9
pos_3733	trans-Dehydroandrosterone	9
pos_8117	Adhumulinic acid	9
pos_8206	beta-Damascenone	9
neg_5399	Chlorogenic Acid	9
pos_7845	Digalacturonate	9
pos_16285	Hygromycin B	9
pos_11800	Jasmone	9
neg_5386	Manumycin A	9
pos_6755	Neomycin B	9
pos_9584	Prunasin	9
pos_9805	Psoralenoside	9
pos_7758	Artocarpetin B	9
pos_8211	Baohuoside I	9
neg_9844	Diosmetin	9
neg_12588	Eupatorin	9
neg_12421	Isoliquiritin	9
neg_10195	Juglanin	9
pos_9107	Kaempferol 3-alpha-L-arabinofuranoside	9
neg_5752	Kurarinone	9
pos_14043	Laricitrin	9
pos_9135	Phlorizin	9
pos_11437	Rhoifolin	9
pos_16396	Glaucarubol 15-O-beta-D-glucopyranoside	9
pos_8322	Isocrotonic acid	9
neg_6968	Isovitexin	9
pos_12476	L-Palmitoylcarnitine	9
neg_5973	Mesaconate	9
pos_16789	Traumatin	9
pos_13285	Biocytin	9
pos_7585	Butyl lactate	9
neg_9378	Clavulanic acid	9
neg_7525	Creatine	9
neg_7756	Dacarbazine	9
pos_9196	Dopaxanthin	9
pos_9779	Gabapentin	9
neg_9759	Glutathione	9
pos_14089	Oxytocin	9
neg_10251	Pantetheine	9
pos_11177	Phenylacetylglutamine	9
neg_1654	Propynoate	9
neg_16235	Serinyl-Valine	9
pos_11283	Bevirimat	9
pos_10040	Calenduloside E	9
pos_15602	Crassostrea Secocarotenoid	9
pos_3238	Dehydroandrographolide succinate	9
pos_7531	Dihydroartemisinin	9
pos_13023	Idoxanthin	9
pos_9016	Isoalantolactone	9
pos_12822	Momordin IIc	9
pos_2686	Monomenthyl succinate	9
pos_16501	Neoxanthin	9
neg_11159	Phytyl diphosphate	9
pos_16136	Retinal	9
pos_11741	Spathulenol	9
pos_9769	Terpinyl Acetate	9
pos_13410	Vanillin 3-(L-menthoxy)propane-1,2-diol acetal	9
neg_3982	Zeinoxanthin	9
pos_11969	Folate	9
neg_11068	hexylresorcinol	9
pos_8962	Sinapyl alcohol	9
pos_14044	Trifolian	9
pos_10833	Atropaldehyde	10
pos_11174	Homoveratric acid	10
pos_6363	Benzoquinoneacetic acid	10
pos_1233	Furfural	10
neg_5297	Glucoerucin	10
neg_8759	Glucovanillin	10
neg_9354	Mannitol	10
pos_8494	Megastigmatrienone	10
neg_7784	Ribostamycin	10
neg_1601	Sucrose	10
pos_12308	Tetrahydrofolate	10
neg_9973	Xylobiose	10
neg_6413	Chrysoeriol	10
pos_5731	Isoquercitin	10
neg_12545	Kuwanon H	10
neg_5405	Morusin	10
pos_10009	Neouralenol	10
neg_12122	Rutin	10
pos_6077	Swertiajaponin	10
pos_1185	Arachidonyl-CoA	10
pos_5373	Isobutyl 2-furanpropionate	10
pos_13370	Isopalmitic acid	10
neg_9200	Aerobactin	10
pos_10563	Allantoate	10
neg_13139	Doxorubicin	10
neg_6115	Guanidinoacetate	10
neg_12124	Penicillin G	10
neg_2090	Serinyl-Lysine	10
neg_11916	S-Lactoylglutathione	10
neg_5659	Succinate	10
neg_15854	Abscisic aldehyde	10
pos_11537	Ajugol	10
pos_6188	Zingerone	10
pos_10365	Glycyrin	10
pos_9550	Glycyrrhizaisoflavone A	10
pos_5484	N'-Nitrosonornicotine	10
pos_1620	Pyridoxal phosphate	10
pos_6133	Benzene	11
neg_1362	D-Arabinono-1,4-lactone	11
neg_1276	Gluconolactone	11
pos_2289	Lotaustralin	11
neg_9035	Maltopentaose	11
pos_7425	Quinol glucuronide	11
neg_7623	Salidroside	11
pos_7492	Cyanin	11
neg_7378	Diosmin	11
pos_7044	Hesperidin methylchalcone	11
pos_13457	Pinolenic Acid	11
neg_8987	Stearoyl-CoA	11
pos_4765	D-4'-Phosphopantothenate	11
pos_12908	DL-2-Aminooctanoic acid	11
neg_9439	Pantetheine 4'-phosphate	11
neg_2399	Propanoate	11
pos_1529	Suberylglycine	11
pos_5497	Abscisic acid	11
neg_7211	Crocin	11
pos_8345	Deoxyloganin	11
pos_5757	p-Cymene	11
pos_8442	Perillic acid	11
neg_5490	Coniferyl acetate	11
pos_2257	Guaiacol	11
pos_7482	Glycycoumarin	11
pos_5795	Rothindin	11
pos_6678	Vestitone 7-glucoside	11
neg_2714	Amlodipine	11
pos_9198	Nimodipine	11
pos_7266	p-Anisaldehyde	12
pos_6272	Flurogestone acetate	12
pos_12845	cis-Jasmone	12
pos_5912	Gaultherin	12
pos_2246	Glucocochlearin	12
neg_12089	Linarin	12
pos_9007	Specnuezhenide	12
pos_7147	Galangin	12
pos_6994	Kaempferol 3-O-glucoside	12
neg_5081	Kaempferol-3-O-rutinoside	12
pos_6940	Narcissin	12
neg_8782	Pinostrobin	12
neg_8266	Sakuranetin	12
pos_8989	Vaccarin	12
neg_10997	fumagillin	12
pos_13033	Heptadecatrienal	12
pos_5774	Maleamic acid	12
pos_14240	Pelargonic acid	12
neg_12473	Sebacic acid	12
neg_13789	Tetradecanoic acid	12
neg_9406	Aspartame	12
pos_2227	Cephalosporin C	12
pos_2168	Fasoracetam	12
neg_5404	Nafcillin	12
pos_16140	Norfloxacin	12
pos_5733	Serinyl-Isoleucine	12
neg_4889	Serinyl-Phenylalanine	12
pos_7766	S-Formylglutathione	12
pos_10106	Trandolapril	12
pos_6533	Betanin	12
pos_4866	Humulene	12
pos_1471	Nogalamycin	12
pos_9145	sabinol	12
pos_8514	Thymol	12
pos_10888	Thymol methyl ether	12
neg_13272	Xanthoxin	12
neg_5801	Capsaicin	12
neg_15194	Dihydrocapsaicin	12
neg_5269	Hydroquinone	12
pos_9072	Biochanin A	12
pos_7426	Glyceocarpin	12
