# Supplementary material for: Plant growth and stress-regulating metabolite response to biochar utilization boost crop traits and soil health
Source: Front Plant Sci. 2023 Oct 12;14:1271490. doi: 10.3389/fpls.2023.1271490 (PMC10600501; doi:10.3389/fpls.2023.1271490)
Supplement: Supplementary file 4 [file Table_3.xlsx]

## Sheet:  
Table S3. Differentially upregulated metabolites in the different crop compartments under the biochar supplemented soil
Metabolites	BCL	BCS	BCR	group
Harderoporphyrin	958931	986.379	1608.84	M1
(1R,2R,4R)-Dihydrocarveol	10760.1	1.91e-11	35.8564	M1
Methyl 7,10,13-hexadecatrienoate	28443.5	1498.84	914.826	M1
Glutathione	15971.2	364.907	503.442	M1
Benzoate	2596.57	126.761	37.1454	M1
Cepharanthine	34047.8	44.3755	16.3208	M1
Pro Trp His Trp	86411.6	34.6456	3.91836	M1
L-Palmitoylcarnitine	107777	517.745	591.509	M1
Confertifoline	16403.8	901.688	1335.92	M1
6-Gingerol	18934.6	413.784	296.668	M1
1,3,5,11-Bisabolatetraen-10-one	15027.2	934.302	931.57	M1
Cedryl acetate	159442	12425.6	15110.9	M1
Amoricin	16208.8	57.9698	56.2839	M1
Ethylbenzene	1385.31	6.20682	36.558	M1
Lys Trp Ile	115856	224.566	7010.83	M1
SCLAREOLIDE	1312.64	49.6266	58.4515	M1
Coproporphyrin II	49551.5	466.322	75.6544	M1
Coproporphyrinogen III	5202.7	352.798	105.909	M1
Ala Trp Trp Ala	34452.9	1045.02	1961.41	M1
Reserpine	20154.6	11.9711	1.38457	M1
2-Methyl-4-pentenal	838.347	94.9881	134.18	M1
Ser Ser Trp Trp	16707.3	51.0469	35.6072	M1
6-Paradol	610.453	2.33677	26.0321	M1
Methyl 10-gingerol	53032.2	889.381	3621.38	M1
Eupatorin	1292.52	115.17	112.803	M1
Dihydrokalafungin	15739	925.277	925.881	M1
(??)-2-Methyl-3-(4-methylphenyl)propanal	7766.82	573.689	1238.93	M1
3,4-Dihydrocadalene	2761.93	116.18	249.81	M1
(13S,14R)-1-Hydroxy-13-O-acetyl-N-methylcanadine	9584.56	2.05682	12.4887	M1
7beta-Hydroxylathyrol	10403.9	707.135	1829.6	M1
Glaucarubol 15-O-beta-D-glucopyranoside	5442.13	1.91e-11	1.91e-11	M1
Diosmetin	3830.62	240.607	1017.9	M1
Met Trp Met Trp	4488.81	1.91e-11	1.91e-11	M1
Idoxanthin	231845	4171.5	3677.33	M1
FLOPROPIONE	63121.4	2539.87	1807.14	M1
Scopolamine	1.06548e+06	12582.9	9708.49	M1
6-[(3,4-Methylenedioxy)phenyl]-3,3-dimethyl-1-hexene	2818.35	91.8793	506.328	M1
HoPhe-Thr-OH	3835.53	1.91e-11	1.91e-11	M1
Oxalyl-CoA	3184.5	73.5575	0.951963	M1
Dehydroandrographolide succinate	2966.24	15.7058	20.0532	M1
(R)-5-Diphosphomevalonate	716.241	7.33995	1.91e-11	M1
beta-D-Gentiobiosyl crocetin	2692.14	1.91e-11	1.91e-11	M1
Met Trp Arg Glu	652181	1210.75	1540.18	M1
Manumycin A	25487.2	14.7926	335.744	M1
Pheophorbide a	90644.4	903.073	337.369	M1
3-Methyl-2-oxobutanoic acid	20817.9	377.208	172.347	M1
Asparaginyl-Alanine	2010.05	1.91e-11	1.91e-11	M1
6-Epikarpoxanthin	6642.13	23.974	48.2446	M1
L-Arabinono-1,4-lactone	792.069	91.4904	132.16	M1
Glu Ser Asn Lys	2324.92	1.91e-11	2.96873	M1
6-Hydroxytryprostatin B	1925.12	32.4962	1.91e-11	M1
8Z,11Z,14Z-heptadecatrienal	4602.53	370.509	486.055	M1
Phaeophorbide b	1.11942e+06	1117.08	6821.91	M1
8,11,14-Eicosatetraynoic acid	1362.98	1.66866	1.91e-11	M1
Landomycin E	2608.66	1.91e-11	1.91e-11	M1
Enkephalin L	1434.72	1.91e-11	1.91e-11	M1
Bacampicillin	1820.96	1.91e-11	123.022	M1
2-O-Caffeoylglucarate	1509.43	56.3513	103.993	M1
Ectocarpen	2622.95	214.724	376.022	M1
ZM 336372	1492.14	1.91e-11	1.91e-11	M1
trans,trans-Farnesyl phosphate	5087.42	218.137	346.214	M1
Laricitrin	1202.37	1.91e-11	1.91e-11	M1
Bevirimat	81137.3	21.5164	598.722	M1
2,3,5,6,8,8a-Hexahydro-2,5,5,8a-tetramethyl-7H-1-benzopyran-7-one	4693.25	247.623	368.029	M1
neo-gambogic acid	1590.5	1.91e-11	136.861	M1
cis-1,2-Dihydrobenzene-1,2-diol	1252.03	18.06	1.91e-11	M1
trans-2-Undecenoic acid	23361	26.3526	46.3335	M1
6'-Oxo-G418	12940.3	8.35242	22.5345	M1
Thr Ala Ala His	1863.13	62.5313	159.889	M1
27-O-Demethyl-25-O-desacetylrifamycin SV	2689.1	1.91e-11	38.5607	M1
Vibriobactin	979.154	1.91e-11	1.91e-11	M1
Protoporphyrin	749.119	1.91e-11	0.401692	M1
5,7,9,11,13-tetradecapentaenoic acid	2956.46	275.169	2954.9	M1
dTDP-4-oxo-5-C-methyl-L-rhamnose	2113.09	250.303	379.938	M1
G-418	1616.88	8.76463	18.0438	M1
Strictosidine aglycone	1574.79	191.209	111.434	M1
2E,4Z-Heptadienal	297.983	26.9463	36.3174	M1
Trioxilin B3	10674.4	156.047	1086.58	M1
Dehydrochorismic acid	678.566	1.51325	2.65413	M1
9(S)-HpOTrE	64667.1	2038.78	2782.4	M1
1,4-Ipomeadiol	724.362	1.8352	72.1419	M1
Bestatin	700.546	20.5611	17.2292	M1
Calenduloside E	1284.4	18.5447	95.7484	M1
8-Amino-8-demethylriboflavin	2041.56	0.427204	9.33805	M1
17alpha-Hydroxyprogesterone	1199.27	5.29508	38.1847	M1
Leukotriene E4	2029.98	2.83217	90.9149	M1
Stemmadenine	589.014	1.91e-11	0.0304576	M1
cis-1,2-Dihydronaphthalene-1,2-diol	1513.11	19.3935	98.286	M1
Demethylmethoxsalen	585.038	62.4604	34.2455	M1
Crotonoyl-CoA	693.493	1.91e-11	3.67794	M1
Asp His Leu Asp	533.123	98.1176	435.856	M1
6-Oxocineole	518.519	1.91e-11	13.3862	M1
Enterochelin	958.592	4.39948	1.91e-11	M1
Thr Ala Tyr	761.978	47.5957	108.915	M1
Phenethylamine	494.239	1.91e-11	0.087189	M1
N-Methyltryptamine	1490.85	6.96272	25.387	M1
Benzenebutanoic acid	1873.36	246.405	287.218	M1
Nicotinate D-ribonucleotide	1007.62	44.7792	28.8607	M1
(Z)-alpha-Bergamotenoic acid	16401.9	1016.32	1432.57	M1
11-dehydro-2,3-dinor Thromboxane B2	3170.06	8.59422	192.643	M1
Acacetin	9776.95	360.935	848.963	M1
Undecanoic gamma-lactone	649.964	7.45735	12.7235	M1
Roseoflavin	497.927	42.041	22.5701	M1
1,2-Diamino-4-nitrobenzene	11487.5	1245.8	1084.09	M1
Oxyphencyclimine	56842.8	7509.8	7086.41	M1
2,6-Dimethyl-8-hydroxy-2E,6E-octadienal	7470.13	1199.51	1558.38	M1
4-Ipomeanol	485.544	1.45e-06	7.7302	M1
Rhizocticin A	811.546	22.8154	25.5049	M1
Hycanthone	447.382	83.9961	87.028	M1
(R)-4-Dehydropantoate	595.369	1.91e-11	18.6252	M1
Linderane	7603.26	1111.4	2790.99	M1
5-Amino-4-imidazolecarboxyamide	515.003	13.8046	5.06793	M1
resorcinol	410.421	80.6775	147.309	M1
N-Acetyldemethylphosphinothricin	477.593	1.91e-11	0.158429	M1
D-glycero-beta-D-manno-Heptose 1,7-bisphosphate	425.812	0.532214	3.33756	M1
Plantainoside D	908.657	109.81	157.402	M1
15-Deoxy-Delta12,14-PGJ2	579.284	2.42406	1.91e-11	M1
Incensole oxide	2824.02	1.91e-11	0.248551	M1
3,4-Dihydroxystyrene	217.525	138.377	76.9566	M1
2,4,7-decatrienal	1519.23	156.05	55.6129	M1
Purpurogallin	947.426	162.676	163.93	M1
D-glycero-beta-D-manno-Heptose 7-phosphate	416.285	45.2071	29.9504	M1
CMP-2-aminoethylphosphonate	369.338	25.7269	3.12447	M1
6''-O-Carbamoylkanamycin A	387.157	11.9689	5.33194	M1
Andrographolide	380.903	1.89387	49.3178	M1
Deinoxanthin	383238	10373.2	9862.52	M1
D-Tagaturonate	739.059	1.09997	1.91e-11	M1
15-methyl-15(S)-PGE1	637.291	1.91e-11	1.91e-11	M1
8-Demethylnovobiocic acid	812.034	295.044	27.6809	M1
(2R,3R)-3-Methylornithinyl-N6-lysine	179059	3973.5	12523.1	M1
Vincristine	871.41	115.589	95.9831	M1
Echinenone	1036.17	1.91e-11	1.91e-11	M1
Methylitaconate	352.492	872.657	34.8349	M1
3-Hydroxy-2-methylpyridine-4,5-dicarboxylate	426.033	62.3336	0.619547	M1
16b-Hydroxyestradiol	632.123	1.91e-11	1.91e-11	M1
Geranyl phenylacetate	10730.3	401.624	1762.54	M1
2-Methylacetoacetyl-CoA	550.422	0.283833	38.2236	M1
L-Pyrrolysine	312.883	1.91e-11	57.4876	M1
Ombuin 3-O-sulfate	7424.34	160.276	244.771	M1
Sinapoylspermine	108764	17384.1	16269.3	M1
Pseudolaric acid A-O-beta-D-glucopyranoside	390.384	58.8029	48.4755	M1
Ziyuglycoside II	1538.75	432.316	313.147	M1
7,8-Dihydro-7,8-dihydroxykynurenate	415.546	8.08393	1.21768	M1
D-Glycerate	297.59	1.91e-11	0.605935	M1
His Pro Lys	19415.7	265.231	3266.95	M1
Discadenine	1240.49	7.5764	40.5633	M1
TETRAHYDROSAPPANONE A TRIMETHYL ETHER	908.063	24.4478	88.2932	M1
Arbutin 6-phosphate	516.836	15.0074	81.4869	M1
Deoxylimonin	290.701	113.759	29.1833	M1
ADP-glucose	278.653	3.48687	61.4849	M1
2-Acetyl-5-tetrahydroxybutyl Imidazole	341.582	1.91e-11	7.02436	M1
9(S)-HOTrE	148072	14968.1	20590.9	M1
Corchorifatty acid D	47609.2	2195.76	12390.9	M1
Yohimbine	408.18	16.6929	52.0962	M1
Meleagrin	311.355	14.8692	93.1262	M1
2-(Formamido)-N1-(5'-phosphoribosyl)acetamidine	184.355	5.27542	3.74376	M1
PGA1	266.697	1.91e-11	19.4881	M1
15-Demethylaclacinomycin T	651.577	1.91e-11	1.91e-11	M1
3-Methylxanthine	270.333	764.285	20.2084	M1
16(R)-Iloprost	17743	236.211	1411.64	M1
Isotabtoxin	316.978	251.867	30.5143	M1
Kaempferol 3-O-?1?7?1?7-D-glucuronide	288.654	62.6757	152.159	M1
Retinol	389.288	6.20593	16.1324	M1
5-Hydroxy-2-oxo-4-ureido-2,5-dihydro-1H-imidazole-5-carboxylate	239.968	135.098	126.179	M1
Isopentenyl adenosine	382.114	139.466	17.8431	M1
Geranyl-hydroxybenzoate	252.538	1.91e-11	4.52667	M1
5-OxoETE	276.381	14.2328	4.77744	M1
(4R,7S)-7-Isopropyl-4-methyloxepan-2-one	365.587	0.566267	9.99884	M1
D-Glucarate	227.82	0.503567	1.91e-11	M1
8-Methyl-6-nonenoic acid	234.756	1.91e-11	37.2402	M1
Urdamycin A	627.062	39.7916	45.5352	M1
(S)-Coclaurine	60086.3	1815.99	1303.4	M1
Lochnerinine	610.888	0.853798	15.6512	M1
2-Hydroxyphenylacetate	254.259	19.281	110.015	M1
2-Hydroxy-6-oxo-6-(2-carboxyphenyl)-hexa-2,4-dienoate	235.089	17.8269	7.90028	M1
3,6-Nonadienal	214.957	1.72783	4.63361	M1
CHRYSANTHEMIC ACID, ETHYL ESTER	26086.2	4759.6	4405.57	M1
3-tert-Butyl-5-methylcatechol	1921.23	10.1048	5.28062	M1
Cyclopentolate	666.697	46.7212	85.595	M1
12-Ethyl-8-isobutyl-3-vinylbacteriochlorophyllide d	310.664	1.91e-11	1.91e-11	M1
Feruloylagmatine	2934.78	37.6217	45.5291	M1
N-Succinyl-LL-2,6-diaminoheptanedioate	448.753	3.68713	33.5383	M1
Tabtoxin	334.746	1.91e-11	1.91e-11	M1
Volicitin	211.378	100.836	3.03726	M1
Thr Arg Gln Glu	363.324	57.2558	1.91e-11	M1
2-Dehydro-3-deoxy-L-arabinonate	218.368	104.133	141.262	M1
Hexahomomethionine	327.705	1.91e-11	3.66972	M1
Sedanolide	471.039	1.59537	54.0186	M1
Dihydroartemisinin	5290.09	132.85	15.8253	M1
4-Methylthiobutanaldoxime	333.183	0.11179	2.17488	M1
Dithranol	21384.6	269.402	424.924	M1
4-Deoxy-4-thio-alpha-D-digitoxosyl-calicheamicin T0	257.122	1.91e-11	179.411	M1
Nebramycin 5'	488.071	108.059	89.0425	M1
4-Methylcatechol	189.744	56.3935	31.4714	M1
Cafestol	9039.83	192.837	439.839	M1
(3S,6R)-6-Isopropenyl-3-methyl-2-oxo-oxepanone	352.913	26.8222	43.9924	M1
5'-Phosphoribosylglycinamide	211.848	0.76837	26.064	M1
L-Aspartate	210.765	231.645	115.614	M1
Malonylglycitin	418.413	0.876415	51.7486	M1
Proansamycin X	383.971	20.8522	1.91e-11	M1
Creatinine	205.597	8.52356	164.622	M1
Fumiquinazoline F-indoline-2',3'-diol	344.442	71.0449	67.5721	M1
2-hydroxyestradiol	7579.1	68.3428	1112.91	M1
19(R)-hydroxy-PGF1??	218.122	1.91e-11	29.4953	M1
Schisandrol B	545.385	1.91e-11	8.73408	M1
Streptomycin	188.588	3.163	0.873342	M1
Biliverdin-IX-delta	650.386	32.3764	89.6839	M1
3,5-DIPRENYL-4-HYDROXYACETOPHENONE	4369.9	288.496	184.055	M1
alpha-D-Ribose 1-phosphate	212.454	47.018	13.2439	M1
Salsoline	531.623	20.9834	79.1154	M1
Coumermycin D	284.128	221.442	41.7749	M1
13(S)-HOT	15124.6	156.375	1546	M1
D-Phosphatidylglycerol	4968.28	349.999	393.591	M1
Ingenol Mebutate	359.139	58.3505	60.8625	M1
Tetrahydrocurcumin	407.779	0.424721	3.55588	M1
S-Ribosyl-L-homocysteine	157.948	22.99	48.051	M1
Lupanine	223.746	1.91e-11	0.769402	M1
8-Carboxy-8-demethylriboflavin 5'-phosphate	159.393	1.45682	10.2113	M1
Rifamycin W	202.997	1.91e-11	1.17107	M1
Gly Asn Arg	7381.25	76.137	218.287	M1
Psilocin	307.667	8.42168	5.86934	M1
Trioxilin A3	318.068	85.1786	5.13053	M1
(R)-Ipsdienol	1253.18	55.7198	92.7794	M1
Rifamycin Z	157.237	262.241	48.7975	M1
Longicamphenylone	2490.24	184.187	246.122	M1
AG-370	156.293	5.73018	39.4478	M1
C1'-C9-Glycosylated UWM6	153.503	2.59911	372.298	M1
17-O-Acetylnorajmaline	254.224	8.88885	0.180182	M1
Geniposide	151.244	42.3872	33.4466	M1
Digalacturonate	290.935	11.1381	5.32455	M1
Histidinyl-Methionine	255.031	238.937	212.856	M1
Futalosine	196.585	75.3614	133.798	M1
2,6-Dihydroxypseudooxynicotine	147.342	19.3106	75.001	M1
34a-Deoxy-rifamycin W	198.425	1.91e-11	1.91e-11	M1
PQQ	319.253	1.91e-11	1.91e-11	M1
27-O-Demethylrifamycin SV	217.403	1.91e-11	1.91e-11	M1
1-Deoxy-11beta-hydroxypentalenate	73613.4	956.196	1070.19	M1
dUMP	135.834	1.91e-11	1.91e-11	M1
5-Hydroxyconiferaldehyde	216.013	103.875	11.717	M1
ETHYL EVERNINATE	138.661	45.8919	21.0208	M1
4-Oxoisotretinoin	14010.5	344.648	1796.65	M1
8,13-dihydroxy-9,11-octadecadienoic acid	2153.11	250.545	414.58	M1
Arachidonoyl Serinol	173.864	1.91e-11	0.568168	M1
Cyclic CMP	419.741	74.3036	93.5785	M1
Shikonin	173.105	1.91e-11	1.70014	M1
Butirosin A	324.844	1.91e-11	91.8213	M1
Diacetyl	131.023	86.5724	11.9326	M1
Juvocimene 1	3123.97	17.6906	28.1108	M1
(2E,6E)-Farnesol	686.829	2.94385	2.85693	M1
2-Hydroxy-cis-hex-2,4-dienoate	3097.34	155.975	5.75894	M1
4-Androsten-17.beta.-ol-3-one glucosiduronate	841.22	76.7454	12.1817	M1
5-Hydroxymethylcytidine	485.652	3.48519	2.29769	M1
(S)-(-)-Perillyl alcohol	4784.03	747.487	1164.34	M1
beta-D-Glucosyl crocetin	461.032	1.91e-11	3.17747	M1
2-Fluorocyclohexadiene-cis,cis-1,2-diol-1-carboxylate	115.482	100.549	69.5655	M1
6beta,7beta-Dihydroxykaurenoic acid	143.855	1.91e-11	131.917	M1
Validoxylamine A	231.105	11.8285	3.13128	M1
Phenylpropanoate	127.645	1.91e-11	25.0551	M1
2,6,6-Trimethyl-2,4-cycloheptadien-1-one	617.924	4.14706	47.1992	M1
2-Angeloyl-9-(3-methyl-2E-pentenoyl)-2b,9a-dihydroxy-4Z,10(14)-oplopadien-3-one	6168.72	92.0051	340.802	M1
4-Imidazolone-5-propanoate	230.515	6.67376	50.1158	M1
N-Hydroxy-L-isoleucine	127.081	220.863	89.7178	M1
3,6-Dimethoxy-4-phenanthrenol	3080.34	792.463	1159.08	M1
Phenylacetylglutamine	178.755	3.74024	3.79224	M1
Phenylethyl alcohol	153.208	1.91e-11	73.6483	M1
Adhumulinic acid	6347.66	433.358	948.901	M1
Glu Phe Met Gln	9006.68	178.888	122.519	M1
Megestrol	6932.21	35.8368	680.078	M1
8(R)-HPETE	126.307	34.1144	86.5702	M1
Ankorine	383.321	1.91e-11	7.58046	M1
(+)-Anhydro-beta-rotunol	605.647	18.8466	61.231	M1
Resorcinolnaphthalein	12933.4	1523.64	1429.42	M1
Spathulenol	643.429	29.8762	10.1257	M1
Scutellarin	594.99	52.5023	61.6631	M1
Maleamic acid	123.626	1.91e-11	0.115591	M1
Met Trp His His	116516	151.327	1.91e-11	M1
Astaxanthin	45842.4	3179.18	6057.71	M1
Pyridoxamine	193.672	98.0799	55.7124	M1
5(S)-HETrE	8376.37	540.956	483.631	M1
9(S)-HPETE	1526.09	2.47381	110.498	M1
Gemfibrozil	387.409	0.633033	55.2844	M1
Riboflavin	312.064	1.91e-11	18.3077	M1
12-Ethyl-8-isobutylbacteriochlorophyllide d	16806	80.7071	10.8594	M1
p-Hydroxymandelic acid	4734.12	1039.99	1127.79	M1
13,21-Dihydroeurycomanone	176.34	40.3428	35.8086	M1
Gln His Leu	7521.62	165.104	2119.54	M1
1-Phospho-alpha-D-galacturonate	7433.9	1322.01	993.691	M1
Olmesartan	2705.36	109.064	117.159	M1
Aloesin	293.854	1.24142	99.4547	M1
Cadalene	621.482	14.7907	152.096	M1
Norepinephrine (noradrenaline)	512.881	67.5535	110.416	M1
Antiarol	959.104	25.1343	7.87507	M1
gamma-Glutamyl-gamma-aminobutyraldehyde	278.598	1.91e-11	0.408268	M1
Coproporphyrin I	2681	17.9737	7.1306	M1
3-(O-Geranylgeranyl)-sn-glycerol 1-phosphate	1196.33	182.766	45.2391	M1
2',3'-Cyclic GMP	2379.19	121.539	764.969	M1
10-OPDA	1279.8	1.78826	0.470793	M1
3-Hydroxycapric acid	389.405	5.89912	6.01285	M1
PE(18_1(9Z)_0_0)	192.873	58.2251	4.1372	M1
Berbamine	10883.6	38.8416	25.0979	M1
Ovalitenin B	2917.38	303.455	192.206	M1
Coriandrone B	626.014	74.1666	126.511	M1
Saikosaponin B2	21193.9	5309.26	1390.99	M1
Valeroyl Salicylate	124.993	19.5435	16.3688	M1
2-Methylcyclopentane-1,3-dione	688.574	173.923	187.076	M1
dTDP-4-amino-2,4-dideoxy-beta-L-xylose	134.309	8.15921	0.0011336	M1
Biocytin	3958.05	37.0286	235.157	M1
7-O-Methylmangiferin	408.582	90.5329	70.238	M1
Trimethylolpropane trimethacrylate	753.76	0.275476	117.064	M1
2-Hydroxy-6-oxo-6-(2-hydroxyphenyl)-hexa-2,4-dienoate	150.22	16.8554	37.0781	M1
Dehydrofalcarinol	450.544	1.04619	40.3203	M1
Isovaleric acid	153.813	22.2324	72.599	M1
(5R,6S)-5,6-Epoxy-7-megastigmen-9-one	2088.74	64.4944	176.421	M1
Chlorophyllide b	8943.05	58.5805	22.9636	M1
Di-n-pentyl phthalate	29037.6	1040.83	4410.4	M1
CDP-4-dehydro-3,6-dideoxy-D-glucose	130.394	0.285775	4.09414	M1
(3Z)-Phytochromobilin	2082.43	36.9075	66.0967	M1
Tropone	346.628	203.797	145.63	M1
(?1?7?1?7)-Dihydroactinidiolide	5959.08	466.549	1187.91	M1
2'''-N-Acetyl-6'''-deamino-6'''-hydroxyneomycin C	266.369	113.11	132.064	M1
1-methoxy-4-propyl-Benzene	291.936	28.2301	38.0421	M1
(+)-Serradiol	336.938	31.3686	1.91e-11	M1
Trandolapril	45659.8	720.495	7422.96	M1
Nicotinamide D-ribonucleotide	12080.3	2973.37	2380.02	M1
3-buten-2-one 1-(2,3,6-trimethyl phenyl)	7209.07	1353.23	3585.55	M1
(13Z,16Z)-Docosadienoic acid	27046.4	3246.02	1882.32	M1
Trifolian	2909.9	0.00803238	3.53082	M1
Euxanthone	606.448	82.6879	98.6104	M1
L-2-Aminoadipate adenylate	334.657	20.2334	0.998066	M1
Glu Gln Phe Arg	38509.6	296.285	407.133	M1
Sarpagine	694.363	3.47803	36.1909	M1
7-Mercaptoheptanoic acid	134.684	1.91e-11	16.7287	M1
20-COOH-Leukotriene B4	5129.88	74.0308	821.07	M1
Lysyl-Phenylalanine	343.464	1.91e-11	3.12883	M1
Terpentecin	3448	171.852	960.137	M1
1-(Indol-3-yl)propanol 3-phosphate	3503.77	116.943	1019.14	M1
Oxytocin	14354.7	144.649	378.611	M1
Phe Met Val His	8816.03	287.331	95.2265	M1
Gln Gln Phe Gln	10371.2	683.671	327.53	M1
3-Methyl-2-cyclopenten-1-one	11886.4	1228.36	726.689	M1
Gabapentin	276.487	6.01721	2.20343	M1
Lutein	389321	38674.4	20762.9	M1
1,3,5,7,9,11,13-Pentadecaheptaene	4409.62	8.83385	61.9348	M1
5'-Deoxy-5-fluorocytidine	2186.27	255.993	377.493	M1
3-methyl pyruvic acid	205.248	63.7454	38.2505	M1
dTDP-glucose	2606.64	45.7802	215.67	M1
Estrone	2032.75	260.34	155.224	M1
Gibberellin A14	355.019	8.08975	38.756	M1
Taccalonolide A	855.269	7.67325	96.3495	M1
Furanodiene	527.185	8.03454	51.6065	M1
Ginkgolic Acid	1609.96	50.4755	170.493	M1
Gibberellin A24	16541.1	2433.68	4609.27	M1
cis-3-Hexen-1-ol	323.5	222.646	127.686	M1
Deapioplatycodin D	3287.28	1.91e-11	27.805	M1
Oripavine	752.653	8.40859	209.119	M1
N2-Succinyl-L-arginine	163.934	2.48439	9.34016	M1
6-Hydroxy-4-methylcoumarin	602.577	82.2501	89.2725	M1
Lysyl-Tryptophan	135.134	1.91e-11	0.767506	M1
Sinapic acid	92.4649	156.63	18.0894	M1
Perindoprilat lactam A	2752.64	301.589	780.784	M1
Olivetol	1984.97	29.2899	159.372	M1
Ginsenoyne J	12858.1	1037.57	2060.17	M1
L-Linalool 3-[xylosyl-(1->6)-glucoside]	1052.01	63.569	75.5382	M1
Ginsenoside Rk3	7901.59	1.91e-11	685.877	M1
Fumigaclavine B	141.357	20.3987	1.4409	M1
6'''-Deamino-6'''-oxoparomomycin II	5865.1	74.7211	28.5361	M1
5-Methylthio-D-ribose	665.717	52.8675	29.247	M1
4-Ethyl-2-methoxyphenol	363.463	117.982	76.3024	M1
3??-HYDROXY-4,4-BISNOR-8,11,13-PODOCARPATRIENE	4627.07	312.903	289.408	M1
2,3-Dinor-8-iso prostaglandin F2alpha	36437.8	6961.59	16131	M1
Prodigiosin	17796.9	564.215	4877.24	M1
Tetrahydrobiopterin	10221.4	188.803	194.183	M1
Vanillin 3-(L-menthoxy)propane-1,2-diol acetal	8669.01	24.3975	1402.64	M1
Cixiophiopogon A	6350.78	122.348	227.501	M1
Desacetoxyvindoline	2917.7	241.002	1457.01	M1
Sinapyl alcohol	2401.56	845.909	946.647	M1
(2S)-2'-Methoxykurarinone	2425.21	1.65183	176.192	M1
2-(3,4-dimethoxyphenyl)ethanamine	466.805	9.52236	5.36337	M1
4-n-Butylresorcinol	1066.29	37.9383	90.935	M1
7-Oxo-11-dodecenoic acid	5120.93	415.893	219.211	M1
Ergolide	80.1037	1.91e-11	8.95082	M1
Kaempferol 3-O-glucoside	149.724	22.8259	92.9828	M1
Oryzalexin E	1627.8	1.91e-11	143.566	M1
1-O-Sinapoyl-beta-D-glucose	124.306	2.85869	20.3988	M1
Valproic acid	1056.33	121.723	68.6002	M1
trans,trans-hepta-2,4,6-trienoic acid	251.822	46.9909	45.0438	M1
1-Methoxy-2,4-dimethylbenzene	2100.25	187.544	351.633	M1
Asp Lys Asn Tyr	44929.2	57.135	210.371	M1
(-)-Nopol	5042.43	187.756	87.3626	M1
dAMP	1479.71	231.69	273.409	M1
(5R)-6-Hydroxy-5-isopropenyl-2-methylhexanoate	206.912	0.848485	16.645	M1
Dopaxanthin	560.335	75.4624	58.9038	M1
Proansamitocin	2386.35	82.2138	233.355	M1
Deoxyguanidinoproclavaminic acid	424.143	0.281737	55.3424	M1
p-Coumaroylputrescine	678.278	137.88	42.8214	M1
Tyr Phe Phe Phe	70196.5	25.3584	1.97865	M1
1-Methyladenosine	1508.74	141.502	192.996	M1
p-Mentha-1,3,8-triene	457.174	29.1404	147.864	M1
(R)-2-Ethylmalate	694.132	4.56288	1.80225	M1
PD 123319	2385.64	40.0972	628.95	M1
Leukotriene F4	1672.1	137.296	385.003	M1
Eremopetasidione	12078.5	2562.91	6257.84	M1
Dodecanoic acid	1441.03	357.932	353.62	M1
PGF2?? 1,11-lactone	714.338	10.1012	126.306	M1
Neoxanthin	96321.9	4793.24	22741.7	M1
Filipin III	16271.4	430.819	1730.53	M1
3D-3,5/4-Trihydroxycyclohexane-1,2-dione	196.954	14.5133	93.3559	M1
2-Ethyl-5-methylfuran	235.636	1.58989	1.07236	M1
Isocrotonic acid	244.983	12.9314	1.60157	M1
3beta-Hydroxy-9beta-pimara-7,15-diene-19,6beta-olide	13830.4	2700.34	1603.83	M1
5??-dihydrotestosterone	6541.95	770.364	1944.31	M1
(S)-gamma-Calacorene	1961.12	100.692	395.286	M1
Isoavocadienofuran	2415.41	628.132	959.928	M1
CDP-ribitol	156.626	53.8158	73.6534	M1
Senecionine	265.643	42.8327	27.9496	M1
3-Methylbutyl phenylacetate	2606.43	198.885	331.346	M1
8,10-Hexadecadiynoic acid	1867.62	227.89	500.95	M1
13-cis-retinal	1647.29	287.838	166.558	M1
2,6-Dimethoxy-4-propylphenol	2032.82	595.996	699.87	M1
Hexadecanedioic acid	4503.98	19.9111	706.351	M1
1,2-Dihydrovomilenine	559.456	2.1994	1.32043	M1
Alisol A	66589.5	6169.04	5535.92	M1
4-Imidazolone-5-acetate	252.071	1.91e-11	13.3217	M1
2,2'-(3-methylcyclohexane-1,1-diyl)diacetic acid	916.083	27.7932	150.626	M1
Chikusetsusaponin Iva	5907.28	2945.28	1231.26	M1
5-Methyl-2-thiouridine	885.653	232.37	174.248	M1
2-Methyleneglutarate	241.677	62.8124	98.0722	M1
Dapdiamide C	2827	164.557	48.6746	M1
2E,7-Octadienal	547.546	21.6647	11.3285	M1
1-Deoxynojirimycin	656.937	244.804	136.25	M1
20alpha,22beta-Dihydroxycholesterol	221.734	4.16783	20.3155	M1
Senecionine N-oxide	1727.78	1.91e-11	209.183	M1
3'-N-Debenzoyl-2'-deoxytaxol	1860.23	54.3971	36.8485	M1
D-Galactaro-1,5-lactone	1136.69	127.969	35.153	M1
beta-Damascenone	1274.85	120.523	41.6183	M1
Pyrethrosin	953.589	36.0924	254.699	M1
Isoandrocymbine	5400.46	279.444	366.743	M1
Cephamycin C	220.795	82.4863	51.821	M1
1-Naphthylmethanol	1118.1	147.292	381.889	M1
Avocadynofuran	2752.71	188.463	182.263	M1
Illudin M	358.759	1.91e-11	145.779	M1
Ala Cys Gln Ala	15147.7	906.569	730.645	M1
UDP	240.42	505.049	69.6175	M1
TOFA	1282.31	4.65745	259.195	M1
PA(12:0/0:0)	1059.49	19.9295	37.1814	M1
ESTRA-4,9-DIENE-3,17-DIONE	899.312	1.28047	32.5673	M1
2-Isopropylfuran	142.423	4.8978	1.91e-11	M1
Dacarbazine	120.686	5.87777	5.09749	M1
7-Hydroxy-6,8-di-C-methylflavanone 7-O-arabinoside	756.154	10.3003	4.49734	M1
Oxamflatin	1453.54	55.6967	111.238	M1
Dehydroepiandrosterone	2401.46	210.711	700.203	M1
Histidyltryptophyldiketopiperazine	1468.28	1.91e-11	18.7961	M1
Ecgonine methyl ester	905.087	44.7116	129.112	M1
2-Propylfuran	592.359	1.10392	11.3488	M1
NICOTINYL	731.112	215.845	187.244	M1
(4-tert-Butyl-phenoxy)-acetic acid	2240.24	140.419	223.557	M1
(3Z)-Phycoerythrobilin	11574.7	1.91e-11	3.83565	M1
alpha-Corocalene	687.144	283.018	412.696	M1
Stevioside	3794.1	70.8171	9.97934	M1
Thujone	407.715	3.1824	25.163	M1
5,6-DHET	486.929	1.60607	75.9995	M1
Anisole	1058.82	187.57	197.887	M1
2-Amino-5-oxohexanoate	134.471	87.2126	53.196	M1
trans-3-Hydroxy-L-proline	11336.3	2736.5	6672.48	M1
guaiazulene	629.984	227.384	154.716	M1
2,4,6,8-decatetraenal	1088.13	16.9329	49.2817	M1
Chromopyrrolate	644.234	115.866	78.0382	M1
Sulindac	172.635	10.2734	26.3865	M1
2,2,7,7-Tetramethyl-1,6-dioxaspiro[4.4]nona-3,8-diene	3897.97	179.669	223.518	M1
MEFEXAMIDE	1799.99	160.857	109.042	M1
Bisbynin	3356.58	38.4895	112.501	M1
Lovastatin acid (Mevinolinic acid)	7922.89	331.94	523.864	M1
Avermectin A1b monosaccharide	3832.76	42.7088	31.8754	M1
N-Methyl-1-deoxynojirimycin	238.443	1.91e-11	257.445	M1
Retinoate	216.233	0.887671	18.498	M1
3-(4-Hydroxyphenyl)-1-propanol	442.221	137.342	237.918	M1
Dronabinol	4212.64	186.412	727.895	M1
4,4alpha,5,6-Tetrahydro-7-methyl-2(3H)-naphthalenone	441.477	22.7516	26.0769	M1
Reduced FMN	1345.76	67.6777	242.554	M1
20,21-Diprenylterpendole C	19194.8	115.593	343.184	M1
UDP-6-sulfoquinovose	2264.35	43.4692	0.0558282	M1
Arginyl-Glutamine	3186.16	75.7779	129.197	M1
5-Methoxy-7-(4-hydroxyphenyl)-1-phenyl-3-heptanone	1253.23	2.71676	5.78974	M1
xi-8,9-Dehydrotheaspirone	2143.51	249.849	153.341	M1
Santene	536.947	24.8056	158.796	M1
Ile Glu His Lys	3389.99	251.623	386.51	M1
Hercynine	7664.2	1078.02	846.554	M1
Monoglyceride citrate	3475.13	672.424	1695.47	M1
Versiconol acetate	174.397	18.639	37.7629	M1
2'-Deamino-2'-hydroxy-6'-dehydroparomamine	487.02	98.3801	126.998	M1
2,2-Dimethyl-3,4-bis(4-methoxyphenyl)-2H-1-benzopyran-7-ol acetate	14264.1	5.31736	0.471681	M1
6-Aminohexanoate	280.162	118.82	57.2654	M1
Costunolide	5177.53	8.29479	747.505	M1
2-Ethyltoluene	5632.64	1141.17	1443.08	M1
Icosenoic acid	740.386	58.8132	1.91e-11	M1
(-)-Epinephrine	380.314	126.322	143.848	M1
Pleuromutilin	1150.18	1.91e-11	50.4046	M1
p-Mentha-1,3,5,8-tetraene	2740.55	650.682	416.455	M1
8-[(1R,2R)-3-Oxo-2-{(Z)-pent-2-enyl}cyclopentyl]octanoate	6102.95	709.172	4632.17	M1
4-Hexynoic acid	107.19	101.749	151.415	M1
Ginsenoside F1	1033.46	2.18054	12.4416	M1
Bis(glutathionyl)spermine disulfide	121160	1.91e-11	18494.4	M1
Vinblastine	4312.18	218.962	171.322	M1
Ethyl (2E,4Z,7Z)-Decatrienoate	9438.06	1113.7	495.113	M1
Estriol	1476.98	12.2086	769.684	M1
Canthaxanthin	2963.19	181.447	726.731	M1
Sphingosine 1-phosphate	12135.5	335.359	315.44	M1
Gibberellin A53	7261.26	469.71	1908.77	M1
3-Methyl-2-phenylbutanal	298.958	8.48996	87.2058	M1
Sedanonic acid	11241.5	1159.3	995.711	M1
5-Oxoavermectin ''1a'' aglycone	3849.11	8.33425	1.91e-11	M1
Caudatin	1289.26	28.7496	20.0945	M1
4,6-heptadienal	106.836	4.51351	137.494	M1
Guanidinoproclavaminic acid	232.73	83.8064	154.745	M1
15(S)-15-methyl PGF2??	1475.06	0.568744	22.0591	M1
Deacetylisoipecoside	4568.69	1974.1	2627.99	M1
(2R,3R)-3-Methylornithine	134317	4203.62	9279.21	M1
3-Dimethylallyl-4-hydroxymandelic acid	917.927	1.91e-11	24.1198	M1
Crassostrea Secocarotenoid	29547.5	2531.11	2158.01	M1
Ciliatocholate	490.177	1.91e-11	218.243	M1
Pentalenate	357.356	134.463	85.9742	M1
Prostaglandin A2	554.19	17.9264	34.6002	M1
Ser Leu Val Glu	706.534	73.3262	254.374	M1
Compactin diol lactone	6555.37	283.828	2465.22	M1
D-Glucose	221.258	17.7141	1.13353	M1
Melicopicine	5683.1	851.986	1671.58	M1
Isoalantolactone	925.719	180.897	368.64	M1
2-Ethyl-5-imino-1-cyclopenten-1-ol	205.285	67.1968	1.91e-11	M1
1-Methylnicotinamide	972.936	175.232	253.801	M1
Holyrine A	2834.55	200.007	2011.52	M1
Dexamethasone	1068.43	0.578431	167.538	M1
D-Urobilinogen	1545.82	1.91e-11	79.3339	M1
Phlorizin chalcone	635.457	2.88109	101.077	M1
Folate	886.506	599.697	173.769	M1
3-Phenylpropyl hexanoate	482.778	155.038	54.8903	M1
11-deoxy-PGF1??	239.887	1.91e-11	27.3096	M1
Nardosinone	895.874	1.91e-11	434.974	M1
Mesaconate	204.829	192.342	15.2002	M1
(2-Methoxyethyl)benzene	731.356	69.8629	129.659	M1
Hosenkoside K	1522.15	343.311	228.458	M1
Acetyltropine	361.36	1.91e-11	192.359	M1
Thyrotropin releasing hormone	7002.88	2470.54	4616.75	M1
Stizolobate	2773.84	1052.79	1376.66	M1
Matrine	1916.42	297.775	317.009	M1
Pyrocatechol	269.696	109.9	86.546	M1
(13S,14R)-1,13-Dihydroxy-N-methylcanadine	174.414	155.662	20.848	M1
D-Glucose 1-phosphate	144.226	23.861	37.0156	M1
Isocitrate	34231.8	2675.16	1425.65	M1M2
(7S,8S)-DiHODE	93798.3	9758.76	9367.05	M1M2
L-Homocystine	3649.97	458.628	72.2069	M1M2
3-Furoic acid	7564.97	731.604	270.33	M1M2
Dichotosin	3267.89	279.045	101.383	M1M2
Niacin (Nicotinic acid)	15892.7	3860.16	2569.75	M1M2
5-Phenyl-1-pentanol	5067.23	1745.65	1370.89	M1M2
L-Ascorbate 6-phosphate	28827.8	5558.93	3342.75	M1M2
Stipitatate	1809.3	398.8	89.6384	M1M2
Propynoate	4395.53	1075.72	287.385	M1M2
Primary fluorescent chlorophyll catabolite	828.376	691.863	94.6331	M1M2
Ergothioneine	13049.7	1541.48	2602.61	M1M2
17-Hydroxyisolathyrol	5789.44	2838.11	1411.32	M1M2
trans-Zeatin riboside triphosphate	774.896	632.506	122.953	M1M2
dTDP	610.605	389.301	87.3845	M1M2
GDP-L-fucose	1001.52	2062.83	151.873	M1M2
dCMP	686.884	527.08	0.0404591	M1M2
Iriflophenone 3-C-glucoside	1660.49	1512.71	502.723	M1M2
3,4-Dimethylstyrene	4537.57	2229.71	1551.94	M1M2
2-Hydroxy-6-oxo-6-(2-hydroxyphenoxy)-hexa-2,4-dienoate	4849.4	2476.16	1547.24	M1M2
9(S)-HODE	153190	58138.8	61457.6	M1M2
Avermectin B1a monosaccharide	423.852	816.439	27.0638	M1M2
Pseudobaptigenin	1987.51	4216.66	635.196	M1M2
5,7,3',4'-Tetramethoxyflavone	3156.45	1139.92	916.199	M1M2
(S)-Piperidine-2-carboxamide	283.013	585.739	152.445	M1M2
2,6-Dihydroxy-N-methylmyosmine	407.551	584.743	55.7675	M1M2
Neomycin B	1621.86	347.827	21.275	M1M2
Morphinone	579.821	7406.43	194.82	M1M2
3'-Hydroxy-N-methyl-(S)-coclaurine	348.243	2236.31	153.98	M1M2
G?0?2 6983	224.077	594.066	311.576	M1M2
3,7,4'-Tri-O-methylquercetin	3849.53	1388.26	966.235	M1M2
cis-1,2-Dihydro-3-ethylcatechol	3159.7	1492.05	1282.24	M1M2
Orotidine 5'-phosphate	277.321	974.146	138.163	M1M2
(-)-Usnic acid	442.08	323.057	106.868	M1M2
CDP-abequose	161.525	990.504	97.7088	M1M2
4-Hydroxybenzoate	1782.1	924.891	662.487	M1M2
N,N,N-trimethyl-sphingosine	17471.5	3968.91	1733.02	M1M2
Tyr Glu Pro Pro	25445.1	1667.1	1322.38	M1M2
Sterol	6161.76	3456.06	1936.8	M1M2
Allomaltol	43825.1	29526.1	9729.24	M1M2
PRENYLETIN	229.494	5446.59	109.122	M1M2
Phloretin	1905.42	708.073	2821.75	M1M2
dTDP-4-acetamido-4,6-dideoxy-D-glucose	256.247	680.94	24.7631	M1M2
eugenol	866.985	323.613	415.398	M1M2
Carvone	2211.35	432.904	497.877	M1M2
(??)-2-Methyl-3-(2-methylphenyl)propanal	5006.34	2394.32	2370.27	M1M2
Alstonine	365.135	300.413	25.9239	M1M2
(1R,10aS)-1,4,10,10a-Tetrahydrophenazine-1-carboxylate	4005.34	2208.36	2417.89	M1M2
dITP	159.267	306.206	6.7723	M1M2
(S)-Malate	4646.46	3079.9	135.22	M1M2
Isopimpinellin	934.764	1723.88	105.606	M1M2
Salfredin B11	7788.93	1464.28	2083.09	M1M2
Gibberellin A53 aldehyde	4226.29	480.9	534.529	M1M2
Gluconolactone	1390.45	969.231	902.024	M1M2
Caffeic aldehyde	1103.3	501.819	163.372	M1M2
17-Octadecynoic Acid	1209.09	537.218	38.5826	M1M2
4-Hydroxy-2H-pyran-3-carboxaldehyde	3727.96	1539.03	2285.6	M1M2
Asp-Gly-OH	73863.1	166975	22814.4	M1M2
1-Aminocyclopropane-1-carboxylic acid	268.814	416.453	43.3852	M1M2
dTDP-4-dimethylamino-4,6-dideoxy-5-C-methyl-D-allose	1975.55	675.457	971.122	M1M2
Ala Thr Asp Glu	2583.79	1456.9	137.329	M1M2
Erythritol	317.261	1113.67	66.5391	M1M2
Shikimic acid	3552.13	2062.04	1372.23	M1M2
Dihydroanhydropodorhizol	2631.89	4202.8	2204.98	M1M2
Melibiitol	1179.29	3640.13	212.669	M1M2
S-(4-Methylthiobutylthiohydroximoyl)-L-cysteine	440.965	320.657	29.7169	M1M2
Lys Leu	384.576	2770.97	207.318	M1M2
Pelargonidin 3-(6''-p-coumarylglucoside)-5-(6'''-acetylglucoside)	10297.9	49127.6	6461.02	M1M2
.alpha.-D-(+)-Talose	7316.84	14261	2981.12	M1M2
L-Erythrulose	178.576	257.58	97.2694	M1M2
Pelargonin	93272.8	72194.8	106483	M1M2M3
Epigallocatechin 3-O-(4-hydroxybenzoate)	49906	39938.3	42752.6	M1M2M3
2,3-Dihydro-6-methoxy-2,2-dimethyl-4H-1-benzopyran-4-one	39133.1	38848	85895.3	M1M2M3
Licodione	18169.3	10100.6	130915	M1M2M3
Epithienamycin F	9699.33	236502	97864.8	M1M2M3
3,8-Di-C-glucopyranosylapigenin	50854.1	23035.9	26423.4	M1M2M3
Calomelanol H	24694.2	81873.9	65194	M1M2M3
Kaempferol 7,4'-dirhamnoside	189781	42471.4	83638.8	M1M2M3
Anhydrotetracycline	6340.1	4663.51	13272.8	M1M2M3
13-Deoxydaunorubicin	9428.23	12471.4	9357.16	M1M2M3
Vitexin 2''-O-alpha-D-arabinofuranoside	802561	352972	470837	M1M2M3
Kaempferol 3-(3''-acetyl-alpha-L-arabinofuranoside)-7-rhamnoside	14396.6	8649.78	17027.5	M1M2M3
O-Demethyl-N-demethyl-staurosporine	18156.1	8535.83	8990.34	M1M2M3
4-(beta-D-Glucosyloxy)benzoate	14985.2	6007.39	11233.6	M1M2M3
Hesperidin methylchalcone	16354.5	17569.1	16836.4	M1M2M3
Vitexin 7-O-glucoside	51611.2	147933	93918.8	M1M2M3
Homoplantaginin	2107.74	1699.64	4431.37	M1M2M3
Gentiopicroside	5895.91	11171.7	21131.4	M1M2M3
Vestitone 7-glucoside	52267.1	30861.4	56892.8	M1M2M3
1,2-Dihydroxy-8-methylnaphthalene	3530.87	1156.24	5858.3	M1M2M3
Melafolone	57284.7	36378.1	34488	M1M2M3
Yadanziolide A	4764.43	1844.03	2789.91	M1M2M3
Oxybenzone	1260.14	636.374	9191.82	M1M2M3
6-(Hydroxymethyl)-7,8-dihydropterin	2291.4	12519.5	2386.79	M1M2M3
Isoxanthohumol B	34011.9	22227.4	29807.8	M1M2M3
5,2'-Dihydroxy-7,8,6'-trimethoxyflavone 2'-glucuronide	3905.79	1348.34	20320.1	M1M2M3
His Asn Phe Lys	9923.43	38059.3	69657.1	M1M2M3
Tricin 7-rhamnosyl-(1->2)-galacturonide	180578	132746	18752.4	M1M2M3
Dethiobiotin	3867.95	3521.21	5002.82	M1M2M3
Gentamicin A2	10136.6	8245.86	11765.3	M1M2M3
N-((R)-Pantothenoyl)-L-cysteine	8971	19713.4	17986.7	M1M2M3
Betanin	7641.01	6077.3	24133.2	M1M2M3
Cubebin	11735.7	4599.99	13798.8	M1M2M3
5-(3',4',5'-Trihydroxyphenyl)-gamma-valerolactone	2469.28	2716.29	2575.56	M1M2M3
Cyanidin 3-O-(6-O-p-coumaroyl)glucoside-5-O-glucoside	4382.64	2528.49	13134.2	M1M2M3
Pro Leu	142812	253749	293341	M1M2M3
Pro Cys Ser Phe	22498.3	96885.9	16768.8	M1M2M3
5-Hydroxymethyldeoxycytidylate	37192.1	22443.3	27090.7	M1M2M3
5-Hydroxy-N-formylkynurenine	413379	340988	279734	M1M2M3
Pyroglutamic acid	4280.27	31977.2	31209.5	M1M2M3
Harpagide	12912	12857.5	20159.3	M1M2M3
3,4-Dicaffeoyl-1,5-quinolactone	14942	7069.21	9725.02	M1M2M3
Isobiflorin 6''-gallate	35504.5	4324.85	7761.97	M1M2M3
(S)-Rutaretin	6521.09	23436.2	26774.9	M1M2M3
Flumioxazin	22674.1	11735.6	16120.6	M1M2M3
CAY10397	5641.26	3388.28	4799.01	M1M2M3
Pyridoxine (Vitamin B6)	3709.63	22728.6	8729.98	M1M2M3
Eugenin	10657.9	56591.8	2957.55	M1M2M3
Acarbose	7495.09	1732.01	3409.78	M1M2M3
6-Hydroxyluteolin 6,7-dimethyl ether 4'-glucoside	25974.2	12280.7	16411.9	M1M2M3
Leu Tyr	6601.95	20606.2	14130.9	M1M2M3
Scoparin 6''-O-glucoside	36546	87623.5	193310	M1M2M3
3,4-Dihydroxyphenyl ethanol	2812.46	8190.42	18650.9	M1M2M3
D-Lombricine	39033.7	20179.2	65386.3	M1M2M3
3,5-Dihydroxy-2-(4-hydroxy-3-methoxyphenyl)-8-methoxy-7-[(3-methyl-2-butenyl)oxy]-4H-1-benzopyran-4-one	927.77	15029.5	4456.03	M1M2M3
Ethylparaben	13526.7	21996.7	8569.5	M1M2M3
5-(2-hydroxyethyl)isolongifol-5-ene	3551.64	7628.7	9844.81	M1M2M3
4-Methylene-L-glutamate	7585.85	6435.69	23324.7	M1M2M3
Desulfoglucotropeolin	48725.6	65615	46709.8	M1M2M3
Gentiopicrin	3454.44	2240.87	2353	M1M2M3
Yuccaol A	1468.82	586.101	4099.08	M1M2M3
Estradiol-17beta	1989.71	7223.03	7162.98	M1M2M3
Dihydrocoumarin	2519.27	1409.25	4987.68	M1M2M3
12-Deoxyaklanonic acid	1253.37	5645.58	3648.67	M1M2M3
Tropic acid	12597.6	12117.4	5553.78	M1M2M3
5a,11a-Dehydrooxytetracycline	8129.16	15206.8	13877.5	M1M2M3
1,2-Dihydroxy-6-methylcyclohexa-3,5-dienecarboxylate	6534.97	80267.5	25550.3	M1M2M3
Protoaphin aglucone	148973	45404.6	59453.6	M1M2M3
Isoscoparin	39763.4	73125.9	66965.4	M1M2M3
Minoxidil	5908.6	7754.24	5261.84	M1M2M3
Brevicornin	70175.4	21044.1	25457.4	M1M2M3
Pratensin A	9150.93	4746.28	6695.27	M1M2M3
Dihydrohydroxy-O-methylsterigmatocystin	1467.87	7348.11	1328.26	M1M2M3
Tyr Cys Arg Pro	18512.3	86426	39182.3	M1M2M3
Rhapontin	3228.35	767.268	1293.61	M1M2M3
1-Anilino-9,10-dioxo-2-anthroic acid	4378.98	10940.9	5392.39	M1M2M3
3-Hydroxybenzaldehyde	4514.54	2322.23	4690.52	M1M2M3
Narcissin	8172.73	2548.14	7858.16	M1M2M3
ISOPEONOL	7878.04	6219.19	3721.63	M1M2M3
Narciclasine	17252	13610.1	13987	M1M2M3
6-Methoxymellein	12645.8	11541.2	7387.63	M1M2M3
2'-O-methylinosine	33425.1	17413.6	53614.6	M1M2M3
6-Desmethoxy hormothamnione triacetate	14197.4	1114.33	2939.78	M1M2M3
4'-Hydroxyacetophenone	995.193	596.515	2034.04	M1M2M3
(??)13-HpODE	240144	182505	620226	M1M2M3
2-Methyl-1-hydroxybutyl-ThPP	25370.9	12370.2	16077.5	M1M2M3
(E/Z)-Polydatin	4969.1	9555.48	12955.2	M1M2M3
1,8-Diazacyclotetradecane-2,9-dione	7257.73	6390.02	6406.37	M1M2M3
Curcumin monoglucoside	1329.07	6708.02	2925.48	M1M2M3
Italipyrone	59725.1	53970.6	14511.5	M1M2M3
7-Methoxy-6-methyl-2H-1-benzopyran-2-one	13327.5	45433.1	9661.42	M1M2M3
Corylin	16019.7	8041.94	6178.32	M1M2M3
Methionyl-Tyrosine	4392.81	4161.64	5301.34	M1M2M3
Methylnissolin 3-O-glucoside	2164.84	3786.8	22331.8	M1M2M3
(+)-Galbacin	21932.3	7309.86	18813.1	M1M2M3
Ala Asp Ser Glu	54624.2	379441	63047.3	M1M2M3
2,6-Dimethoxyphenol	2666.88	3233.87	5860.31	M1M2M3
(??)9-HpODE	172683	278556	394312	M1M2M3
Geldanamycin	9000.79	3358.48	31233.4	M1M2M3
2,3-Dehydrosilybin	5438.28	1331.46	2339.61	M1M2M3
Podophyllotoxin (Podophyllum)	2181.07	3796.62	112990	M1M2M3
Paeoniflorin	5846.45	2239.99	24191.6	M1M2M3
Isorhamnetin-3-O-neohespeidoside	3135.9	20815.9	8864.92	M1M2M3
Pseudobaptigenin 7-O-laminaribioside	17973.7	6358.35	15413.8	M1M2M3
Piceid	5787.75	3275.07	9334.42	M1M2M3
Symplocoside	1880.96	765.724	4318.28	M1M2M3
Quinic acid	58313.9	17309.3	18012.2	M1M2M3
3-(Imidazol-4-yl)-2-oxopropyl phosphate	1292.54	2003.52	22484.7	M1M2M3
Icariin	11488.7	11396.4	19672	M1M2M3
Isotectorigenin 4'-glucoside 7-rhamnoside	23744.3	4938.66	10246.1	M1M2M3
N-Acetyl-D-lactosamine	15325.6	2678.81	4835.68	M1M2M3
Neoeriocitrin	2988.23	3638.33	24195	M1M2M3
13-dihydroadriamycinone (Adriamycinol aglycone)	7343.52	537.794	1782.27	M1M2M3
p-Hydroxycinnamaldehyde	19431.6	40515.4	15070	M1M2M3
Fluridone	11964.8	20498.5	17307.2	M1M2M3
Petunidin 3-O-glucoside	2410.86	3312.86	12468.1	M1M2M3
Sophoracarpan B	8119.51	3817.02	6892.52	M1M2M3
Engeletin	8846.82	54502.6	21249.5	M1M2M3
Columbin	4281.21	1966.74	9603.13	M1M2M3
5-Methyltetrahydrofolate	15393.5	230615	36501.2	M1M2M3
Thr Val Val	4864.67	2695.05	4407.13	M1M2M3
Apiin	71998.3	48524.5	32807.3	M1M2M3
epsilon-Rhodomycin T	8210.08	21957.6	15903	M1M2M3
Sarisan	54834.4	51640.4	37062.4	M1M2M3
N-Monomethyl-2-aminoethylphosphonate	3313.22	2662.1	9272.81	M1M2M3
trans-Cinnamate	36325.6	95904.2	28644.3	M1M2M3
Cycloserine	144944	314167	137232	M1M2M3
Malvidin-3-(p-coumaroyl)-rutinoside-5-glucoside	1864.05	3851.15	3441.07	M1M2M3
Delphinidin 3,5-diglucoside-6''-O-4, 6'''-O-1-cyclic-malyl diester	11315.1	7586.47	65926.3	M1M2M3
Rutacridone	6754.15	1315.77	11360.3	M1M2M3
Amaranthin	14172.3	5647.45	87074.6	M1M2M3
Iridin	2973.8	246.6	17550.3	M1M2M3
Hesperetin 7-O-glucoside	8391.27	19461.9	49280.5	M1M2M3
Levanbiose	2183.9	3097.85	5264.41	M1M2M3
8-Demethyl-8-(2,3,4-tri-O-methyl-alpha-L-rhamnosyl)tetracenomycin C	12538.9	27184.5	14177.5	M1M2M3
5-[[(4,7-Dihydroxy-2-oxo-2H-1-benzopyran-3-yl)amino]carbonyl]-4-methyl-1H-pyrrole-3-carboxylate	36391	2382.36	5312.85	M1M2M3
(7'R*,8'S*)-Methyl 4,7'-epoxy-3,8'-bilign-7-ene-4',9'-dihydroxy-3',5-dimethoxy-9-oate	29036.5	31853.8	17526.1	M1M2M3
Morusin	51278.9	724783	27111.4	M1M2M3
Choline hydroxide solution	27027.2	79256.2	64592.7	M1M2M3
Didymin	1133.63	1368	4467.32	M1M2M3
cis-4-Carboxymethylenebut-2-en-4-olide	4117.64	2664.34	1309.25	M1M2M3
Benzoylpaeoniflorin	32784.1	23519.9	57122.7	M1M2M3
Methionyl-Aspartate	2051.47	274.655	691.293	M1M2M3
Maleamate	4563.31	2487.77	4355.33	M1M2M3
Leu Leu Ala	1584.24	4068.44	2703.65	M1M2M3
Delphinidin 3-O-beta-D-glucoside 5-O-(6-coumaroyl-beta-D-glucoside)	10808.9	6620.55	13184.2	M1M2M3
Coumermycin A1	1335.51	2992.96	1808.9	M1M2M3
N-Glycolylneuraminic acid	1238.66	629.315	1000.48	M1M2M3
Porric acid B	5429.42	7163.37	89813.2	M1M2M3
Edulone A	706.415	7632.81	3293.27	M1M2M3
5,10-Methenyltetrahydromethanopterin	6011.7	12746.2	9490.07	M1M2M3
6'''-Feruloylspinosin	5116.07	14309.2	9051.8	M1M2M3
CITROPTEN	45872.8	101114	39232.2	M1M2M3
Parishin B	3541.67	2541.45	11560.1	M1M2M3
Clusin	8142.47	10959.1	3087.92	M1M2M3
3,5,7-Tris(acetyloxy)-8-methoxy-2-(4-methoxyphenyl)-4H-1-benzopyran-4-one	11445.1	5814.59	10027.4	M1M2M3
Urdamycinone B	40138	28409.4	17215.6	M1M2M3
Gln Ile	2224.49	1163.4	1951.86	M1M2M3
Bancroftinone	30042.9	174647	21987.8	M1M2M3
Crotmadine	2311.94	5053.62	14046.4	M1M2M3
4-Methylthiobutylthiohydroximate	1361.14	3965.84	6783.85	M1M2M3
Oxypaeoniflorin	4317.24	38846.9	7717.94	M1M2M3
Amoxicillin	17559.8	9954.74	7835.15	M1M2M3
Rothindin	13594.4	7410.63	13832.1	M1M2M3
2-Benzofurancarboxaldehyde	28480	6126.13	8436.26	M1M2M3
S-(Hydroxymethyl)glutathione	4633.95	5646.37	7507.82	M1M2M3
(4-{4-[2-(gamma-L-Glutamylamino)ethyl]phenoxymethyl}furan-2-yl)methanamine	19532.8	25962.4	20733.2	M1M2M3
Paclitaxel	678.121	3074.06	2365.7	M1M2M3
Agnuside	686.045	2036.9	5711.78	M1M2M3
Pelargonidin 3-(6-p-coumaroyl)glucoside	8010.45	14025.4	10391.3	M1M2M3
Linustatin	4347.63	4516.41	7076.2	M1M2M3
Carboxyibuprofen	26486.4	6380.77	22835.3	M1M2M3
Ligustroflavone	4181.43	5172.95	16099.7	M1M2M3
2',4'-Dihydroxy-3'-isovaleryloxy-6'-methoxychalcone	29813.6	16309.8	19566.3	M1M2M3
Morroniside	1444.62	9962.41	15990.7	M1M2M3
Asperuloside	8598.68	24793.4	10080.7	M1M2M3
3-Methylsalicylaldehyde	6486.93	2243.72	11523.6	M1M2M3
5-Amino-5-(4-hydroxybenzyl)-6-(D-ribitylimino)-5,6-dihydrouracil	1671.83	5419.9	2420.84	M1M2M3
Visnagin	1055.2	749.487	1347.44	M1M2M3
7,2'-Dihydroxy-4'-methoxy-isoflavanol	3240.45	23047.4	7802.18	M1M2M3
6,7-Dimethyl-9-(2-acetoxyethyl)isoalloxazine	2895.25	4166.75	10555.2	M1M2M3
1,6-Dihydroxy-5-methylcyclohexa-2,4-dienecarboxylate	7551.77	4098.96	7077.74	M1M2M3
7-Hydroxy-6-methyl-8-ribityllumazine	2119.33	12818.5	4352.69	M1M2M3
1-Methyluric acid	42615.8	76837.5	14872	M1M2M3
Neopterin	8191.54	100665	8763.45	M1M2M3
Cyanidin 3-O-beta-D-glucoside 5-O-(6-coumaroyl-beta-D-glucoside)	46031	12185.7	26964.4	M1M2M3
Isosakuranin	2853.54	8406.39	5003.46	M1M2M3
2-Hydroxyphenylacetic acid methyl ester	6315.73	4421.43	5265.93	M1M2M3
Lactobionic acid	7509.14	4277.37	7448.15	M1M2M3
2',4'-Dihydroxy-5,7-dimethoxyisoflavone	2099.56	806.527	4165.45	M1M2M3
8-Hydroxy-2'-deoxyguanosine	2724.96	5233.86	6309.58	M1M2M3
Rutaevin	6997.11	3374.29	5942.99	M1M2M3
3'-N-Debenzoyltaxol	5989.62	2457.74	5683.94	M1M2M3
8-Amino-8-demethylriboflavin 5'-phosphate	3068.38	13596.4	6002.6	M1M2M3
Diosmin	8677.98	3437.69	5217.13	M1M2M3
Naringenin 7-O-beta-D-glucoside	2551.43	3541.07	8131.86	M1M2M3
8-D-Olivosyl-landomycin	1986.05	1383.78	6614.16	M1M2M3
trans-2-Enoyl-OPC4-CoA	3869.36	5913.64	5237.01	M1M2M3
2'-Deoxyinosine 5'-phosphate	20550.8	6602.12	5639.23	M1M2M3
Etoposide	3604.02	1436.74	10292.2	M1M2M3
Villinol	7359.17	11587.1	12677.9	M1M2M3
(-)-Syringaresnol-4-O-?1?7?1?7-D-apiofuranosyl-(1?1?7?1?72)-?1?7?1?7-D-glucopyranoside	1440.56	2028.9	6234.96	M1M2M3
2'-acetylacteoside	19044	21378.5	30018	M1M2M3
Methylnissolin-3-O-glucoside	1618.53	5770.99	2964.1	M1M2M3
Epimedin A	7062.52	3455.51	5660.77	M1M2M3
2,8-Dihydroxy-3,9,10-trimethoxypterocarpan	615.254	505.689	2202.31	M1M2M3
Irisflorentin	1910.92	1600.42	19432.1	M1M2M3
ROSIRIDIN	982.661	1437.43	1697.18	M1M2M3
Pterin	2652.07	4311.39	3827.54	M1M2M3
Clovin	5641.98	15606.8	5513	M1M2M3
Mitomycin	9002.55	2784.07	1497.91	M1M2M3
13(S)-HpODE	81871.2	101448	221015	M1M2M3
Biotinyl-CoA	2414.99	667.957	12394.2	M1M2M3
TyrMe-Thr-OH	5092.61	25897.7	8200.92	M1M2M3
N-Acetyl-N6,O-didemethylpuromycin-5'-phosphate	7306.78	43318.6	17587.2	M1M2M3
Aclacinomycin N	16639.3	2183.91	4477.29	M1M2M3
Paeonolide	2624.82	24575	6546.89	M1M2M3
(S)-Autumnaline	4048.03	2151.87	7710.21	M1M2M3
Fumiquinazoline D	4235.02	34996.9	6285.54	M1M2M3
Sibiricose A6	25914.9	29379.5	16885	M1M2M3
(S)-Hydroxydecanoyl-CoA	4027.02	1016.45	18532.4	M1M2M3
Ansamitocin P-3	44791.2	3121.74	7754.43	M1M2M3
Cobalt-precorrin 8	2066.05	1457.53	6086.39	M1M2M3
3-(4-Methylpent-3-en-1-yl)pent-2-enedioyl-CoA	7594.27	2594.3	33555.3	M1M2M3
Brusatol	9964.13	19105.5	5596.61	M1M2M3
6-Methoxyflavone	4994.11	4066.41	5720.1	M1M2M3
Delphinidin-3-(p-coumaroyl)-rutinoside-5-glucoside	1215.24	445.576	7780.47	M1M2M3
3'-Deoxyderhamnosylmaysin	35101.3	16787.9	15285.9	M1M2M3
Maltopentaose	5337.47	1802.62	4086.03	M1M2M3
L-Histidinol phosphate	13997.3	21406.7	15165	M1M2M3
4-Carboxy-4-hydroxy-2-oxoadipate	104653	26043.6	12651.5	M1M2M3
Rabelomycin	3325.97	1360.37	1995.62	M1M2M3
Eurycomanone	5844.81	3395.26	6287.73	M1M2M3
THF-L-glutamate	4627.23	976.652	1350.72	M1M2M3
N-Acetylthienamycin	5900.6	6074.2	7268.02	M1M2M3
Limonin	4392.75	10429.2	4545.09	M1M2M3
6-Amino-6-deoxyfutalosine	1355.64	704.82	3990.54	M1M2M3
dTDP-4-dehydro-beta-L-rhamnose	1020.99	4324.91	5370.05	M1M2M3
Aminopterin	14997	13356.6	12281.8	M1M2M3
N-Acetylneuraminate	5128.41	1397.01	6130.76	M1M2M3
Choerospondin	7337.38	48739.3	20161	M1M2M3
(+)-Syringaresinol	97345.3	32549	111066	M1M2M3
3-alpha(S)-Strictosidine	39773.4	29248.9	24437	M1M2M3
N-[(7,8-Dihydropterin-6-yl)methyl]-4-(beta-D-ribofuranosyl)aniline 5'-phosphate	8913.35	2361.34	51887.2	M1M2M3
Kaempferol 3-apiosyl-(1->4)-rhamnoside-7-rhamnoside	15948.4	1592.07	3444.53	M1M2M3
Ansamitocinoside P-3	7252.43	5692.09	5014.34	M1M2M3
6,8-Di-O-methylaverufin	660.211	6916.23	3312.83	M1M2M3
Specnuezhenide	2698.4	1050.34	4687.46	M1M2M3
2'-O-Methyluridine	3614.16	20785.1	7257.54	M1M2M3
Sesamoside	12818.9	11009.8	2554.52	M1M2M3
6'-Oxokanamycin X	4274.49	2190.86	4347.93	M1M2M3
cyclo-Dopa 5-O-glucoside	2841.99	4341.38	3812.6	M1M2M3
Novclobiocin 104	4114.09	3735.51	5978.87	M1M2M3
O-beta-D-Glucosylzeatin	2106.05	1249.85	4816.87	M1M2M3
MG(20:5(5Z,8Z,11Z,14Z,17Z)/0:0/0:0)	2468.81	3178.02	9703.04	M1M2M3
Picroside II	6621.98	16736.3	3906.91	M1M2M3
Ononin	3096.6	16510.6	3554.87	M1M2M3
Benzylsuccinate	7653.05	9842.59	10411.7	M1M2M3
8-Demethyl-8-(2,3-di-O-methyl-alpha-L-rhamnosyl)tetracenomycin C	33843.1	11572.4	13124.2	M1M2M3
Forsythoside I	3576.28	11385.6	3153.72	M1M2M3
1-Salicylate glucuronide	8270.74	5722.11	4753.09	M1M2M3
Mulberroside A	8363.75	2658.43	3385.53	M1M2M3
Pongapin	6193.77	1064.53	1536.32	M1M2M3
Lithospermoside	2552.44	1884.63	13735.9	M1M2M3
1-Hydro-1,1a-dihydroxy-9-fluorenone	375.462	432.038	1483.71	M1M2M3
Cyanidin	1528.79	555.475	3436.89	M1M2M3
Aerobactin	3072.23	27338.7	7302.16	M1M2M3
Clorobiocin	4914.85	1644.77	11196.9	M1M2M3
Deguelin(-)	3634.67	11296.6	8427.83	M1M2M3
3'-Hydroxy-4'-methoxyglabridin	3455.36	3134.05	944.24	M1M2M3
Tricin 7-rutinoside-4'-glucoside	7231.58	1069.24	2944.5	M1M2M3
N2,N2-Dimethylguanosine	35227.4	21549.7	48747.7	M1M2M3
Salvinorin A	7433.64	1480.94	3304.11	M1M2M3
CAY10603	3435.78	9522.09	3063.77	M1M2M3
Crocin	4181.84	1715.79	3068.97	M1M2M3
Pantothenic Acid	9254.52	15531.2	6684.44	M1M2M3
4-O-Methylxanthohumol	5921.75	31012.6	4627.51	M1M2M3
O-(1->4)-alpha-L-Dihydrostreptosyl-streptidine 6-phosphate	2457.25	5620.84	2806.72	M1M2M3
GalNAc??1-3Gal??1-4Lac??-Sp	1276.6	21554.1	4424.73	M1M2M3
Pentahydroxyflavanone	1864.61	674.961	7954.31	M1M2M3
Cobalt-dihydro-precorrin 6	2327.43	1097.47	3158.54	M1M2M3
Dehydrodieugenol	14953.5	3116.01	8910.12	M1M2M3
Dihydroechinofuran	3878.21	11786.7	6470.86	M1M2M3
Quinol glucuronide	9048.42	3898.09	20319.5	M1M2M3
Sibiricose A5	1767.96	1506.07	2772.58	M1M2M3
Phenylalanyl-Arginine	1474.24	1294.14	1203.9	M1M2M3
Cyanidin 3-glucoside 5-caffeoylglucoside	5144.58	816.47	3556.58	M1M2M3
N2-Malonyl-D-tryptophan	4508.14	2707.92	5551.52	M1M2M3
104-2	1655.35	1048.91	3528.73	M1M2M3
5''-Phosphoribosylparomamine	2133.19	27452.9	3174.1	M1M2M3
Alysifolinone	511.629	516.518	1480.86	M1M2M3
?1?7?1?7-Hydroxyisovalerylshikonin	1946.21	605.469	4605.72	M1M2M3
Aucubin	147397	22298.3	97467.7	M1M2M3
Dihydropteroate	7846.5	8539.37	3112.51	M1M2M3
S-(p-Azidophenacyl)glutathione	1307.63	469.325	2934.71	M1M2M3
Visnadin	44157.1	22462	40584.5	M1M2M3
beta-Rhodomycin	4729.39	100721	3593.51	M1M2M3
(-)-Jasmonoyl-L-isoleucine	1952.56	2211.55	3083.44	M1M2M3
Sericetin	4530.49	11206.7	3209.25	M1M2M3
dTDP-2,6-dideoxy-D-kanosamine	814.285	515.077	4158.4	M1M2M3
Sebacic acid	1898.67	1331.65	3399.8	M1M2M3
Fumaric acid	4606.57	15651.1	13884.5	M1M2M3
Metanephrine	5811.75	11643.9	14916.6	M1M2M3
Ala-TyrMe-OH	7085.52	33183.3	4858	M1M2M3
Kaempferol 3-(6''-p-coumarylglucoside)-7-glucoside	9463.24	1074.88	3876.39	M1M2M3
OPC4-CoA	2739.16	13022.4	2725.32	M1M2M3
L-Formylkynurenine	4692.6	53492	5823.6	M1M2M3
Glycycoumarin	8531.46	3059.68	11230.2	M1M2M3
Astringin	1344.88	1563.25	3763.69	M1M2M3
Formylmethanofuran	1079.3	6712.09	2640.31	M1M2M3
Astilbin	5612.44	44467.3	16364.3	M1M2M3
Heteroclitin D	286.555	5569.37	2147.6	M1M2M3
S-Lactoylglutathione	1370.51	47232.9	2949.39	M1M2M3
Lentinan	9914.26	284.543	2472.27	M1M2M3
Spinacetin 3-O-sulfate	1555.52	1528.9	3659.08	M1M2M3
5-O-Methylvisammioside	5702.87	1347.91	2415.71	M1M2M3
Militarine	3039.63	39670.5	3726.03	M1M2M3
Thr Ile	1543.63	945.255	2093.02	M1M2M3
2-Dehydropantoate	17244.1	2029.56	14175.7	M1M2M3
Pluviatolide	1837.37	677.966	2072.54	M1M2M3
trans-Dec-2-enoyl-CoA	6620.22	1012.54	3660.93	M1M2M3
Raffinose	6070.68	2522.44	2328.24	M1M2M3
Dillenetin 7-glucoside	177867	9333.14	15209.6	M1M2M3
Secologanate	5695.07	834.477	2353.79	M1M2M3
Delphinidin 3-glucoside 5-caffoyl-glucoside	3987.78	616.612	2425.54	M1M2M3
Tyrosyl-Threonine	585.2	424.337	697.283	M1M2M3
4-Hydroxy-3-methoxycinnamaldehyde	2397.55	3069.92	6515.36	M1M2M3
3,4-Dihydroxymandelate	4534.56	1106.06	1082.7	M1M2M3
Folinic acid	902.166	9138.78	2882.62	M1M2M3
Sagittatoside A	21157.5	1367.02	2924.81	M1M2M3
7H-Furo[3,2-g][1]benzopyran-7-one, 2,3-dihydro-2-hydroxy-9-methoxy-	3426.01	4787.16	2904.19	M1M2M3
N-Acetylaspartylglutamate	874.801	1470.23	3185.75	M1M2M3
Neohesperidin	2101.45	2109.45	2581	M1M2M3
Oxytetracycline	3809.01	6325.42	5637.9	M1M2M3
Coenzyme F420-1	1470.56	2877.99	3571.63	M1M2M3
Precorrin 5	863.527	6412.49	2126.76	M1M2M3
Streptomycin 6-phosphate	3435.06	4352.02	2499.31	M1M2M3
Azadirachtin A	2956.23	35366.8	2920.11	M1M2M3
Portulacaxanthin II	1538.17	887.15	3782.15	M1M2M3
Tenuifoliside C	8584.93	1085.51	5097.97	M1M2M3
5,6,7,8-Tetrahydromethanopterin	1060.61	4974.8	2626.19	M1M2M3
Cassiaoccidentalin C	14029.5	1171.94	2234.61	M1M2M3
UDP-L-rhamnose	845.67	2726.24	2825.65	M1M2M3
Inosine	333.6	1292.89	2545.12	M1M2M3
Diplotropin	13826.2	12800.2	12984.2	M1M2M3
Rifamycin S	7784.88	7694.25	3381.18	M1M2M3
Aclacinomycin T	2235.39	2267.77	2333.91	M1M2M3
Echinacoside	1052.83	12427.1	2652.62	M1M2M3
8-hydroxy Guanosine	3707.63	609.573	1083.87	M1M2M3
Peonidin-3-(p-coumaroyl)-rutinoside-5-glucoside	1860.93	2057.78	2515.32	M1M2M3
Hesperidin	7478.44	4563.11	4893.55	M1M2M3
Demethylalangiside	3687.79	1041.73	2791.53	M1M2M3
Thromboxane B2	325.88	493.129	1428.46	M1M2M3
ANHYDROBRAZILIC ACID	18313.1	55730.4	4182.28	M1M2M3
Gibberellin A7	50875.5	18455.7	32941	M1M2M3
Obacunone	1638.99	4362.34	3508.42	M1M2M3
Staphyloferrin B	3428.9	696.479	2208.84	M1M2M3
Helicid	3401.15	1599.74	4960.73	M1M2M3
(1'S,5'S)-5'-Hydroxyaverantin	1414.37	30091.7	2151.04	M1M2M3
Yersiniabactin	1159.44	472.537	1778.07	M1M2M3
Nodakenin	10800.1	4884.74	10646.4	M1M2M3
QUERCETIN TETRAMETHYL (5,7,3',4') ETHER	5164.94	1418.49	2118.93	M1M2M3
5-Phosphooxy-L-lysine	1879.09	19099.4	2298.1	M1M2M3
Mulberrin	1908.6	9845.7	2083.02	M1M2M3
2,5-Diamino-6-(5-phospho-D-ribitylamino)pyrimidin-4(3H)-one	1782.87	501.642	1815.24	M1M2M3
Neoraunone	60832.7	55257.7	68044.8	M1M2M3
Cyanidin 3-O-rutinoside 5-O-beta-D-glucoside	4588.14	5112.14	2209.14	M1M2M3
Tyrosyl-Phenylalanine	1083.63	1752.47	1665	M1M2M3
Glycyrrhizaisoflavone A	2086.62	72721.1	5576.49	M1M2M3
dADP	394.398	2051.79	3233.3	M1M2M3
Jadomycin A	1497.67	11762.4	1990.52	M1M2M3
Deacetoxycephalosporin C	1461.64	1593.26	10222.5	M1M2M3
6-[5]-ladderane-hexanoic acid	231283	13201.3	31121.8	M1M2M3
Gamma-Glu-Leu	1249.86	881.894	1813.49	M1M2M3
cis-trans-Nepetalactol	551.603	804.17	1940.79	M1M2M3
1-Indolizidinone	311.71	456.407	512.193	M1M2M3
Cyclohexa-1,5-diene-1-carbonyl-CoA	1078.46	2037.96	7461.23	M1M2M3
OPC8-CoA	7723.56	418.519	1676.95	M1M2M3
Bucladesine	722.888	1441.47	1572.59	M1M2M3
Matairesinol	1671.33	1055.72	2575.74	M1M2M3
Kaempferol 3-rhamnosyl-(1->2)-galactoside-7-rhamnoside	28169.8	15907.6	50666.2	M1M2M3
UDP-2-acetamido-4-(D-alanylamino)-2,4,6-trideoxy-alpha-D-glucose	993.114	463.71	2775.04	M1M2M3
Methyl 3-phenylpropanoate	1766.97	5282.79	6680.84	M1M2M3
Pantetheine 4'-phosphate	1797.47	1341.9	1548.51	M1M2M3
Maduropeptin chromophore	5926.77	3678	1951.48	M1M2M3
UDP-2,6-dideoxy-2-acetamidino-beta-L-galactose	1190.22	397.788	3292.67	M1M2M3
Hetacillin	2725.65	675.113	1435.83	M1M2M3
9,10,13-TriHOME	294529	246992	117581	M1M2M3
CMP-5-N-acetyl-7-N-(D-alanyl)-legionaminic acid	1949.84	318.631	1531.11	M1M2M3
Nevirapine	10735.1	2247.71	5182.69	M1M2M3
12,13-Epoxy-9-hydroxy-10-octadecenoate	126144	380070	286035	M1M2M3
5-(N-Methyl-4,5-dihydro-1H-pyrrol-2-yl)pyridin-2-ol	1351.66	1727.5	1756.41	M1M2M3
Euparotin acetate	70009.6	33805.4	110705	M1M2M3
5-Deoxystrigol	1933.13	1865.2	2108.84	M1M2M3
Aklavinone	2088.19	3786.72	1753.99	M1M2M3
D-Glucosamine	2221.55	1522.81	2409.25	M1M2M3
Rosmarinic acid	3231	949.382	2640.5	M1M2M3
Galangin	3631.8	2365.56	16092	M1M2M3
2',3,4,4',6'-Peptahydroxychalcone 4'-O-glucoside	10499.2	1974.46	3209.25	M1M2M3
Quercetin 3-methyl ether 7-rhamnoside-3'-xyloside	56908.2	103408	133267	M1M2M3
Tryptophyl-Cysteine	1480.71	3390.45	1473.05	M1M2M3
Kanamycin X	2289.99	4046.71	1279.11	M1M2M3
Trilobatin	6133.1	865.799	2504.14	M1M2M3
Baccatin III	809.94	2267.76	4003.01	M1M2M3
Isoliquiritin	5406	4132.24	1833.93	M1M2M3
Aconitic acid	5870.3	8310.31	1709.89	M1M2M3
Diosmetin-7-O-?1?7?1?7-D-glucopyranoside	753.075	1395.14	1814.64	M1M2M3
Delphinidin 3-O-(6-caffeoyl-beta-D-glucoside)	24376.4	2721.37	11756.1	M1M2M3
Amlodipine	1812.37	1808.72	1356.73	M1M2M3
Valyl-Tyrosine	3543.44	6695.3	4018.64	M1M2M3
Nimodipine	38279.6	21238	60552.5	M1M2M3
Phthalate 3,4-cis-dihydrodiol	55554.3	21036.6	40329.4	M1M2M3
Malvidin 3-(6''-acetylglucoside)	61510.1	9186.95	9142.44	M1M2M3
UDP-N-acetyl-alpha-D-glucosamine	646.503	3103.27	1270.04	M1M2M3
Glyceocarpin	15977	10325.4	41459.1	M1M2M3
Plaunol D	27220.7	15217	18752.9	M1M2M3
Kaempferol 7-glucosyl-(1->4)-xyloside	36876	6471.03	11069.8	M1M2M3
Kaempferol 3-O-[6-(4-coumaroyl)-beta-D-glucosyl-(1->2)-beta-D-glucosyl-(1->2)-beta-D-glucoside]	2080.68	475.854	1219.32	M1M2M3
Anastatin B	8955.37	3340.09	3932.48	M1M2M3
Rhodomycin D	19085.8	38390.4	10184.5	M1M2M3
2'''-O-Rhamnosyl-2''-O-glucosylcytisoside	13947.9	1528.1	5355.58	M1M2M3
1F-Fructofuranosylnystose	825.924	6181.18	2989.1	M1M2M3
S-Adenosylhomocysteine	1365.99	10998.6	1946.52	M1M2M3
Kaempferol 3-O-rutinoside	28264.6	6380.4	37469.2	M1M2M3
Eriocitrin	574.535	1865.41	5087.1	M1M2M3
Pseudoecgonyl-CoA	20525.3	12256.1	51548.4	M1M2M3
Moracin A	3909.23	6139.06	11466.2	M1M2M3
(10aS)-10,10a-Dihydrophenazine-1-carboxylate	742.766	1154.3	1414.79	M1M2M3
DIMETHYLCAFFEIC ACID	4433.52	18846.3	2328.92	M1M2M3
(6Z,9Z,12Z,15Z,18Z)-Tetracosapentaenoyl-CoA	4636.02	542.905	2346.43	M1M2M3
5-Hydroxyconiferyl alcohol	11883.1	16502.8	28121.7	M1M2M3
N3-Fumaroyl-L-2,3-diaminopropanoate	327.677	4482.44	1358.07	M1M2M3
(2R,3R)-3-Methylglutamyl-5-semialdehyde-N6-lysine	620.393	2346.1	1197.87	M1M2M3
Cyanidin 3-O-rutinoside	2019.88	458.243	1378.26	M1M2M3
Bracteatin 6-O-glucoside	733.152	264.916	1302.84	M1M2M3
7-Hydroxy-6-(methoxyacetyl)-2,2-dimethyl-2H-1-benzopyran	20775.7	9261.03	22382	M1M2M3
Bruceine A	21090.7	14673.1	16686	M1M2M3
Artocarpetin B	16056.8	2848.91	6238.1	M1M2M3
Asp-Phe methyl ester	1607.51	3226.92	2553.91	M1M2M3
Skullcapflavone II	826.541	1823.47	1179.58	M1M2M3
N-Methyl-cyclo(L-Trp-L-Phe)	2225.87	2644.54	1384.32	M1M2M3
8-Prenylnaringenin	6423.44	388.094	1504.88	M1M2M3
5'-Benzoylphosphoadenosine	17253.4	8367.32	28272.7	M1M2M3
O-Succinyl-L-homoserine	326.386	341.171	1238.26	M1M2M3
4-Methylumbelliferyl beta-D-glucuronide	1705.34	4023.01	2239.27	M1M2M3
Gly Ile Ile	3197.08	5476.81	3445.83	M1M2M3
(3E)-3-[(1R,5R,6S)-5-Hydroxy-7-oxabicyclo[4.1.0]heptan-2-ylidene]-2-oxopropanoate	9672.65	12477.2	9238.43	M1M2M3
KAEMPFEROL-7-O-GLUCOSIDE	1539.36	2535.37	8506.7	M1M2M3
9-Dihydro-13-acetylbaccatin III	1027.97	1255.41	1116.23	M1M2M3
Vitexin	203546	73751.1	76475.6	M1M2M3
N-Acetylmuramic acid alpha-1-phosphate	1156.03	667.306	12397.6	M1M2M3
Tryptophyl-Tryptophan	1708.99	2091.26	3873.71	M1M2M3
Porphobilinogen	441.993	252.295	526.068	M1M2M3
Protodeoxyviolaceinic acid	1946.68	692.082	1124.47	M1M2M3
Daun02	1914.52	590.147	1038	M1M2M3
Asp Leu	2915.9	2343.66	3347.05	M1M2M3
Sepiapterin	12528.7	6664.29	12367.5	M1M2M3
dTDP-4-oxo-2,3,6-trideoxy-D-glucose	1851.84	1028.79	1040.65	M1M2M3
Pseudolaric acid B-glucopyranoside	2479.48	9296.45	1968.18	M1M2M3
Chitobiose	1660.33	1430.61	2922.77	M1M2M3
C20822	797.604	743.166	1369.81	M1M2M3
5-Deoxykievitone hydrate	5310.19	6738.11	6471.92	M1M2M3
Ginkgolide K	1456.46	552.319	1025.26	M1M2M3
Ternatin C5	530.467	296.761	9443.07	M1M2M3
Thapsigargin	265.543	2030.22	2078.83	M1M2M3
Maltohexaose	1661.27	3867.71	2248.28	M1M2M3
Dihydroneopterin phosphate	1967.43	1629.6	1937.06	M1M2M3
N-Demethylansamitocin P-3	5787.91	1399.28	1132.1	M1M2M3
N-Succinyl-L-glutamate 5-semialdehyde	2748.27	830.564	956.82	M1M2M3
3,5,8,4'-Tetrahydroxy-7,3'-dimethoxy-6-(3-methylbut-2''-enyl)flavone	2705.25	29435	5641.86	M1M2M3
GDP-4-amino-4,6-dideoxy-alpha-D-mannose	2872.41	491.81	1432.88	M1M2M3
CMP-3-deoxy-D-manno-octulosonate	1180.81	306.232	913.845	M1M2M3
(2S,4S)-4-Hydroxy-2,3,4,5-tetrahydrodipicolinate	14184.2	10462.2	28075.9	M1M2M3
Serinyl-Phenylalanine	732.323	947.458	1146.84	M1M2M3
5-Hydroxyindoleacetate	2656.64	503.37	1661.59	M1M2M3
Luteolin 7-O-[beta-D-glucuronosyl-(1->2)-beta-D-glucuronide]	2528.07	302.287	1009.78	M1M2M3
Coleone A	4483.88	1780.78	2702.98	M1M2M3
2-Hydroxy-6-oxo-octa-2,4-dienoate	813.64	8590.31	1938.07	M1M2M3
3-(6'-Methylthio)hexylmalic acid	1920.07	1419.19	10557.3	M1M2M3
Valrubicin	23074.6	74685.9	33098	M1M2M3
1,4,5-Naphthalenetriol	130022	48410.2	97553.8	M1M2M3
(2S)-5,6,7-Trihydroxyflavanone 7-glucoside	11017.3	24475	89236.1	M1M2M3
p-Coumaroyl quinic acid	1018.18	1552.38	1796.24	M1M2M3
Eupalinolide A	1617.9	946.945	2146.25	M1M2M3
Isoleucyl-Threonine	494.755	465.523	965.388	M1M2M3
2-(alpha-Hydroxypropyl)thiamine diphosphate	611.22	1189.37	1233.88	M1M2M3
Fuc??1-2Gal??1-4[Fuc??1-3]GlcNAc??-Sp	1116.4	770.263	993.243	M1M2M3
Carminomycin	1900.55	4011.3	1794.62	M1M2M3
Tryptophyl-Glutamate	9105.43	1667.29	2752.11	M1M2M3
Abu-HoPhe-OH	3503.05	1979.91	1825.68	M1M2M3
Rifamycin	1682.55	919.417	748.185	M1M2M3
I-BOP	17204.2	9805.21	17512.8	M1M2M3
Kaempferol 7-methyl ether 3-xylosyl-(1->2)-[rhamnosyl-(1->6)-glucoside]	15663.4	1314.73	5228.26	M1M2M3
p-Anisaldehyde	7467.32	3784.37	12967.5	M1M2M3
Sapidolide A	5605	3869.89	23749.8	M1M2M3
Swertiamarin	1538.13	674.26	1755.3	M1M2M3
Coniferin	4006.35	7095.62	6738.88	M1M2M3
2-Phospho-4-(cytidine 5'-diphospho)-2-C-methyl-D-erythritol	517.855	997.367	1388.57	M1M2M3
Floribundoside	9078.2	5305.55	24702.8	M1M2M3
Isorhamnetin-3-O-glucoside	2933.75	6937.76	966.662	M1M2M3
D-Glucosaminate-6-phosphate	127.017	2959.14	1081.88	M1M2M3
(2-Aminobenzoyl)acetate	413.812	670.874	852.45	M1M2M3
Glu Ser Leu	1918.44	778.489	753.191	M1M2M3
Acarbose 7IV-phosphate	10740	33461.5	20584	M1M2M3
Hydroprotopine	2002.61	1601.65	732.476	M1M2M3
Lysyl-Proline	304.755	868.279	768.592	M1M2M3
Dimethyl sulfide	2543.11	2278.99	2091.83	M1M2M3
Urdamycinone F	34021.7	6277.35	17394.2	M1M2M3
Pelargonidin 3-O-3'',6''-O-dimalonylglucoside	491.948	1449.54	816.688	M1M2M3
Pisatin	1294.68	418.009	2043.34	M1M2M3
CAY10616	11134.2	2609.36	6603.21	M1M2M3
Quercetin 7-O-sulfate	4153.35	12490.7	51634.9	M1M2M3
Ala Ile	2027.86	2713.45	3514.38	M1M2M3
2,6-Dihydroxynicotinate	149.07	635.036	1017.18	M1M2M3
5-Amino-4-imidazole carboxylate	148.897	565.149	666.454	M1M2M3
cis-1,2-Dihydroxy-1,2-dihydro-8-methylnaphthalene	1796.8	3523.55	2762.18	M1M2M3
2-Hydroxycinnamic acid	7579.52	1435.24	3826.57	M1M2M3
Iminoerythrose 4-phosphate	1536.3	655.162	697.965	M1M2M3
7,8-Dihydrobiopterin	807.392	786.71	790.228	M1M2M3
Kaempferol-3-O-rutinoside	3422.92	2354.53	21693	M1M2M3
Glucocochlearin	3929.85	6123.08	22047	M1M2M3
Caffeic acid	36299.5	8835.33	24594.5	M1M2M3
D-erythro-1-(Imidazol-4-yl)glycerol 3-phosphate	152.59	5563.3	1519.39	M1M2M3
5'-Methoxyhydnocarpin-D	6509.34	1487.49	3378.85	M1M2M3
Decursinol	405.247	369.899	491.474	M1M2M3
4-METHYLDAPHNETIN	336.756	409.093	702.624	M1M2M3
1-Guanidino-1-deoxy-scyllo-inositol	10991.9	28405.2	20258.8	M1M2M3
Cyclohexylsulfamate	243.567	770.864	857.664	M1M2M3
Coixinden B	20111.8	15252.2	24030.3	M1M2M3
Albiflorin	8344.1	5544.26	14504.3	M1M2M3
3-Methoxy-4-hydroxyphenylethylene glycol	18732.1	31501.5	10899.8	M1M2M3
Moracin M	5213.75	5986.33	25805.8	M1M2M3
Steganacin	351.81	2616.54	4210.18	M1M2M3
Echinatin	4808.51	4591.85	12431.7	M1M2M3
Triptolide	1316.87	953.041	781.968	M1M2M3
4-(3-Methylbut-2-enyl)-L-tryptophan	45483.8	49873.7	35873.6	M1M2M3
(Hydroxymethylphenyl)succinyl-CoA	375.631	23847.5	934.061	M1M2M3
L-3-Aminobutyryl-CoA	127.864	3141.72	1114.99	M1M2M3
3-Methylbutyraldehyde oxime	519.334	873.099	534.106	M1M2M3
Fustin	818.593	920	833.568	M1M2M3
Neouralenol	2656.63	49946.5	8327.4	M1M2M3
ferulic acid	18698.1	8945.61	11894.4	M1M2M3
Viscutin 2	5647.08	984.2	1758.28	M1M2M3
2-Desoxy-4-epi-pulchellin	4581.96	3788.35	7460.89	M1M2M3
Oxaloglutarate	1720.11	1369.28	635.694	M1M2M3
1,8-Dihydroxy-3-methylnaphthalene	2168.16	2362.46	7983.54	M1M2M3
(R)-3-((R)-3-Hydroxybutanoyloxy)butanoate	5497.63	7326.21	4640.63	M1M2M3
Prolyl-Glutamate	34004.2	44988.6	16130.7	M1M2M3
Gibberellin A34	177.811	2051.52	686.618	M1M2M3
Efloxate	776.005	1030.79	2188.09	M1M2M3
L-Rhamnose	102.075	636.239	405.89	M1M2M3
Phaseoloidin	398.881	784.172	1818.48	M1M2M3
Alanyl-Tyrosine	382.212	455.46	639.888	M1M2M3
Ginkgolide C	1494.08	978.668	655.085	M1M2M3
Cyanidin-3-O-(6''-O-malonyl-2''-O-glucuronyl)glucoside	4446.31	2899.96	125040	M1M2M3
1-(4-Hydroxyphenyl)-1-decene-3,5-dione	10124.1	6216.72	10210.8	M1M2M3
Haemanthamine	472.645	1610.92	771.426	M1M2M3
Phe4Cl-Tyr-OH	4470.48	59038	10138.4	M1M2M3
Novobiocin	1348.57	578.919	500.692	M1M2M3
Kinsenoside	2178.76	966.609	1231.04	M1M2M3
Pseudaminic acid	318.548	301.066	563.842	M1M2M3
Catalpol	2365.11	926.839	1920.6	M1M2M3
Lisinopril	567.07	449.827	626.788	M1M2M3
6-Methyladenine	3849.54	5018.3	3123.98	M1M2M3
Epimedin A1	1683.59	1820.52	978.032	M1M2M3
Premithramycin A1	17976.8	1671.95	3719.57	M1M2M3
Lotaustralin	1611.53	408.747	453.137	M1M2M3
Agarotetrol	1032.58	1885.53	700.972	M1M2M3
3-(5'-Methylthio)pentylmalic acid	1522.68	486.13	4240.45	M1M2M3
Allyl cinnamate	9850.92	2768.86	4623.22	M1M2M3
Rhoifolin	6978.66	4037.58	2634.56	M1M2M3
Gomisin G	1642.97	2972.2	450.555	M1M2M3
Flavokawin B	7661.23	1681.59	4359.93	M1M2M3
Daphnoretin methyl ether	14336.9	4910.93	5499.87	M1M2M3
5-Hydroxypyrazinamide	2050.35	3856.53	6026.32	M1M2M3
Arctiin	457.015	2926.32	556.032	M1M2M3
Lucenin 1	112244	313616	34241.6	M1M2M3
Benzylsuccinyl-CoA	257.563	14806.7	646.056	M1M2M3
Pelargonidin 3-O-beta-D-sambubioside	7058.87	25985	9738.94	M1M2M3
Skimmin	2149.64	2732.61	3158.93	M1M2M3
Photobarbatusin I	1309.4	1038.39	809.994	M1M2M3
CDP-ethanolamine	425.037	897.718	580.788	M1M2M3
Pimelate	685.1	1088.52	478.883	M1M2M3
8-Hydroxygalangin 3-methyl ether 8-methylbutyrate	4774.7	11971.6	13666.2	M1M2M3
7-Methylxanthosine	4078.09	4766.29	6911.24	M1M2M3
Chlorogenic Acid	6785.97	636.447	775.784	M1M2M3
Pelargonidin 3-O-rutinoside 5-O-beta-D-glucoside	1686.68	460.624	1466.91	M1M2M3
4-Hydroxy-3-methoxy-benzaldehyde	396.931	341.248	625.411	M1M2M3
1-(3-Hydroxy-4-methoxyphenyl)-1,2-ethanediol	3716.35	32665.3	6633.69	M1M2M3
5-Amino-6-(5'-phospho-D-ribitylamino)uracil	1523.5	2024.31	8297.14	M1M2M3
CDP-glycerol	767.66	1116.66	1360.91	M1M2M3
3-Hydroxypimeloyl-CoA	16366.1	9008.43	259735	M1M2M3
Bilobetin	3955.58	26438.4	8750.13	M1M2M3
IPA imine	11091	12398.3	11421.8	M1M2M3
2-(5'-Methylthio)pentylmalic acid	250.208	417.852	286.52	M1M2M3
Luteolin 3'-methyl ether 7-malonylglucoside	3851.23	3717.25	166381	M1M2M3
trans,cis-Lauro-2,6-dienoyl-CoA	20283.4	4046.35	17479.9	M1M2M3
Validamine 7-phosphate	2317.61	881.787	1225.55	M1M2M3
Nadolol	311.038	8272.99	508.447	M1M2M3
Methyl benzoate	15483	7773.21	18396.2	M1M2M3
Salvianin	7338.46	5201.09	195076	M1M2M3
Prunasin	1083.2	442.055	392.63	M1M2M3
Dihydrobiopterin	1041.35	4023.79	516.522	M1M2M3
2-Isopropylmaleate	2461.11	5455.73	456.77	M1M2M3
Staphyloferrin A	1639.68	1575.01	1211.72	M1M2M3
4'-O-Methylkanzonol W	10651.1	56050	37560.3	M1M2M3
Phe Met Cys Arg	1268.56	2360.26	494.601	M1M2M3
Val Trp	5008.02	12617.2	8164.91	M1M2M3
Apigenin 7-O-[beta-D-apiosyl-(1->2)-beta-D-glucoside]	1424.42	869.634	3471.98	M1M2M3
(1R)-1,4,5,10-Tetrahydrophenazine-1-carboxylate	2386.85	2317.55	5228.19	M1M2M3
Castillene B	74512.1	25358.2	89967.5	M1M2M3
Ponganone V	4564.46	20193.2	10211.1	M1M2M3
Methyl 3-(4-methoxyphenyl)-2-oxopropanoate	12435.4	34669.2	28201.1	M1M2M3
DL-p-Hydroxyphenyllactic acid	28102.8	13997.8	21625.6	M1M2M3
FMN	10560.6	21979.7	5593.68	M1M2M3
Deoxyinosine	214.129	633.292	579.755	M1M2M3
Decarbamoylnovobiocin	512.61	501.49	495.201	M1M2M3
Biliverdin-IX-beta	477.557	1002	765.773	M1M2M3
KOPARIN 2'-METHYL ETHER	797.21	914.507	19256.7	M1M2M3
Swertiajaponin	27286.9	153558	62102	M1M2M3
Lanceoletin	3387.41	3859.28	7391.49	M1M2M3
6'''-Deamino-6'''-oxoneomycin C	2031.94	6553.45	3019.07	M1M2M3
Desmethyldehydronifedipine	10773.4	8617.76	9862.94	M1M2M3
Guaifenesin	2528.09	3956.19	2644.22	M1M2M3
6a-Hydroxyisomedicarpin	2691.33	1434.41	8629.82	M1M2M3
Dihydrozeatin	1591.66	288.847	756.97	M1M2M3
5-epi-Valiolol 7-phosphate	222.747	466.925	431.978	M1M2M3
L-Tryptophan	5787.12	84225.1	17705.7	M1M2M3
N-Acetylmuramate	1513.48	593.283	340.735	M1M2M3
Gossypetin 3,7,3'-trimethyl ether 8-acetate	9807.44	807.025	1880.61	M1M2M3
Grosvenorine	18703.7	2906	9344.99	M1M2M3
Sesamolin	2787	34383.7	7172.92	M1M2M3
Proxyphylline	154.588	714.682	381.041	M1M2M3
Nocardicin G	2243.9	4097	3117.75	M1M2M3
Ecgonine	831.75	925.091	1107.63	M1M2M3
8-Demethyl-8-(methylamino)riboflavin	729.572	2729.92	643.452	M1M2M3
Podophyllotoxone	3092.12	4045.66	2078.91	M1M2M3
Estrone 3-glucuronide	2258.58	1047.05	485.809	M1M2M3
4-Hydroxy-2-oxohexanoic acid	13677.3	369.744	1011.84	M1M2M3
1-Hydroxyphenazine	650.063	1700.71	320.082	M1M2M3
6-[2,3-Dihydroxy-1-(hydroxymethyl)propyl]-1,2-dihydro-7-hydroxy-9-methoxy-cyclopenta[c][1]benzopyran-3,4-dione	2238.17	1935.17	5008.5	M1M2M3
Barbatoflavan	2709.58	767.983	11630.7	M1M2M3
Apigenin 7-O-neohesperidoside	5255.81	1381.62	3939.01	M1M2M3
7,8-Dihydroneopterin 2',3'-cyclic phosphate	1053.78	3330.35	1272.69	M1M2M3
Nomilin	2033.96	7245.06	3536.83	M1M2M3
Glycyl-Aspartate	3957.38	906.378	1826.38	M1M2M3
Glucofrangulin A	62195.1	22907.7	20387.7	M1M2M3
Deoxyloganin	5461.64	1222.34	3720.93	M1M2M3
Ethyl cinnamate	1795.6	1323.22	1476.75	M1M2M3
Kenusanone J	3578.76	1431.74	11338.2	M1M2M3
Pongamoside A	2247.48	9261.57	5329.38	M1M2M3
Rifamycin W-hemiacetal	2144.06	1033.09	593.712	M1M2M3
Curculigoside	7001.39	6504.48	142670	M1M2M3
L-Normetanephrine	1116.63	5724.3	2382.69	M1M2M3
Riesling acetal	18282.3	3500.19	3545.11	M1M2M3
5-Hydroxy-3,7,8,2',4'-pentamethoxyflavone	6860.69	4080.32	8311.09	M1M2M3
Diosbulbin B	3709.48	2622.85	3853.11	M1M2M3
Naringenin-7-O-??-D-Glucuronide	49517.4	123161	34509.1	M1M2M3
8-?O-?Acetylharpagide	3070.42	766.867	1525.06	M1M2M3
trans-Cinnamic acid	1148.69	2287.89	704.763	M1M2M3
Isoacteoside	3734.2	6357.76	11327.2	M1M2M3
Pelargonidin 3-O-beta-D-glucoside 5-O-(6-coumaroyl-beta-D-glucoside)	249.36	21560.4	456.655	M1M2M3
tetra-O-methyl-maesopsin	22677.2	183293	31771.3	M1M2M3
L-Alanine	550.824	960.628	393.982	M1M2M3
BUDDLEOFLAVONOLOSIDE	14495.7	644.742	2032.5	M1M2M3
10-Deoxygeniposidic acid	9757.81	12658.3	20010.6	M1M2M3
Naphthoherniarin	24316.2	11476	41687.8	M1M2M3
Phe Gln Gln	1349.01	629.436	486.234	M1M2M3
Hydroxyamobarbital	6849.09	4424.85	7221.67	M1M2M3
Ponganone IX	5270.84	5888.2	14163.2	M1M2M3
Elloramycin A	32985.3	11756	11539.2	M1M2M3
AESCULIN	1389.15	2267.56	583.835	M1M2M3
Sophoraflavone A	10751.8	1329.43	3047.48	M1M2M3
Elephantin	7047.13	3265.49	7486.65	M1M2M3
Muconic dialdehyde	2231.92	17946.8	7100.48	M1M2M3
Dehydroascorbic acid	18045.4	1431.43	336.921	M1M2M3
N-Ac-Tyr-Val-Ala-Asp-CMK	9752.01	635.457	2107.85	M1M2M3
Agehoustin C	18884.1	40516.6	16611.1	M1M2M3
Chenodeoxycholoyl-CoA	25215.3	70175.8	42025.9	M1M2M3
Echinone	17507.9	6949.03	12596.5	M1M2M3
Lariciresinol	921.37	297.728	469.061	M1M2M3
Acadesine (Drug)	5335.33	904.63	3543.54	M1M2M3
2-(alpha-Hydroxyethyl)thiamine diphosphate	408.493	2287.93	266.461	M1M2M3
Leu Trp	1628.52	17363.5	5240.64	M1M2M3
Raspberry ketone glucoside	192.065	382.888	226.731	M1M2M3
Sweroside	748.376	1784.25	620.235	M1M2M3
Thr-Leu-OH	21682.8	5335.83	6958.64	M1M2M3
10-Deacetylbaccatin III	6779.63	4819.48	11013.7	M1M2M3
Furapiole	25126.8	24727.7	24519.4	M1M2M3
2,3-Dinor-8-iso prostaglandin F1alpha	83944.3	21718.6	32199.7	M1M2M3
Topotecan	19490.5	6363.1	17389.3	M1M2M3
Flurogestone acetate	2112.96	1793.48	2528.32	M1M2M3
4,2'-Dihydroxychalcone 4-glucoside	4927.83	5752.11	3731.2	M1M2M3
N-Acetylglucosaminylasparagine	9134.64	5440.28	7530.18	M1M2M3
Mollugin	1615.57	6411.44	876.476	M1M2M3
Cytidine	1245.14	4283.62	456.147	M1M2M3
Penicillic Acid	6056.53	11933	4026.74	M1M2M3
7-Methylthioheptyl-desulfoglucosinolate	5981.88	1830.45	3926.52	M1M2M3
Acetoxyisovalerylalkannin	1915.8	1103.68	229.965	M1M2M3
5-Hydroxy-3',4',7-trimethoxyflavone	1149.52	926.526	12572.8	M1M2M3
Val-TyrMe-OH	836.399	601.278	682.67	M1M2M3
3-(4-Hydroxyphenyl)pyruvate	124.803	544.584	1782.7	M1M2M3
Tangeritin	10969.2	30589.5	21170.3	M1M2M3
Gnetin A	252.017	658.516	1052.48	M1M2M3
2,3-Dihydroxy-2'-carboxybiphenyl	1735.37	639.32	2566.83	M1M2M3
L-Dopachrome	532.553	4573.74	3374.55	M1M2M3
8-Methylthiooctyl glucosinolate	5746.66	5801.29	17820.8	M1M2M3
Lactoyl-CoA	1271.51	514.34	7648.03	M1M2M3
Secundifloran	32700.8	74950.7	80776.1	M1M2M3
Ailanthone	8979.75	5106.57	9609.21	M1M2M3
temazepam	8177.09	11217.3	29626.4	M1M2M3
Methoxsalen	204.617	358.978	2422.41	M1M2M3
Acronycine	161.25	320.962	232.088	M1M2M3
6''-O-Malonylglycitin	629.285	755.025	7529.7	M1M2M3
Sinalbin	225.212	1554.52	366.365	M1M2M3
Thr Leu	4162.31	2905.99	5305.79	M1M2M3
8-Demethyl-8-(2-O-methyl-alpha-L-rhamnosyl)tetracenomycin C	3310.8	8266.04	4740	M1M2M3
3'',6''-Di-O-p-coumaroyltrifolin	15615.2	6606.37	58557.5	M1M2M3
4-Hydroxymethylsalicylate	5748.83	8422.48	11023.9	M1M2M3
Isoliquiritin apioside	21436.2	41335.8	17014.1	M1M2M3
Valyl-Proline	1331.31	871.999	1494.11	M1M2M3
3,4',5-Trismethoxybenzophenone	4481.39	3794.76	3669.18	M1M2M3
4''-O-Carbamoyl ansamitocinoside P-3	1823.27	1016.17	4867.28	M1M2M3
Ascochitin	1183.77	20454.3	3381.24	M1M2M3
7,4'-Di-O-Methylisomollupentin	232.349	828.717	1177.76	M1M2M3
Viscutin 1	212628	19936.4	22851.5	M1M2M3
Regaloside B	238.28	1791.03	3658.03	M1M2M3
5-Amino-5-deoxy-3-dehydroshikimate	452.542	722.692	290.81	M1M2M3
Aureusidin 6-O-glucoside	166	1385.72	216.463	M1M2M3
Neocarzinostatin chromophore	68205.6	2544.07	12493.1	M1M2M3
(S)-10-Hydroxycamptothecin	14003.2	189527	6049.83	M1M2M3
Pentalenolactone	1195.97	1641.53	1318.33	M1M2M3
Artoindonesianin R	8472.12	42160.5	16157.3	M1M2M3
(1'S)-Averantin	448.616	706.555	1247.95	M1M2M3
4,4'-Dimethylangelicin	4797.6	748.176	1747.75	M1M2M3
Coniferyl acetate	561.777	247.313	942.866	M1M2M3
Bursehernin	10488.7	43880.5	28519	M1M2M3
2,5-Dihydroxybenzaldehyde	1227.23	1614.6	2310.74	M1M2M3
CMP-pseudaminic acid	4419.51	847.366	1907.28	M1M2M3
Parkinsonin A	10552.5	9000.64	12926.1	M1M2M3
N6-Acetyl-L-lysine	1090.37	866.213	1503.62	M1M2M3
Cuminaldehyde	1133.58	496.417	953.261	M1M2M3
2-Methyl-3-oxopropanoate	429.433	1155.55	743.06	M1M2M3
Deacetylcolchicine	400.225	594.067	304.23	M1M2M3
Naringin	13352.5	1591.49	2874.5	M1M2M3
cis-Tephrostachin	2102.91	2372.38	3328.18	M1M2M3
Biliverdin	278.242	511.116	467.13	M1M2M3
Violacein	7980.9	14533.1	16386.7	M1M2M3
L-Phenylalanine	4682.72	12943.3	3762.45	M1M2M3
Delphinidin 3-(6-O-acetylgalactoside)	1302.02	588.984	3025.32	M1M2M3
3-Butyn-1-al	5729.53	2903.83	5467.97	M1M2M3
p-Salicylic acid	646.724	3096.14	2635.64	M1M2M3
Flocoumafen	1467.08	551.227	2255.81	M1M2M3
6-C-Glucosylkaempferol 3-O-glucoside	13420.8	60715.9	22237.9	M1M2M3
ORSELLINIC ACID, ETHYL ESTER	18150.3	16420.6	35163.5	M1M2M3
3-O-Caffeoylquinic acid methyl ester	2796.35	1402.64	2176.4	M1M2M3
Citreovirenone	5616.42	2423.02	14552.1	M1M2M3
Kaempferol 3-sophorotrioside	18603.9	5939.8	11810.2	M1M2M3
Phe Ile	5192.68	11526.8	11560.1	M1M2M3
2,3-dinor, 6-keto-PGF1??	30663.8	3330.45	6829.64	M1M2M3
Tyr Asp Val	2165.33	1170.06	2051.43	M1M2M3
Glu Ile	11527.5	6830.65	13995.1	M1M2M3
5,7-Dihydroxy-4-methylcoumarin	504.333	1388.41	193.897	M1M2M3
Aldotetraouronic acid	2307.31	10352.5	4261.04	M1M2M3
Egonol	1188.74	1128.36	4597.29	M1M2M3
Lupinine	620.582	434.302	184.861	M1M2M3
6-Hydroxyferuloyl-CoA	936.745	851.367	7849.49	M1M2M3
Streptidine 6-phosphate	408.515	343.67	209.173	M1M2M3
Ser Glu His Cys	261.683	8809.27	1671.82	M1M2M3
100-1	1497.58	4353.74	3113.53	M1M2M3
Deoxynogalonate	7594.63	2709.39	41389.8	M1M2M3
Polygalaxanthone III	3443.67	822.894	4993.42	M1M2M3
Calceolarioside B	5738.98	2733.9	9694.94	M1M2M3
4-Coumaroylshikimate	1241.22	1346.91	7934.45	M1M2M3
Scopolin	4712.61	7264.77	3930.68	M1M2M3
p-Nitroglutethimide	1104.81	539.322	882.384	M1M2M3
Slaframine	253.669	1045	299.621	M1M2M3
Griffonilide	227.537	282.425	156.297	M1M2M3
dTDP-4-amino-4,6-dideoxy-5-C-methyl-D-allose	3799.74	8907.46	12581.6	M1M2M3
7,8-Dihydroxykynurenate	947.2	2552.93	1461.7	M1M2M3
Orcinol	3132.32	4956.85	7592.43	M1M2M3
Naringin Dihydrochalcone	9796.84	32124.9	15711.5	M1M2M3
5-Formyl-5,6,7,8-tetrahydromethanopterin	15239.3	139922	36998.8	M1M2M3
5,7,3',4'-Tetrahydroxy-4-phenylcoumarin 5-O-glucoside	5582.06	3299.89	13582.7	M1M2M3
6''-O-Malonyldaidzin	3188.7	2425.56	9834.34	M1M2M3
12-OPDA	29177.2	2884.66	11067.8	M1M2M3
Afzelin	6757.01	815.81	2157.27	M1M2M3
Malvidin 3-O-glucoside	17458.5	1000.71	6575.36	M1M2M3
3-Carboxy-1-hydroxypropyl-ThPP	1970.46	882.121	4576.42	M1M2M3
Fasoracetam	1669.49	1355.07	2608.15	M1M2M3
UDP-L-Ara4FN	1130.1	472.563	644.98	M1M2M3
Precorrin 2	14785.7	4030.06	10995.1	M1M2M3
5,3'-Dihydroxy-3,6,7,4',5'-pentamethoxyflavone	27241.5	4711.39	5564.42	M1M2M3
Caffeate	3497.85	2051.66	2647.03	M1M2M3
Leu Glu Leu	5369.93	10391.1	3729.34	M1M2M3
Asn-Trp-OH	4758.42	3914.63	3290.68	M1M2M3
9(S)-HPOT	165078	19556.6	39739.7	M1M2M3
Luteolin 7-O-beta-D-glucoside	17551	265662	28670	M1M2M3
Glycitein 7-O-glucuronide	1706.05	6827.88	3005.58	M1M2M3
Urdamycin F	3043.23	38818.2	5547.16	M1M2M3
Isomaltotriose	5116.43	15266.9	4188.58	M1M2M3
5-Methylphenazine-1-carboxylate	2168.09	608.109	1096.76	M1M2M3
8-Demethyl-8-alpha-L-rhamnosyltetracenomycin C	4405.02	7863.77	35854.8	M1M2M3
Pyrrolidine	806.761	1722.32	1913.38	M1M2M3
Nifedipine	4169.04	7107.53	4129.86	M1M2M3
3alpha,7alpha,12alpha-Trihydroxy-5beta-24-oxocholestanoyl-CoA	1088.9	882.933	171.682	M1M2M3
3-Oxopimeloyl-CoA	11681.1	5386.76	40298.7	M1M2M3
Vitexin 2''-O-beta-L-rhamnoside	775.298	1131.18	4118.57	M1M2M3
Stearoyl-CoA	5822.48	2838.22	6802.96	M1M2M3
Vitexin -4''-O-glucoside	14739.2	12443.8	38725.3	M1M2M3
6,8-Di-C-arabionopyranosylluteolin	66989.4	7522.25	11649.5	M1M2M3
Rubrofusarin-6-O-beta-D-gentiobioside	5106.25	3210.98	15383.8	M1M2M3
DL-3,4-Dihydroxyphenyl glycol	1233.76	31731.2	13474.5	M1M2M3
Infectocaryone	2557.78	836.524	1919.92	M1M2M3
3,4-Dicaffeoylquinic acid	78373.7	67634.1	8980.19	M1M2M3
Uridine	8568.37	5116.81	13903.1	M1M2M3
13S-HpOTrE(gamma)	459035	33899.3	133447	M1M2M3
alpha-Mangostin	14661.5	15389.6	15251	M1M2M3
Ambanol	3036.01	13533.3	19855.5	M1M2M3
Serinyl-Isoleucine	564	497.137	1142.19	M1M2M3
Pyridoxamine phosphate	1223.62	1697.51	2162.81	M1M2M3
Rumenic acid	347.68	498.605	336.383	M1M2M3
2-Methoxyhydroquinone	625.579	995.608	335.845	M1M2M3
Vaccarin	1546.93	696.867	3535.93	M1M2M3
5,10-Methylenetetrahydromethanopterin	5617.39	3020.56	4051.21	M1M2M3
Trigoforin	6921.83	2912.03	5906.1	M1M2M3
Tyr His Ser Asp	44996.6	56265.1	88421.3	M1M2M3
Dihydroprudomenin	35102.8	153095	86716	M1M2M3
Guaiacol	1632.2	1896.8	2503.59	M1M2M3
Phe-TyrMe-OH	38124.5	15981.8	15706.6	M1M2M3
Ser-Val-OH	12131	5543.6	18799.8	M1M2M3
Ala Leu	1797.39	2183.6	2814.48	M1M2M3
Schisantherin A	17352	69388.2	59649.5	M1M2M3
Fumigaclavine C	988.086	478.642	218.512	M1M2M3
Citrinin	31001.3	14079.3	32997.8	M1M2M3
3'-Hydroxyechinenone	2777.29	13696.2	366.185	M1M2M3
p-Coumaric Acid Ethyl Ester	3476.75	498.523	1985.29	M1M2M3
2,8-Dihydroxy-3,9-dimethoxypterocarpan	3021.36	1407.54	7113.53	M1M2M3
Quercetin 3-(2G-xylosylrutinoside)	2048.7	796.514	7703.95	M1M2M3
6,7-Dimethyl-8-(D-ribityl)lumazine	1298.79	396.564	199.707	M1M2M3
Kaempferol 3-(2''-p-coumaryl-rhamnoside)-7-rhamnoside	9659.23	5719.86	8917.33	M1M2M3
Phenylacetic acid	1382.87	1755.72	1091.28	M1M2M3
Methysticin	2355.91	544.518	914.039	M1M2M3
Pyropheophorbide a	17791	399.265	515.514	M1M2M3
2,7,4'-Trihydroxyisoflavanone	2135.6	605.259	14327.8	M1M2M3
4-Amino-anhydrotetracycline	333.132	639.74	706.877	M1M2M3
Plaunol B	7906.19	8368.83	30359.2	M1M2M3
Ciprofloxacin	1264.54	370.894	145.966	M1M2M3
SAPPANONE A TRIMETHYL ETHER	6569.82	3484.86	7697.05	M1M2M3
2-epi-5-epi-Valiolone	4047.6	3708.39	4073.71	M1M2M3
ACETOSYRINGONE	645.03	997.585	265.465	M1M2M3
Gancaonin D	6892.55	6125.88	11558.9	M1M2M3
Loganate	24513.9	11564.6	21420.5	M1M2M3
3,5,6,7,8,4'-Hexamethoxyflavone	4887.98	5167.52	4017.98	M1M2M3
Asplenetin	5646.65	2063.61	3355.43	M1M2M3
Danielone	2000.15	1224.17	2208.48	M1M2M3
L-Tyrosine	28976.2	219381	26680.4	M1M2M3
Mycochromone	6666.42	4766.44	16944.6	M1M2M3
Isoquercitin	3040.21	43776.9	4947.19	M1M2M3
(+)-Pinoresinol	260.352	1108.69	269.84	M1M2M3
Rhamnocitrin 3-neohesperidoside	39147.5	15578.1	10016.2	M1M2M3
2',3',4'-Trihydroxyacetophenone	1205.29	4059.37	4427.16	M1M2M3
5-Amino-6-(1-D-ribitylamino)uracil	2425.36	2005.25	3223.41	M1M2M3
HAEMATOMMIC ACID	343.468	399.225	287.406	M1M2M3
Precorrin 3A	4319.77	1159.85	2631.27	M1M2M3
Perlolyrine	6126.96	4956.2	14223.2	M1M2M3
S-Adenosylmethionine	12603.3	90086.6	39737	M1M2M3
Mithramycin DK	6745.25	276.405	3515.12	M1M2M3
Tyr Ala	6949.46	5012.13	6139.4	M1M2M3
carbenicillin	3980.9	672.058	2553.8	M1M2M3
Parishin	8200.4	404.355	4327.66	M1M2M3
C20818	23684.3	24531.3	11867.1	M1M2M3
Nicotinamide-beta-riboside	8948.06	9003.08	24970.3	M1M2M3
Batatasin I	4341.51	1176.91	2723.61	M1M2M3
Protopine	1622.63	557.306	6772.33	M1M2M3
Homotrypanothione	7584.08	5559.14	53182.7	M1M2M3
Mirificin	34303.9	6612.51	12499.7	M1M2M3
Tyr-Phe-OH	4589.74	2721.41	6956.45	M1M2M3
Vitexin 2''-O-beta-D-glucoside	28324.4	45826	43805.3	M1M2M3
Hypocrellin A	12135.1	18467.6	12279.8	M1M2M3
Leucoside	76850	420865	27818.1	M1M2M3
UDP-L-Ara4N	122.535	404.297	997.616	M1M2M3
Benzofuran	7754.65	6014.38	4365.15	M1M2M3
(+)-2,3-Dihydro-3-methyl-1H-pyrrole	1098.56	2605.45	626.049	M1M2M3
NEOHESPERIDIN DIHYDROCHALCONE	13302.2	30064.2	23180.3	M1M2M3
Pro Arg	264.67	2463.92	176.467	M1M2M3
Gaultherin	4986.91	6622.2	11445.2	M1M2M3
Haploside C	23622.4	1217.7	4360.94	M1M2M3
Eleutheroside E	1347.51	21344.1	3007.84	M1M2M3
Biopterin	3457.11	1456.94	3260.93	M1M2M3
JWH 073 N-butanoic acid metabolite-d5	3415.65	354.623	1206.94	M1M2M3
3,4-Dihydroxyphenylacetone	1547.27	3206.93	34962.8	M1M2M3
UWM6	12275.2	5309.09	10062.3	M1M2M3
Fragransol B	19794	7562.06	8098.82	M1M2M3
1,4-Dihydroxy-2-naphthoic acid	1086.56	2584.46	225.642	M1M2M3
Chrysin-7-O-glucuronide	700.596	870.052	688.827	M1M2M3
6'-Oxokanamycin C	7459.9	4325.56	9116.73	M1M2M3
2,4,6-Trimethoxybenzophenone	1220.08	399.794	1489.32	M1M2M3
Naringenin-7-O-Glucoside	179.084	15346.5	5749.69	M1M2M3
Isoleucyl-Serine	459.776	1037.72	1419.57	M1M2M3
mono-Ethyl malonate	1731.66	1441.06	4524.59	M1M2M3
6-iodo-5-hydroxy-eicosa-8Z,11Z,14Z-trienoic acid gamma lactone	4259.46	1039.24	2317.29	M1M2M3
Pectolinarin	6566.26	3136.57	10423.3	M1M2M3
1-(5-Phospho-D-ribosyl)-5-amino-4-imidazolecarboxylate	2124.19	329.047	1727.25	M1M2M3
Prostaglandin E2	129.134	331.124	126.204	M1M2M3
Methyl cinnamate	40149.5	32426.6	29250.3	M1M2M3
Caffeic Acid 3-Methyl Phenethyl Ester	6072.82	2589.87	5733.69	M1M2M3
all-trans-4-Oxoretinoic acid	184.549	430.389	248.404	M1M2M3
(S)-3-Hydroxybutanoyl-CoA	157.098	27603.6	676.154	M1M2M3
Delphinidin 5-O-beta-D-glucoside 3-O-beta-D-sambubioside	6645.43	3773.51	6074.9	M1M2M3
PICROTOXININ	631.551	12529.9	794.16	M1M2M3
Tenuifoliside A	14675.3	1076.82	4188.36	M1M2M3
Thr Val	864.645	3005.65	2841.97	M1M2M3
Feruloyl-CoA	884.641	729.238	7620.53	M1M2M3
Petunidin-3-(p-coumaroyl)-rutinoside-5-glucoside	3221.75	10556.8	4897.31	M1M2M3
K-252c	13631.6	1949.62	7096.9	M1M2M3
UDP-N-acetylmuramoyl-L-alanine	508.039	409.287	1574.23	M1M2M3
4-Methoxyhomopterocarpin	2040.75	1119.08	2376.36	M1M2M3
Tetracenomycin B3	804.643	26351.8	5816.55	M1M2M3
Stachyose	65201.7	3690.21	2173.9	M1M2M3
Fastigilin B	1443.3	1810.4	1492.29	M1M2M3
7,8-Didemethyl-8-hydroxy-5-deazariboflavin	1247.95	439.636	192.401	M1M2M3
Doxycycline	2636.8	5627.69	19047.6	M1M2M3
5''-Phosphoribostamycin	3137.6	10466.9	6862.9	M1M2M3
TyrMe-Met-OH	382.601	1001.53	6268.89	M1M2M3
N-Acetylaspartylglutamylglutamate	2175.89	1260.01	3148.82	M1M2M3
Gibberellin A51-catabolite	3023.97	544.822	2694.4	M1M2M3
Spinosin	2704.48	1155.94	2024.37	M1M2M3
Perillic acid	3045.58	1023.08	2321.21	M1M2M3
Polygonolide	2041.68	458.599	1680.01	M1M2M3
Paederoside	30184.6	30082.9	24004.3	M1M2M3
Phenylmalonic acid	8274.11	3800.28	2969.68	M1M2M3
6-O-Methyldeacetylisoipecoside	897.555	458.441	342.662	M1M2M3
Phlorizin	5949.42	1214.76	1942.46	M1M2M3
Betavulgarin xyloside	22727.6	6197.25	9317.14	M1M2M3
1,3-Dicaffeoylquinic acid	6818.54	525.321	1737.11	M1M2M3
Precorrin 6Y	6578.96	380.084	2649.13	M1M2M3
Isonocardicin A	2101.35	6498.25	6126.04	M1M2M3
Malvidin 3-gentiotrioside	12714	2654.31	2633.61	M1M2M3
(3xi,6xi)-Cyclo(alanylvalyl)	1377.93	3681.55	1728.89	M1M2M3
Cyanidin 3-(6''-acetylglucoside)	13600.9	999.088	2524.78	M1M2M3
4-Amino-5-hydroxymethyl-2-methylpyrimidine diphosphate	1608.31	8433.74	8608.11	M1M2M3
Gossypetin 7,8-dimethyl ether 3-glucoside	27838.5	1058.89	3572.56	M1M2M3
Ginkgolide J	3930.44	11580.5	9609.56	M1M2M3
Syringetin	3297.63	243.925	1061.61	M1M2M3
9-Hydroxy-12-oxo-10(E),15(Z)-octadecadienoic acid	180828	52621.4	55062.4	M1M2M3
Nafcillin	1643.48	1525.9	4680.28	M1M2M3
Isoquinoline N-oxide	29542.7	196388	65042	M1M2M3
Jaceidin 4'-glucuronide	11068.6	1818.21	3938.43	M1M2M3
Camptothecin	45389.3	4443.92	4088.68	M1M2M3
Asp Tyr Asp Tyr	4293.58	9215.99	5692.82	M1M2M3
Pantothenate	26097.9	39220.3	23077.4	M1M2M3
4'''-Demalonylsalvianin	553.721	327.513	1675.13	M1M2M3
Premithramycin A2'	3422.79	1252.23	23622.8	M1M2M3
7-Methoxyisoflavone	2069.57	845.404	1532.52	M1M2M3
Vesticarpan	3214.49	1273.66	49128.7	M1M2M3
6-Hydroxy-3-succinoylpyridine	13630.4	50831.5	10218.4	M1M2M3
Angoroside C	6266.59	7877.86	21413.9	M1M2M3
D-glycero-beta-D-manno-Heptose 1-phosphate	3860.88	1336.26	2446.47	M1M2M3
Cucurbitacin B	43588	17746.9	7616.82	M1M2M3
6-hydroxysphingosine	2889.84	2332.63	4016.38	M1M2M3
N-Carbamyl-L-glutamate	5101.7	1541.85	3529.98	M1M2M3
6'''-Deamino-6'''-hydroxyparomomycin II	6005.34	11915.6	4088.14	M1M2M3
PHLORACETOPHENONE	4260.99	1076	332.948	M1M2M3
Epimedoside A	5776.61	7129.85	8154.58	M1M2M3
Tracheloside	13126.4	15985.5	16710.2	M1M2M3
(+)-Pisatin	5053.61	2132.55	3505.45	M1M2M3
Lophotoxin	8202.49	23657	38537.7	M1M2M3
7-Hydroxy-1,4,5-trimethoxyxanthone 7-O-[b-D-glucosyl-(1->2)-b-D-galactoside]	944.017	682.974	6474.07	M1M2M3
Troxerutin	11910.3	35174.7	4173.95	M1M2M3
alpha-Ribazole	2822.27	1307.73	7153.52	M1M2M3
Homobutein 4'-O-glucoside	1284.56	971.87	4694.11	M1M2M3
9-O-Methylglyceofuran	5599.26	14589.2	13551	M1M2M3
Cinnamaldehyde	4350.22	3137.93	2722.98	M1M2M3
3,7-Dihydroxy-2-[4-hydroxy-3-(4-hydroxy-3-methylbutyl)phenyl]-5,6-dimethoxy-4H-1-benzopyran-4-one	7064.05	25080.8	44370.7	M1M2M3
Dodecanedioic acid	6608.78	5685.89	1820.6	M1M2M3
Trp Ala Leu	3760.9	2356.18	798.014	M1M2M3
Suberylglycine	9058.52	3734.25	3715.76	M1M2M3
2-O-Acetylarbutin	2633.54	2810.91	5699.7	M1M2M3
Kaempferol 3-rhamnoside-7-glucosyl-(1->2)-rhamnoside	20645.9	3525.47	11406.5	M1M2M3
Luteolin	2042.9	758.271	5360.73	M1M2M3
5a,11a-Dehydrotetracycline	4380.58	6417.79	1820.46	M1M2M3
(1R,6R)-6-Hydroxy-2-succinylcyclohexa-2,4-diene-1-carboxylate	989.305	7415.91	4002.56	M1M2M3
CYCLOLEUCINE	21722.1	2424.57	1494.13	M1M2M3
Ile Ile Trp	608.911	2114.61	1090.86	M1M2M3
N,N'-Diacetylchitobiose	11008.7	65035.4	32253.1	M1M2M3
Desmethylxanthohumol	9497.31	779.82	1766.26	M1M2M3
2-Methylbenzoic acid	9127.6	2260.51	2325.66	M1M2M3
Hydroxypentobarbital	8026.77	4763.87	8547.13	M1M2M3
4-hydroxy-3-methoxy-Cinnamic acid	16308.7	16998.7	15331.4	M1M2M3
Triamcinolone Diacetate	1864.46	4060.63	3693.01	M1M2M3
Caffeyl alcohol	7838.28	24208.9	7354.96	M1M2M3
2-Dehydro-3-deoxy-D-arabino-heptonate 7-phosphate	183.235	1103.37	644.149	M1M2M3
Pinoresinol Diglucoside	23827.4	27982.4	70602.7	M1M2M3
ETHYL SYRINGATE	6805.79	4977.47	1458.53	M1M2M3
Sesaminol glucoside	5288.43	21162.3	15082.2	M1M2M3
Cobalt-precorrin 6	22846.9	141913	48591.1	M1M2M3
4-Guanidinobutanal	2497.39	6919.86	1586.41	M1M2M3
UDP-N-acetylmuramoyl-L-alanyl-gamma-D-glutamyl-L-lysine	1549.47	7172.15	2554.7	M1M2M3
Leu Thr Ile	1673.09	6022.68	2754.09	M1M2M3
Rhizocticin B	3442.07	2763.21	1459.2	M1M2M3
Leridol	3216.38	1486.84	2580.44	M1M2M3
Norsolorinic acid	4784.13	31056.7	12909.2	M1M2M3
Forsythoside B	13696.6	49644.6	15419.4	M1M2M3
1,4-b-D-Xylopentaose	13451.6	943.872	2675.72	M1M2M3
1-Oxo-1H-2-benzopyran-3-carboxaldehyde	4807.06	26706.3	1971.94	M1M2M3
UDP-2,4-bis(acetamido)-2,4,6-trideoxy-beta-L-altropyranose	1665.49	910.675	298.35	M1M2M3
2-Decarboxytetrangomycin	11201.4	2500.88	3255.67	M1M2M3
Versicolorone	4351.4	8760.42	8727.95	M1M2M3
Musanolone D	1990.15	11840	8270.41	M1M2M3
Picroside III	2484.31	6660.61	1736.51	M1M2M3
Thiamine acetic acid	2736.51	740.065	2046.71	M1M2M3
Sirohydrochlorin	16238.3	7357.95	4324.14	M1M2M3
Tamoxifen	11082.9	9274.58	5790.64	M1M2M3
Ile Val Ala	920.417	2100.62	2619.46	M1M2M3
Cyanin	1036.34	623.365	1703.48	M1M2M3
Momordin Ic	13265.9	6291.44	9448.45	M1M2M3
Hydroxymethylbilane	7521.84	1473.95	3023.78	M1M2M3
Dihydrosterigmatocystin	2737.86	1557.35	1563.27	M1M2M3
Glandicoline A	4518.38	7112.08	6482.27	M1M2M3
Hesperetin 5-O-glucoside	1623.7	2476.15	7108.44	M1M2M3
Flavonol 3-O-D-xylosylglycoside	5062.84	13476.6	10610	M1M2M3
3',6-Disinapoylsucrose	26501.6	1038.71	2850.76	M1M2M3
Wortmannin	2990.55	5576.25	2964.78	M1M2M3
Plantamajoside	5068.97	3620.95	2846.36	M1M2M3
Malvidin	41108.8	4054.36	7251.6	M1M2M3
Gallocatechin-4beta-ol	41201	5391.71	8062.89	M1M2M3
Met Asp Asn Trp	3799.67	6853.29	13562.4	M1M2M3
Benzoyloxypeoniflorin	2989.23	2418.16	5473.25	M1M2M3
Val Ile Val	1191.82	6759.01	5042.52	M1M2M3
Harpagoside	2457.57	2626.93	2363.07	M1M2M3
Ser Leu Ile	584.515	4797.11	995.851	M1M2M3
Secologanin	1528.3	6762.46	2471.93	M1M2M3
Oroxin B	2368.6	1431.48	11425.6	M1M2M3
Loratadine	1299.87	4482.41	1237.66	M1M2M3
Epmedin C	1958.34	2040.16	2076.16	M1M2M3
Methanofuran	1279.26	1069.14	1464.27	M1M2M3
Validamycin B	6760.91	10675.5	8425.01	M1M2M3
3-Dimethylallyl-4-hydroxybenzoate	8731.55	9505.01	7728.78	M1M2M3
3,7-Di-O-methylquercetin	88998.6	5824.5	14866.1	M1M2M3
3-Hydroxyphenylacetic acid	545.943	1449.2	738.81	M1M2M3
Cyanidin 3-rhamnoside	2576.55	656.574	989.337	M1M2M3
Liquiritin	2579.43	6618.79	2237.43	M1M2M3
L-Valine	10567.7	74395.8	15695.2	M1M2M3
Kaempferol 3-alpha-L-arabinofuranoside	50540	1277.59	4363.48	M1M2M3
2-Phenylpropyl butyrate	6334.01	4386.74	6093.87	M1M2M3
3R,4S-epoxy-6Z,9Z-heptadecadiene	739.652	1183.7	720.624	M1M2M3
Malvidin 3-(6''-p-caffeyglucoside)	10409.6	5871.37	4778.78	M1M2M3
Fujikinetin methyl ether	1146.35	6773.86	4353.3	M1M2M3
Methyl 3,4,5-trimethoxycinnamate [arabinosyl-(1->3)-[glucosyl-(1->6)]-glucosyl] ester	3348.98	8297.66	6645.76	M1M2M3
S-(Hercyn-2-yl)-L-cysteine S-oxide	3883.01	449.986	1719.34	M1M2M3
Dehydrohistidyltryptophyldiketopiperazine	28532.5	3184.68	4242.31	M1M2M3
3-Oxododecanoyl-CoA	3943.98	52851	8529.53	M1M2M3
trans-2-Enoyl-OPC8-CoA	11969.2	103488	27316.9	M1M2M3
Xylotetraose	7610.33	60815.8	13366.3	M1M2M3
Lampranthin II	5428.67	3379.71	8559.4	M1M2M3
S-Glutathionyl-L-cysteine	2017.06	2510.54	2270.21	M1M2M3
Choloyl-CoA	1951	36287	4150.2	M1M2M3
6-O-Acetylglycitin	576.46	422.454	2770.99	M1M2M3
dTDP-4-deoxy-4-thio-alpha-D-digitoxose	2824.81	32668.2	1096.44	M1M2M3
Gibberellin A8-catabolite	1087.91	1210.17	1427.99	M1M2M3
Benzaldehyde	1710.65	410.483	1080.28	M1M2M3
trans-beta-D-Glucosyl-2-hydroxycinnamate	28164.3	2236.45	4715.74	M1M2M3
Gibberellin A5	1997.45	468.801	762.765	M1M2M3
Triphenylsilanol	49608.6	9237.34	18546.3	M1M2M3
9-OxoODE	88080.5	10841.7	14900.8	M1M2M3
Suprofen	1216.47	342.362	708.504	M1M2M3
Premithramycin A3	16638.8	9760.64	11069.6	M1M2M3
1-Methoxy-4-[5-(4-methoxyphenoxy)-3-penten-1-ynyl]benzene	2686.97	619.195	2470.6	M1M2M3
p-Hydroxybenzyldesulphoglucosinolate	2286.7	1312.55	4300.13	M1M2M3
Genipinic acid	4051.62	3487.58	5230.45	M1M2M3
Maximaisoflavone B	1286.31	4682.66	4047.75	M1M2M3
Erbstatin Analog	8456.74	2998.25	8366.47	M1M2M3
D-Glyceraldehyde	3957.55	4229.37	3893.29	M1M2M3
Novobiocic acid	2373.82	2993.16	3083.3	M1M2M3
Cyanidin 3-O-(2-O-beta-D-glucuronosyl)-beta-D-glucoside	6887.38	9163.05	5068.89	M1M2M3
Rocagloic acid	4578.53	30052.9	6907.9	M1M2M3
4-Methyl-1-phenyl-2-pentanol	672.106	338.658	646.729	M1M2M3
Thr Trp	3255.47	2272.47	2693.36	M1M2M3
6-Hydroxykaempferol 3,6-dimethyl ether 7-glucoside	18067.9	1551.01	4502.87	M1M2M3
6-Deoxyerythronolide B	1035.84	17153	10909.7	M1M2M3
Urdamycin B	2459.04	2492.88	13382.3	M1M2M3
APIGENIN TRIACETATE	744.095	1155.16	765.631	M1M2M3
Hypoxanthine	2395.99	6684.25	2031.35	M1M2M3
(S)-3-Hydroxytetradecanoyl-CoA	2897.4	6579.41	4880.28	M1M2M3
Proline betaine	6219.76	2975.82	1278.85	M1M2M3
MS 3	3999.79	3587.12	2163.98	M1M2M3
Phenylalanyl-Glutamine	10015.3	917.902	740.421	M1M2M3
Phosphoribosyl-AMP	3594.93	1491.99	2025.7	M1M2M3
6,7,3'-Trimethoxy-4',5'-methylenedioxyisoflavone	1639.02	14883.7	7662.81	M1M2M3
4,5-Dihydrovomifoliol	6341.72	3419.01	1995.06	M1M2M3
IRETOL	20699.1	6684.63	1340.82	M1M2M3
Tubuloside A	13014	4182	5037.07	M1M2M3
Sennoside B	2775.36	2564.76	4854.46	M1M2M3
Urdamycin G	3281.61	35055.9	6066.45	M1M2M3
Kanamycin D	3618.99	904.801	824.815	M1M2M3
4-(beta-Acetylaminoethyl)imidazole	554.286	4013.79	575.172	M1M2M3
Toosendanin	5955.87	35588.5	5358.87	M1M2M3
gamma-L-Glutamyl-L-glutamic acid	50563.7	37234.2	75755	M1M2M3
2,6-Dioxo-6-phenylhexanoate	2073.4	4988.62	1184.64	M1M2M3
Marrubiin	3673.04	1105.21	1245.63	M1M2M3
3-Hydroxy-N-methylpyridinium glucuronide	7007.47	1557.53	2932.38	M1M2M3
Catharanthine	1715.81	5224.11	1744.45	M1M2M3
C-1027 Chromophore	11013.2	2980.64	8009.55	M1M2M3
Poliumoside	8444.08	33225.7	14981	M1M2M3
Penicillin G	13723.8	402058	30865.9	M1M2M3
Thiamine	10378.6	388.435	582.616	M1M2M3
Isovitexin	50290.7	20809.9	16322.9	M1M2M3
Maltotetraose	1335	4483.43	1858.46	M1M2M3
Coumestrol 3-O-glucoside	5022.07	987.897	2700.26	M1M2M3
9,10-EOT	20393.5	1192.16	1961.12	M1M2M3
Ethyl Vanillate	1998.36	3521.14	2677.84	M1M2M3
Sauchinone	1066.85	446.265	491.956	M1M2M3
7-Aminomethyl-7-carbaguanine	3466.32	565.16	1087.02	M1M2M3
Verbenalin	3240.29	20815.2	7783.93	M1M2M3
Aflatoxin ExB2	1864.21	2309.61	947.332	M1M2M3
Kansuinine A	18029.9	87844.7	41666.5	M1M2M3
Manninotriose	5266.02	53797	10019.1	M1M2M3
Handelin	15705.4	37651.3	18121.5	M1M2M3
gamma-L-Glutamyl-L-cysteine	2663.29	2927.77	2146.02	M1M2M3
Baicalin methyl ester	2226.04	3571.59	1683.17	M1M2M3
Ajugol	405.994	10412.3	2397.14	M1M2M3
PD 169316	24072.2	64364.4	124600	M1M2M3
Sec-O-Glucosylhamaudol	3600.26	31118.4	6145.05	M1M2M3
Landomycin D	20319.1	132237	44643.1	M1M2M3
Dulxanthone E	6239	4231.09	3846.69	M1M2M3
Macrozamin	2210.63	697.87	985.687	M1M2M3
Humulene	1305.55	1694.31	2247.99	M1M2M3
7-Deoxyloganetate	2147.82	8477.42	3014.51	M1M2M3
Apigenin 7-O-beta-D-glucoside	4076.36	2126.92	2383.72	M1M2M3
L-Uridine	102.369	1096.33	369.807	M1M2M3
PS(18:2(9Z,12Z)/0:0)	32714.8	19174.5	22216.1	M1M2M3
HAEMATOMMIC ACID, ETHYL ESTER	3138.71	13558.2	3531.16	M1M2M3
Eugenitin	1589.71	1417.75	705.343	M1M2M3
2,3-Dihydro-2,3-dihydroxy-4-(4-hydroxyphenyl)-1H-phenalen-1-one	3259.83	1196.92	2487.98	M1M2M3
Zeatin	2469.26	795.951	894.755	M1M2M3
O-Methylpongamol	10010.5	3900.66	8893.7	M1M2M3
Gluconic acid	621.045	1631.97	581.856	M1M2M3
4,4'-dimethyl[1,1'-biphenyl]-2,2',5,5'-tetrol	1506.66	1112.96	1324.67	M1M2M3
malvidin-3-O-arabinoside	11644.2	268098	59896.9	M1M2M3
Hydroxysafflor yellow A	1913.99	2026.78	1188.39	M1M2M3
Prunin	9196.71	2185.21	2397.31	M1M2M3
Puerarin 4'-methyl ether	3685.66	902.726	1395.92	M1M2M3
Dhurrin	5767.74	609.497	1730.45	M1M2M3
Corynebactin	9212.72	2312.9	5255.03	M1M2M3
Epimedin B	8987.47	2158.16	5044.78	M1M2M3
Kalii Dehydrographolidi Succinas	3175.05	1898.78	24490.4	M1M2M3
Benzene	916.359	567.969	922.881	M1M2M3
Curcumin diglucoside	2140.9	1095.7	2375.09	M1M2M3
Carboxyatractyloside tripotassium salt	46439	16182.2	24193.4	M1M2M3
Itaconate	1936.05	409.467	306.693	M1M2M3
trans-Hexadec-2-enoyl-CoA	7452.83	1404.48	864.173	M1M2M3
Psilocybin	2516.84	712.989	1530.96	M1M2M3
(6Z,9Z,12Z,15Z)-Octadecatetraenoyl-CoA	1249.18	7668.77	3211.31	M1M2M3
Naringenin-4'-O-??-D-Glucuronide	13942.5	73336.5	16647.6	M1M2M3
Aquayamycin	3282.63	2123.83	1386.31	M1M2M3
Strictosamide	2612.24	543.908	897.265	M1M2M3
His Gly Glu Cys	13081.5	7119.36	39125.8	M1M2M3
Indolylmethyl-desulfoglucosinolate	1548.24	1185.75	1559.8	M1M2M3
1??-hydroxy-18-(4-hydroxy-4-ethyl-2-hexynyloxy)-23,24,25,26,27-pentanorvitamin D3 / 1??-hydroxy-18-(4-hydroxy-4-ethyl-2-hexynyloxy)-23,24,25,26,27-pentanorcholecalciferol	6560.39	890.661	2150.13	M1M2M3
Berbamunine	117910	79793.7	44256	M1M2M3
Salbostatin	1409.73	3039.34	3907.86	M1M2M3
Aclacinomycin Y	5348.05	885.328	1131.62	M1M2M3
Psoralenoside	211078	6944.94	12004.8	M1M2M3
n-Butylbenzene	3655	2049.13	1278.66	M1M2M3
Hispolone	911.144	2214.87	1032.76	M1M2M3
Alisol C monoacetate	8786.24	3200.47	5418.47	M1M2M3
Gly Leu	1506.72	1146.92	1624.98	M1M2M3
Palmatine	6333.89	2622.26	3142.94	M1M2M3
Aklaviketone	673.184	340.932	303.312	M1M2M3
Pelargonidin 3-O-rutinoside	1437.83	12798	2893.71	M1M2M3
Gln Ser Tyr Trp	119.639	946.762	296.546	M1M2M3
UDP-2-acetamido-4-dehydro-2,6-dideoxyglucose	2084.83	17949.7	1174.1	M1M2M3
N2-Succinyl-L-ornithine	22281	7878.64	14669.9	M1M2M3
Oxoglutaric acid	393.379	1406.8	365.083	M1M2M3
20-O-Acetylingenol-3-angelate	28000.1	2219.71	4017.04	M1M2M3
2-Phenylethyl beta-D-glucopyranoside	4036.25	3597.94	4217.6	M1M2M3
Cyanidin-3-(p-coumaroyl)-rutinoside-5-glucoside	3086.99	34744.8	8280.3	M1M2M3
Biotinyl-5'-AMP	9127.93	607.354	1330.52	M1M2M3
1-Methylpseudouridine	2222.89	11638	5339.05	M1M2M3
Rhizocticin D	1798.67	3558.88	1663.57	M1M2M3
SANGUINARINE	131643	6967.19	12704.3	M1M2M3
Pulcherrimin	711.585	3710.83	364.9	M1M2M3
Kaempferol 7-methyl ether 3-neohesperidoside-4'-glucoside	17559.8	95271.7	97790.6	M1M2M3
(-)-Acanthocarpan	1777.88	378.463	672.224	M1M2M3
5-Aminopentanal	925.693	477.833	1093.19	M1M2M3
4,3'-Hydroxy-2',4',5',6'-methoxychalcone	3667.69	22781.7	3953.63	M1M2M3
3'-Amino-3'-deoxy-AMP	712.803	1787.08	207.956	M1M2M3
Isomagnolone	1940.54	947.681	3123.87	M1M2M3
Glucosyringic acid	20138.3	48313.7	78882.6	M1M2M3
Nivalenol	908.304	1587.95	1087.57	M1M2M3
7-Deoxyloganate	1738.9	11519.3	5402.72	M1M2M3
Doxorubicin	6586.73	30023.6	6756.64	M1M2M3
3-Methylcrotonaldehyde	547.364	354.263	206.018	M1M2M3
Gemcitabine	6824.4	3223.8	8290.49	M1M2M3
3-Hydroxy-L-kynurenine	2402.83	1254.93	1054.49	M1M2M3
Prochlorperazine	7115.45	4666.13	14381.6	M1M2M3
Curcumin	2056.97	38916.4	5752.54	M1M2M3
cyclo-Dopa-glucuronylglucoside	1740.81	1931.97	4581.84	M1M2M3
Bosentan	9248.6	109338	25235.7	M1M2M3
Atraric acid	33981.6	22985.3	34017.3	M1M2M3
Premithramycin A3'	2582.76	1686.74	6697.95	M1M2M3
Taxifolin 3-O-acetate	2284.05	1099.76	1663.94	M1M2M3
Bilirubin beta-diglucuronide	7921.15	108020	15393	M1M2M3
2,6-nonadienal	166020	13947	17881.6	M1M2M3
4'-O-Galloylsucrose	1000.59	765.51	433.288	M1M2M3
Xanthohumol	2449.71	973.427	1337.55	M1M2M3
Malonylgenistin	9715.33	14744.4	16734.3	M1M2M3
D-4'-Phosphopantothenate	1684.35	1549.79	1332.49	M1M2M3
Asp Ile Leu	1820.37	2681.4	2171.1	M1M2M3
PGF2?? 1,15-lactone	19255.2	10901.3	8783.16	M1M2M3
Famoxadone	11870.8	1274.21	1693.75	M1M2M3
Protoviolaceinic acid	628.488	383.206	657.634	M1M2M3
(Indol-3-yl)acetamide	418.267	631.256	340.896	M1M2M3
3-Deoxyestradiol	29705.4	1678.47	3465.59	M1M2M3
Trigonelline	57506.9	5776.98	9047.88	M1M2M3
1-Naphthaldehyde	2975.12	1561.07	3368.86	M1M2M3
3-Dehydroquinate	26326.1	3308.38	1084.4	M1M2M3
2-[(L-Alanin-3-ylcarbamoyl)methyl]-3-(2-aminoethylcarbamoyl)-2-hydroxypropanoate	2198.17	728.24	1131.98	M1M2M3
Deacetylepithienamycin F	4788.54	904.35	993.982	M1M2M3
Abscisic acid	1224.53	649.402	671.918	M1M2M3
5-O-Caffeoylshikimic acid	3547.78	1373.44	1843.74	M1M2M3
L-Leucyl-L- Alanine	665.167	1113.13	1678.84	M1M2M3
Landomycin H	11957.2	47325.3	22982.6	M1M2M3
2-Methylfluoranthene	8102.5	12214.2	2200.34	M1M2M3
Scolymoside	6101.47	4182.03	3488.64	M1M2M3
Avermectin A1a aglycone	2625.83	3301.04	625.129	M1M2M3
Gly Arg	426.38	1431.72	204.639	M1M2M3
3-Hydroxy-4-methoxybenzoic acid	3959.99	2153.78	641.068	M1M2M3
4',7-Dihydroxy-6-methoxyisoflavan	962.505	615.831	1202.93	M1M2M3
PSOROMIC ACID	1263.98	8975.77	1009.39	M1M2M3
Isoscoparin 2''-(6-(E)-p-coumaroylglucoside)	119063	10727.5	27724.2	M1M2M3
Queuine	2390.92	363.426	542.611	M1M2M3
(2E)-5,7-Dihydroxy-3,6-dimethoxy-4-oxo-2-phenyl-4H-1-benzopyran-8-yl ester 2-methyl-2-butenoic acid	1290.15	349.576	609.922	M1M2M3
Adenosine 3',5'-cyclic phosphate (cAMP)	2762.33	1793.47	1672.08	M1M2M3
Tylactone	8993.19	4705.22	9911.28	M1M2M3
Abyssinoflavanone IV	9195.98	1836.29	2059.85	M1M2M3
beta-Peltatin A methyl ether	1576.78	483.676	809.654	M1M2M3
Orsellinic acid	1274.54	656.208	366.557	M1M2M3
Chlortetracycline	1092.92	393.31	617.348	M1M2M3
Gly Cys Asp Asp	6396.92	3321.53	4585.44	M1M2M3
2-Phenylethyl 3-phenyl-2-propenoate	1134.68	432.985	653.343	M1M2M3
Calystegin A3	726.004	1815.47	778.429	M1M2M3
4-Hydroxy-2,2'-bipyrrole-5-methanol	11209.6	7306.91	5742.21	M1M2M3
2,3-Dihydrothienamycin	7538.81	4474.36	4912.89	M1M2M3
2-Furoate	27834.8	109739	3272.11	M1M2M3
9,12,13-TriHOME	96558.3	36192.5	58871.1	M1M2M3
Loganic acid	3248.27	1146.37	980.227	M1M2M3
Dihydrozeatin riboside	951.065	1781.07	778.414	M1M2M3
3-methylcytidine	16822.1	2512.08	2002.6	M1M2M3
2'-N-Acetylparomamine	834.353	3923.73	273.335	M1M2M3
Deoxyshikonin	1561.15	11.2054	3862.24	M1M3
(-)-Camphoric acid	145.108	104.171	10664.2	M1M3
TRIBOA-glucoside	108.951	19.4302	3670.76	M1M3
4-Dimethylallyl-L-abrine	385.481	67.1512	4566.4	M1M3
cis-Resveratrol	114.472	6.09688	2626.73	M1M3
Narirutin	3667.19	66.1226	1901.85	M1M3
3A-Deolivosylpremithramycin B	8798.41	222.023	734.431	M1M3
Cimiracemoside C	452.915	73.8924	1492.23	M1M3
Glutaryl-CoA	152.73	49.8932	1969.77	M1M3
Dihydro-O-methylsterigmatocystin	2011.06	200.893	763.923	M1M3
Lipoyl-AMP	7143.36	325.139	1419.61	M1M3
Carindone	351.286	1.91e-11	13061.8	M1M3
glutamyl-Asparagine	120.35	13.9235	1098.34	M1M3
UDP-N-acetylmuramoyl-L-alanyl-gamma-D-glutamyl-meso-2,6-diaminopimelate	909.623	202.433	1488.32	M1M3
(9Z,12Z,15Z,18Z,21Z)-Tetracosapentaenoyl-CoA	2154.91	193.093	912.305	M1M3
Laudanine	583.984	147.022	1184.92	M1M3
HoPhe-HoPhe-OH	304.71	94.3799	575.868	M1M3
Nogalamycin	2685.02	112.281	1372.42	M1M3
3-Methyl-1-hydroxybutyl-ThPP	1550.14	75.2546	1188.98	M1M3
2-Cinnamoyl-1,6-digalloyl-beta-D-glucopyranose	179.814	72.5546	1334.27	M1M3
6alpha-Hydroxy-castasterone	1458.98	83.5307	777.794	M1M3
Abscisic alcohol	190.585	1.91e-11	6896.53	M1M3
Deoxyuridine	4238.82	344.862	2314.35	M1M3
N6,N6,O-Tridemethylpuromycin-5'-phosphate	1237.38	311.474	709.252	M1M3
Typhaneoside	2546.53	204.029	648.541	M1M3
Rehmannioside D	1306.92	27.3044	715.298	M1M3
5-Methylcytidine	431.999	59.3697	8181.22	M1M3
Guanosine 3'-phosphate	501.455	236.175	1292.76	M1M3
dGMP	508.764	172.329	2392.57	M1M3
3-Dimethylallyl-4-hydroxybenzaldehyde	139.327	31.1148	1530.63	M1M3
Phorbol 12-myristate 13-acetate	1174.91	83.4448	546.64	M1M3
10-Hydroxydihydrosanguinarine	2302.71	253.012	427.376	M1M3
Novclobiocin 105	537.037	93.7993	605.6	M1M3
cis-(Homo)3-aconitate	1862.56	439.99	11382.9	M1M3
2-ETHOXYCARBONYL-5,7-DIHYDROXY-8,3',4',5'-TETRAMETHOXYISOFLAVONE	909.588	306.69	1454.29	M1M3
Quinate	3634.74	176.702	602.523	M1M3
Gibberellin A4	760.994	141.352	869.431	M1M3
6-Keto-prostaglandin F1alpha	174.771	555.257	406.694	M1M3
(11Z,14Z,17Z)-Icosatrienoyl-CoA	1302.16	56.2792	868.47	M1M3
Urolithin A	619.912	25.5431	271.341	M1M3
Paromomycin	102.661	46.5833	734.138	M1M3
fumagillin	500.112	130.496	1857.89	M1M3
5-Amino-6-(5'-phosphoribosylamino)uracil	244.792	222.685	1845.02	M1M3
Oleuropein	5325.15	31.5634	524.43	M1M3
Kaempferol 3-O-beta-D-glucosyl-(1->2)-beta-D-glucoside	208.798	20.6104	393.169	M1M3
Norsolorinic acid anthrone	489.296	33.0143	385.496	M1M3
1-(5-Phospho-D-ribosyl)-ATP	115.305	159.652	581.14	M1M3
1,2-Dehydroreticuline	768.636	141.077	334.161	M1M3
Artonin L	1108.13	386.882	1217.78	M1M3
Kaur-16-en-18-al	666.069	1.91e-11	449.914	M1M3
Neodiosmin	131.816	319.235	2319.84	M1M3
L-Glutamate	297.672	460.922	1251.27	M1M3
FAD	461.457	1.33508	543.91	M1M3
3-Hydroxy-4-hydroxymethyl-2-methylpyridine-5-carboxylate	122.929	99.3416	291.482	M1M3
3-Methoxytyramine-betaxanthin	290.347	15.5439	399.013	M1M3
Pentalenolactone F	342.979	23.5718	542.796	M1M3
Cytosine	476.073	186.758	291.789	M1M3
Phenethicillin	461.908	134.693	435.389	M1M3
13-Dihydrodaunorubicin	760.933	144.835	260.414	M1M3
gamma-Glutamyl-beta-aminopropiononitrile	574.274	277.603	248.791	M1M3
3''-Oxoribostamycin	428.592	0.306069	1079.93	M1M3
Methacycline	2489.28	195.513	1144.19	M1M3
AIDS031406	308.602	64.5743	232.429	M1M3
Quercetin 3-O-beta-D-glucosyl-(1->2)-beta-D-glucoside	195.475	96.9084	308.612	M1M3
Sulfamerazine	3151.48	258.356	2276	M1M3
Quercetin 3-O-beta-D-glucosyl-(1->2)-beta-D-glucosyl-(1->2)-beta-D-glucoside	103.953	59.715	464.736	M1M3
CMP-N-glycoloylneuraminate	1048.65	61.1397	6075.71	M1M3
5,7,3'-Trihydroxyisoflavone	13590.9	1751.14	18093.6	M1M3
3-Hydroxy-5,9,17-trioxo-4,5:9,10-disecoandrosta-1(10),2-dien-4-oate	306.371	157.385	284.851	M1M3
UDP-2,3-dideoxy-2-acetamido-3-acetamidino-alpha-D-mannuronic acid	119.169	51.3412	2169.61	M1M3
(-)-Germacrene D	155.277	35.1039	1683.45	M1M3
(13S,14R)-1,8-Dihydroxy-13-O-acetyl-N-methylcanadine	2889.35	306.66	630.46	M1M3
GDP-beta-L-colitose	688.265	300.499	379.495	M1M3
Premithramycin B	773.099	76.3879	326.441	M1M3
Quercetin 3-O-(6-O-malonyl-beta-D-glucoside)	208.075	90.3928	3127.65	M1M3
Thebaine	286.435	70.4026	473.577	M1M3
2-Acetamido-4-(D-alanylamino)-2,4,6-trideoxy-D-mannopyranose	172.559	184.816	233.555	M1M3
DIMBOA-glucoside	175.959	199.789	540.716	M1M3
5'-O-methylthymidine	162.1	23.1538	223.915	M1M3
(R)-2,3-Dihydroxy-3-methylpentanoate	178.594	91.7021	1264.07	M1M3
Deoxyguanosine	253.507	80.2472	316.427	M1M3
Gibberellin A8	94.3479	112.533	197.544	M1M3
UDP-2-acetamido-2,6-dideoxy-beta-L-talose	478.344	45.423	191.288	M1M3
D-Arabinono-1,4-lactone	577.245	208.457	209.324	M1M3
N1-(5-Phospho-alpha-D-ribosyl)-5,6-dimethylbenzimidazole	220.385	263.882	3349.55	M1M3
Neoliquiritin	103.151	187.623	817.781	M1M3
13-epi-12-oxo Phytodienoic Acid	31548	7289.33	87287.6	M1M3
Britannin	1598.5	286.665	513.644	M1M3
4-Hydroxyphenylacetate	638.046	111.33	819.081	M1M3
(?1?7?1?7)-Praeruptorin A	187.975	23.5099	337.327	M1M3
2-(3'-Methylthio)propylmalic acid	418.915	25.1925	163.251	M1M3
S-Formylglutathione	390.097	200.814	1611.22	M1M3
(+)-Gallocatechin	127.823	36.1693	256.144	M1M3
4-Methoxy-2,2'-bipyrrole-5-carbaldehyde	781.263	1.91e-11	228.332	M1M3
Estriol 16.alpha.-(.beta.-D-glucuronide)	1170.12	3.33182	358.445	M1M3
Tryptophyl-Histidine	240.069	253.697	156.999	M1M3
Red chlorophyll catabolite	1590.17	150.628	215.111	M1M3
Cetoniacytone A	440.346	4.60673	138.102	M1M3
Farnesylcysteine	872.87	3.01232	171.932	M1M3
Corylifol A	404.308	126.35	161.161	M1M3
Capsaicin	159.166	227.818	210.487	M1M3
Indoleacrylic acid	286.916	217.356	149.032	M1M3
3-Methylthiopropyl-desulfoglucosinolate	4595.02	163.48	244.404	M1M3
S-(Indolylmethylthiohydroximoyl)-L-cysteine	1537.91	151.026	1712.28	M1M3
Prolyl-Threonine	457.835	157.041	153.122	M1M3
N1-Amidinostreptamine 6-phosphate	198.765	1.91e-11	197.143	M1M3
Viviparum B	4805.65	186.487	563.577	M1M3
9-Oxononanoic acid	683.64	49.6966	141.722	M1M3
Ecklonialactone A	39646.4	1615.44	5469.79	M1M3
1,1,1,1-Kestohexose	580.72	46.2928	245.666	M1M3
Hexahydrocurcumin	593.449	178.991	237.198	M1M3
4-(Cytidine 5'-diphospho)-2-C-methyl-D-erythritol	379.131	61.9115	157.594	M1M3
Theaflavin	578.765	224.223	378.668	M1M3
Xylitol	477.871	24.9356	284.904	M1M3
Acetylshikonin	170.605	197.798	142.774	M1M3
alpha,alpha'-Trehalose 6-phosphate	575.113	38.9293	166.701	M1M3
Salvianolic acid C	153.217	115.009	3288.36	M1M3
(3R)-3-Hydroxy-16-methoxy-1,2-didehydro-2,3-dihydrotabersonine	9947.67	8.56053	2390.14	M1M3
CMP-N-acetylneuraminate	1253.93	56.0022	383.949	M1M3
3.alpha.-Mannobiose	355165	571818	134530	M1M3
L-Urobilin	6252.49	137.686	799.084	M1M3
Strigol	916.873	1.91e-11	142.306	M1M3
Delphinidin 3-O-(6''-O-malonyl)-beta-D-glucoside	1033.14	22.2464	194.846	M1M3
7,8-Dihydroneopterin	1162.43	0.0769273	230.15	M1M3
Baohuoside I	1526.99	223.543	480.411	M1M3
N-Acetylindoxyl	143.372	3.06254	851.432	M1M3
Wyerone epoxide	2704.21	86.3856	664.98	M1M3
Rhapontigenin	203.807	41.2258	1074.19	M1M3
3-Hydroxy-4-methoxyphenylacetic acid	318.013	208.682	361.169	M1M3
4-Trimethylammoniobutanal	109.468	1.91e-11	129.718	M1M3
[truncated: 1,258 more rows]
