# Supplementary material for: Plant growth and stress-regulating metabolite response to biochar utilization boost crop traits and soil health
Source: Front Plant Sci. 2023 Oct 12;14:1271490. doi: 10.3389/fpls.2023.1271490 (PMC10600501; doi:10.3389/fpls.2023.1271490)
Supplement: Supplementary file 5 [file Table_4.xlsx]

## Sheet:  
Table S4. Differentially downregulated metabolites in the different crop compartments under the biochar supplemented soil.
Metabolites	BCL	BCS	BCR	group
Esculentoside H	13728.2	228152	408538	M1
Glucoberteroin	243.524	13585.1	5830.59	M1
Biotin sulfone	693.805	6381.67	4873.54	M1
Blue pigment	291.432	1359.05	3032.33	M1
12(13)-EpOME-d	1403.05	7277.95	12569.8	M1
Atropaldehyde	6433.13	28125.3	24359.8	M1
3,3',5,5'-Tetra-tert-butyl-4,4'-dihydroxybiphenyl	2084.03	12559.9	61717.7	M1
Glaucarubin	167.882	511.7	20869.1	M1
7-Hydroxy-6-methoxy-alpha-pyrufuran	1966.61	1834.66	13225	M1
Homovanillin	901.15	2006.6	28200.4	M1
6-Deoxoteasterone	226.19	111243	7038.83	M1
3-Hydroxyadipic acid	29683.6	271283	67855.7	M1
6''-O-Acetyldaidzin	352.712	441.063	3227.94	M1
5-Methyl-5,6,7,8-tetrahydromethanopterin	1160.24	3892.32	54423.4	M1
Granaticin	162.048	244.841	4259.74	M1
Ecliptasaponin A	1440.74	5684.38	14363.5	M1
22??-Hydroxy-campest-4-en-3-one	5853.7	987669	162448	M1
5-Ureido-4-imidazole carboxylate	854.204	2031.24	3695.75	M1
Nopaline	1058.36	2267.17	3459.85	M1
COUMARINIC ACID METHYL ETHER	236.718	1272.21	2335.71	M1
Lonchocarpenin	291.45	393.606	726.037	M1
5,6-Dihydrouracil	10037	51407.8	19291	M1
Homoveratric acid	1256.37	8160.31	4555.38	M1
2,3-Dihydro-2,3-dihydroxy-4-(4-methoxyphenyl)-1H-phenalen-1-one	865.204	3656.01	3343.47	M1
(3S)-Citryl-CoA	115.08	5622.34	13995.1	M1
4-Amino-2-methylenebutanoic acid	13027.6	32888.8	24632.5	M1
dioxybenzone	3071.05	16023.9	12430.5	M1
2-Phenylethanol	1658.02	4459.31	5631.81	M1
N6-(L-1,3-Dicarboxypropyl)-L-lysine	131.105	41.2945	2543.37	M1
Ascorbyl Palmitate	2440.71	4505.51	9416.2	M1
Deacetylasperulosidic Acid	2067.02	4375.4	23101.6	M1
9S,10R-Epoxy-6Z-octadecene	356.01	2594.36	961.62	M1
Hyperoside	428.163	683.628	1706.98	M1
Pro Phe Pro Thr	377.106	832.753	6879.23	M1
4,8-Dihydroxyquinoline	571.891	684.253	1190.45	M1
Odoriflavene	1324.93	3894.31	199773	M1
PG(16:0/0:0)[U]	158.908	1710.66	12231.2	M1
Glutamyl-Threonine	1190.77	6380.06	6846.47	M1
2alpha-(Hydroxymethyl)-17-methyl-5alpha-androstane-3beta,17beta-diol	9729.53	29683.4	48518.8	M1
DIPLOSALSALATE	273.554	516.104	4285.87	M1
Ala Pro	1338.36	1463.03	4888.84	M1
Enprofylline	222.708	127.376	11895.5	M1
D-(+)-Cellobiose	2731.55	68337.5	11480.9	M1
3,6,8-Trimethylallantoin	3372.46	6899.89	7439.47	M1
Bisdemethoxycurcumin	2833.98	20988	13727.9	M1
Versiconol	131.471	236.822	1270.25	M1
2-(6'-Methylthio)hexylmalic acid	156.805	801.696	29628.4	M1
Dihydrodemethylsterigmatocystin	131.276	1567.73	376.492	M1
Tetracenomycin B1	230.875	1619.77	12885.4	M1
25-hydroxy-26,27-dimethylvitamin D3 / 25-hydroxy-26,27-dimethylcholecalciferol	106939	1.15705e+07	1.82993e+06	M1
ent-11beta-Hydroxycassa-12,15-diene	21004.6	31712.9	39432.4	M1
Thienamycin	447.33	867.742	1222.06	M1
4,4-Dimethyl-5alpha-cholesta-8-en-3beta-ol	486.575	1153.81	4409.82	M1
Styrene-cis-2,3-dihydrodiol	334.118	1032.63	1290.21	M1
Isoformononetin	586.434	613.831	14336.4	M1
Avermectin A1a	5763.62	18062	20260.2	M1
3-Hydroxyisovalerate	1051.28	1414.49	4159.37	M1
7-Mercaptoheptanoylthreonine	132.626	56.3397	1568.11	M1
beta-Hydroxy-2',6'-dimethoxy-3',4'-methylenedioxydihydrochalcone	219.266	3981.2	15733.1	M1
Nanaomycin	249.957	371.828	3046.01	M1
Furfural	11540.3	129314	20785	M1
Zingerone	2008.29	17501.6	2794.81	M1
Sakacin P	146.947	204.639	667.436	M1
(1R,5aS,6R)-4a-Hydroxy-1,4,4a,5,5a,6,9,10a-octahydrophenazine-1,6-dicarboxylate	153.352	64.2479	2930.79	M1
NH-DVal(NMe)-Val-OMe	3179.46	36432	23336.1	M1
p-HPEA-EDA	487.145	456.381	2951.03	M1
Trihomomethionine	535.725	727.597	1200.82	M1
6,10,14-Trimethyl-5,9,13-pentadecatrien-2-one	37405.3	42253.9	43676.7	M1
Angelicain	273.084	760.662	9345.6	M1
(4Z,7Z,10Z,13Z,16Z,19Z)-Docosahexaenoyl-CoA	859.735	45113.7	3344.15	M1
2-O-?1?7?1?7-D-Glucopyranosyl-L-ascorbic acid	96.1829	133.177	1184.72	M1
Dimethylfraxetin	1233	8629.09	4887.93	M1
2-Hydroxy-6-oxonona-2,4-diene-1,9-dioate	759.094	1055.4	2748.37	M1
Succinate	382.217	10414.1	2410.94	M1
7,4'-Dihydroxy-3',5'-dimethoxyisoflavanone	676.396	3925.48	21943.7	M1
Rhein-9-anthrone	3568.21	4937.71	16881.8	M1
2-Ethoxy-1-methyl-4-(1-methylethyl)benzene	895.125	864.251	1510.22	M1
Albireodelphin	556.503	2066.05	81716.7	M1
cis-Resveratrol 3-sulfate	657.73	13365.7	1216.02	M1
Mifepristone	1164.04	3786.16	4206.97	M1
alpha-Tocopherol	233409	975975	1.70207e+06	M1
20-carboxy Arachidonic Acid	1966.99	1639.17	5002.06	M1
4-n-Butylphenol	1139.7	1286.06	3327.92	M1
2,4-Bis(acetamido)-2,4,6-trideoxy-beta-L-altropyranose	9192.98	13246.8	467486	M1
N'-Nitrosonornicotine	523.075	2139.87	1162.74	M1
3alpha-Hydroxy-3,5-dihydromonacolin L acid	104.688	80.2439	543.823	M1
Cucurbitacin IIb	987.185	9579.14	6979.68	M1
Azelaic acid	5450.79	7903.87	9449.13	M1
Octadecanoic acid	517.476	16.0996	1600.54	M1
Perillyl aldehyde	817.117	699.345	1244.77	M1
Ala Thr Lys Trp	674.129	30.3123	1355.17	M1
2-Phenylacetamide	1565.86	4517.26	2408.4	M1
Chenodeoxycholate	99.824	1164.42	360.648	M1
Cyclooctatin	740.36	2979.74	4647.07	M1
Gentamicin C1a	1927.57	532.539	5155.36	M1
Hosenkoside A	991.394	18776.6	4679.77	M1
UDP-N-acetyl-3-(1-carboxyvinyl)-D-glucosamine	223.138	2029.64	7760.87	M1
d-Dethiobiotin	1125.95	5087.36	2278.3	M1
Gingerglycolipid B	53250.6	132127	65129.3	M1
D-Lactic acid	137.383	265.897	59.1591	M1
Demethoxycurcumin	1759.63	6554.02	4969.74	M1
Cyclo(L-Phe-L-Pro)	164.916	717.989	233.455	M1
Hepoxilin B3	67.5084	1.91e-11	2280.83	M1
(-)-Menthol	664.456	590.041	824.097	M1
Musanolone C	981.229	2281.61	5963.79	M1
His Gln Ile	514.239	1824.07	400.528	M1
Linoleoyl Ethanolamide	12602.6	10427.7	32416	M1
Arteglasin A	603.675	172.17	1429.05	M1
Rosolic Acid	758.141	1871.63	1615.01	M1
3,5-hexadienoic acid	316.961	213.084	83.875	M1
Biochanin A 7-O-(6-O-malonyl-beta-D-glucoside)	204.935	121.134	1687.01	M1
10-Formyltetrahydrofolate	1364.67	4613.11	18705.4	M1
Dihydrojasmonic Acid	252.4	5.55597	43.7266	M1
Wogonin	2787.89	13944.7	72021	M1
Epimedokoreanin A	321.637	2990.73	89.0428	M1
Tetracycline	118.965	523.773	5323.58	M1
19-Hydroxy-8-O-methyltetrangulol	1183.15	15669.5	16518.2	M1
PG(18:3(9Z,12Z,15Z)/0:0)	2555.52	6446.58	4295.18	M1
Validoxylamine A 7'-phosphate	534.231	3671.96	2240.19	M1
PISCIDIC ACID	4249.03	5843.04	4543.83	M1
(R)-Mevalonate 3-phosphate	583.224	224.009	55.98	M1
Idebenone	1055.45	1058.55	1188.97	M1
D-Octopine	5449.89	5757.09	6601.48	M1
Dihydrochelirubine	315.388	37386.6	4081.61	M1
Asperulosidic acid	137.697	125.593	6540.11	M1
Pantothenol	367.286	93.0591	14.018	M1
3-HYDROXYFLAVONE	147.492	512.235	153.833	M1
3-[(1R,2S,5R,6S)-5-Hydroxy-7-oxabicyclo[4.1.0]heptan-2-yl]-2-oxopropanoate	1840.98	1712.6	2059.19	M1
Ricinine	11824.9	10754.4	15926.6	M1
HSO3-	687.84	35546.8	2300.52	M1
dTDP-acarviose-7-phosphate	87.6	772.833	249.88	M1
4-Hydroxy-3-methoxyphenyl-beta-hydroxypropanoyl-CoA	286.788	6293.3	5541.86	M1
Azacitidine	1920.81	2947.44	7807.65	M1
Vanillylmandelic acid	571.788	1168.31	6512.96	M1
Threoninyl-Proline	239.267	888.735	775.657	M1
Salicin	4990.74	5110.47	15090.9	M1
1-Stearoyl-2-hydroxy-sn-glycero-3-phosphoethanolamine	4934.97	3504.58	6930.47	M1
Dihydromonacolin L acid	247.624	19.6173	1924.51	M1
Asp-Ala-OH	395.301	186.372	47.1312	M1
Narbonolide	424.671	365.551	839.782	M1
15-deoxy-??-12,14-PGJ2	5450.82	3128.66	10020.2	M1
UDP-N-acetylmuramate	386.74	1728.36	18604.3	M1
Raddeanin A	197.409	8471.71	3487.69	M1
Avermectin A1b aglycone	393.042	379.631	5262.29	M1
4,2',4'-Trihydroxy-3-methoxydihydrochalcone	840.316	1716.81	12869.5	M1
Hydroxyhydroquinone	141.947	533.282	110.432	M1
5.alpha.-Androstan-17.beta.-ol-3-one	4272.71	8326.86	4533.68	M1
STICTIC ACID	181.931	1643.62	199.733	M1
Prunetin	1547.83	2244.65	5205.41	M1
cis-1,2-Dihydroxy-4-methylcyclohexa-3,5-diene-1-carboxylate	1224.31	909.75	8147.74	M1
Arginyl-Cysteine	455.807	43.634	13712.1	M1
4-(2,6,6-Trimethylcyclohexa-1,3-dienyl)but-3-en-2-one	1441.16	557.846	5885.41	M1
4-Methylumbelliferyl acetate	1184.71	1369.31	1327.55	M1
5-Hydroxyindoleacetylglycine	2979.25	5759.5	19287.7	M1
3',4',5'-Trimethoxycinnamyl alcohol	15024.8	66418.9	16476.2	M1
Lignans	3348.78	5292.03	44294	M1
2-(alpha-D-Galactosyl)-sn-glycerol 3-phosphate	2223.93	25736	9002.37	M1
Gibberellin A3	2038.18	5715.62	6133.75	M1
sn-Glycerol 3-phosphate	154.219	909.707	526.54	M1
Cromolyn	465.68	207.326	5829.41	M1
L-Olivosyl-oleandolide	1352.4	2030.29	6432.24	M1
Gibberellin A20	286.728	336.635	997.464	M1
D-Xylulose	538.47	5106.47	5395.94	M1
Aminohippuric acid	217.788	3906.08	18584.2	M1
Monocrotaline	359.44	33.7793	117.226	M1
2,6-Dimethoxy-4-(1-propenyl)phenol	2865.45	13753.9	2321.76	M1
Idebenone Metabolite (Benzenebutanoic acid, 2,5-dihydroxy-3,4-dimethoxy-6-methyl-)	460.971	182.7	46.9303	M1
2-[(5-Methylsulfinyl)-4-penten-2-ynylidene]-1,6-dioxaspiro[4.4]non-3-ene	451.633	820.778	1369.89	M1
4-Hydroxyphenylacetylglutamic acid	202.428	751.708	3624.92	M1
5'-Deoxyadenosine	2536.25	3420.89	2580.76	M1
Ascorbyl stearate	9807.56	22665.6	15435.2	M1
PS(18:1(9Z)/0:0)	703.701	2139.03	2501.09	M1
Nuezhenidic acid	364.066	12.9829	40.8363	M1
Cyclo(Ile-Ala)	3676.9	5941.81	3184.29	M1
all-trans-Heptaprenyl diphosphate	42815.1	29804	29641.4	M1
D-(-)-Lyxose	185.782	44.1167	94.2776	M1
Sulfate	11669	439712	43731	M1
Serotonin	484.526	315.563	454.072	M1
1'-Hydroxyversicolorone	465.074	131.977	791.139	M1
N-Carbamoyl-L-aspartate	171.693	26.6182	1025.02	M1
2-[(2-Aminoethylcarbamoyl)methyl]-2-hydroxybutanedioate	344.272	16.0217	1554.94	M1
10-Hydroxycamtothecin	456.234	472.243	521.366	M1
Alnustone	325.3	2555.86	517.057	M1
3-Methyl-quinolin-2-ol	2297.37	7528.87	13002.1	M1
Capsidiol	3819.61	2304.96	11048.3	M1
3-Hydroxyethylchlorophyllide a	7439.52	162943	79927.1	M1
(Z)-1,5-Tridecadiene	108.459	519.216	1194.42	M1
Mogroside IV-A	215.987	1760.84	264.478	M1
(6E,8E)-4,6,8-Megastigmatriene	377.514	28.8598	97.1088	M1
Gardenin B	4191.16	1352.22	23999.4	M1M2
Daidzein	56.6189	188.014	9688.78	M1M2
13(S)-HODE methyl ester	1095.16	3851.22	20892.2	M1M2
(R)-(Homo)3-citrate	72.8313	333.96	1871.21	M1M2
Orotidine	90.8444	414.545	2619.88	M1M2
3-Phospho-D-glycerate	284.597	3211.42	8803.61	M1M2
Rosmarinate	181.29	922.743	2792.66	M1M2
Scopoletin	646.404	1702	11903.8	M1M2
(-)-Carvone	264.199	1108.25	1616.01	M1M2
alantolactone	2709.55	4548.3	53689.4	M1M2
1,3,7-Trimethyl-5-hydroxyisourate	73.0052	17.2419	30738.5	M1M2
Encelin	231.059	647.611	35053.3	M1M2
N-Acetylserotonin	1037.23	1320.96	4635.16	M1M2
Farfugin A	1257.36	2313.13	14384.3	M1M2
(S)-3-Methyl-2-oxopentanoic acid	283.801	595.237	1518.47	M1M2
2-hydroxyhexadecanoic acid	3009.29	8497.08	16627.3	M1M2
1-Naphthol	182.227	2263.09	2433.19	M1M2
1-Dehydro-[6]-gingerdione	51.2317	284.796	7801.37	M1M2
10,12-Tetradecadiene-4,6-diynoic acid, (E,E)-	394.125	984.275	5129.9	M1M2
Gibberellin A19	98.6889	81.9287	6459.97	M1M2
(??)-Anisoxide	3166.48	5801.79	11476	M1M2
MG(24:1(15Z)/0:0/0:0)	1498.4	3410.98	106346	M1M2
Hydroxyecdysone	8299.46	6459.48	28269.3	M1M2
3b-Hydroxy-5-cholenoic acid	2941.54	4143.33	20596.2	M1M2
Antheraxanthin	1347.11	4740.95	56252	M1M2
3-Hexaprenyl-4-hydroxybenzoate	721.637	1784.7	95666.8	M1M2
2-Hydroxy-7-methoxy-5-methyl-1-naphthoate	705.255	2127.99	4144.22	M1M2
18-Hydroxycorticosterone	533.989	652.74	4509.4	M1M2
2E,4E-undecadienoic acid	2854.44	2386.6	18598.4	M1M2
Ganodosterone	114.532	1194.56	21377.8	M1M2
??-Phenylcyclohexylglycolic acid	1167	2326.95	3786.62	M1M2
Monacolin J acid	2161.98	1129.56	3176.08	M1M2
Prolyl-Histidine	689.228	1859.18	2486.03	M1M2
19-Chloroproansamitocin	1.91e-11	1.91e-11	1955.83	M1M2
1-O-Octadecyl-sn-glyceryl-3-phosphorylcholine	2676.43	8903.68	27849.5	M1M2
Ethosuximide	3225.89	3489.49	10031.8	M1M2
LysoPE(0:0/18:1(11Z))	3272.57	6257.9	14132.3	M1M2
PE(18:1(9Z)/0:0)	3561.54	6065.07	27773.4	M1M2
Desmosterol	972.967	1546.63	17076.6	M1M2
3-Methoxy-4-hydroxyphenylacetaldehyde	298.06	1569.23	2502.17	M1M2
3-Hydroxy-9,10-secoandrosta-1,3,5(10)-triene-9,17-dione	417.06	386.808	4177.68	M1M2
2'-Deoxyinosine	114.514	377.96	2084.46	M1M2
cis-9,19-epoxy-3Z,6Z-heptadecadiene	773.016	428.568	14907.8	M1M2
Fexofenadine	645.507	746.118	2973.81	M1M2
Schisandrin C	730.078	1956.56	19899.9	M1M2
Baicalein	611.53	1544.86	4304.2	M1M2
Trifolirhizin	236.448	500.515	1181.96	M1M2
16-Feruloyloxypalmitate	1029.72	3203.46	12530.4	M1M2
Cannabidiolic acid	3038.92	1642.79	4681.13	M1M2
Procerin	890.066	1264.79	4934.21	M1M2
methyl-10-hydroperoxy-8E,12Z,15Z-octadecatrienoate	5995.01	5831.26	21944.3	M1M2
PC(O-16:1(11Z)/2:0)	18020.9	30115.7	75913.2	M1M2
Tranilast	1365.32	310.285	6847.6	M1M2
N6-(Delta2-Isopentenyl)-adenine	3654.23	2895.51	9224.28	M1M2
progesterone	2513.73	2406.26	20089.9	M1M2
Diosgenin glucoside	11654.5	5790.32	39525.3	M1M2
Quinine	2991.31	582.011	11664.2	M1M2
Pentadecanoic Acid	2227.43	777.845	4636.73	M1M2
Isodiospyrin	1960.39	1820.66	11574.6	M1M2
Xanthoxic acid	1.91e-11	1.91e-11	2007.83	M1M2
4alpha-Methylzymosterol-4-carboxylate	22234.6	25819	727674	M1M2
Cyclic dehypoxanthine futalosine	617.419	18.8548	47570.8	M1M2
Isoswertisin 2''-rhamnoside	2957.66	380.191	12071.8	M1M2
N-HFG	359.901	373.85	1415.38	M1M2
NAPROXOL	569.432	655.312	2376.27	M1M2
(+)-Abscisic acid	864.911	757.054	1855.63	M1M2
Tyr Thr Gln Arg	457.305	248.684	8768.13	M1M2
Sinapyl aldehyde	235.226	409.8	2028.26	M1M2
(22R,23R)-22,23-Dihydroxy-campest-4-en-3-one	962.905	715.467	6881.92	M1M2
17-HYDROXYPROGESTERONE	5634.24	3996.33	57075.9	M1M2
Glycocholic acid	192.157	136.677	2493.09	M1M2
PC(0:0/18:1(6Z))	17676	28241.7	57100.8	M1M2
2-Thiocytidine	2966.06	712.682	10755.1	M1M2
Germacra-1(10),4,11(13)-trien-12-ol	35.1291	246.809	1519.79	M1M2
Haginin A	1634.88	1321.36	24191.1	M1M2
LysoPE(16:1(9Z)/0:0)	1082.72	372.979	4522.51	M1M2
4-Gingerol	2744.67	1773.64	25216.8	M1M2
Octyl gallate	10626.8	6743.46	77512.7	M1M2
3alpha,7alpha,12alpha-Trihydroxy-5beta-cholestan-26-al	1083.8	1938.47	18336	M1M2
2-Methyl-3-phenyl-2-propenal	637.548	397.302	1475.4	M1M2
Veratramine	5098.72	11652.2	20930.7	M1M2
Threoninyl-Valine	614.725	147.142	9949.2	M1M2
Aspartyl-Arginine	523.369	219.997	1909.2	M1M2
1-Dehydro-12-gingerdione	157.418	270.787	2848.48	M1M2
7alpha-Hydroxydehydrocostus lactone	844.762	461.645	17651.1	M1M2
(+)-Sophorol	1935.8	2051.96	13977.9	M1M2
His Ala Arg Arg	4444.32	2672.84	17827.1	M1M2
Pterosin O	1840.5	1562.64	16069.4	M1M2
Linderenol	4030.21	4574.32	64116.9	M1M2
alpha-Amylcinnamaldehyde	502.261	858.039	37595.1	M1M2
alpha-1,5-L-Arabinotriose	3729.59	639.108	114448	M1M2
[6]-Dehydroshogaol	68.3301	96.4696	7132.19	M1M2
Batyl Alcohol	4618.11	4037.41	7920	M1M2
Calcitriol	486.683	228.053	4160.35	M1M2
Orcinol gentiobioside	10018.6	6360.7	12334.4	M1M2
(??)15-HEPE	206.606	37.4731	1152.71	M1M2
3-(1,2,3,4-Tetrahydro-6-hydroxy-2-naphthyl)cyclopentanone	2873.23	1638.01	13055.4	M1M2
Lividamine	329.837	995.352	2818.85	M1M2
Cephaeline	1714.12	152.835	5277.43	M1M2
D-Pinitol	21.3474	274.173	356.219	M1M2
Pseudoionone	1950.81	1861.15	10042.5	M1M2
Pelargonidin	1189.42	900.348	4638.38	M1M2
p-Coumaroyltriacetic acid lactone	8342.52	4588.92	76226.1	M1M2
Plastoquinone 3	537.051	249.115	3377.29	M1M2
(1E,4S,5E,7R)-Germacra-1(10),5-dien-11-ol	14.5012	1.91e-11	1735.06	M1M2
methyl 9,10-epoxy-12,15-octadecadienoate	2128.06	1254.95	18726.9	M1M2
2'-Dehydrokanamycin A	2616.09	1516.56	4598	M1M2
Dihydrophaseic acid	1852.43	3.87406	96669.1	M1M2
Timosaponin A1	2240.99	394.066	42995.1	M1M2
Fumigaclavine A	1199.04	98.8051	5559.85	M1M2
Resmethrin	7089.43	4288.97	8348.36	M1M2
Cyclopassifloic acid C	1125.08	1.91e-11	5723.31	M1M2
2'-Deamino-2'-hydroxyparomamine	1482.17	303.964	27228.1	M1M2
4'-Apo-beta,psi-caroten-4'-al	5787.74	3508.68	8207.94	M1M2
Methyl palmitoleate	311.384	234.115	1175.91	M1M2
Neoxaline	2611.16	768.441	3840.04	M1M2
Apigenin	3015.81	954.11	4950.1	M1M2
Gibberellin A36	4993.38	2404.83	4847.77	M1M2
11-Dehydro-thromboxane B2	28060.5	9787.6	49488.2	M1M2
NERYL ACETATE	2698.9	1565.48	2853.07	M1M2
Versiconal	380.74	373.616	542.375	M1M2
Aurantio-obtusin ?1?7?1?7-D-glucoside	2428.7	1130.3	3809.94	M1M2
cis-Parinaric Acid methyl ester	1216.36	270.573	2086.43	M1M2
Hydrocortisone	862.967	2.99903	810.122	M1M2
2,2'-Anhydrouridine	4965.44	2025.29	6805.02	M1M2
6-[5]-ladderane-1-hexanol	15399.2	7884.16	23996.3	M1M2
Phe Thr Lys Lys	1192.29	58.7373	17843.5	M1M2
Thalianol	422.261	179.816	985.677	M1M2
Hydroxymethylphosphonate	7670.87	74184	18544.3	M1M2M3
Deacetylvindoline	12497.4	74064.4	25170.9	M1M2M3
5-Methoxyindoleacetate	4474.02	24473.9	6772.86	M1M2M3
Pulsatilla saponin D	31264.3	88255.7	44809.7	M1M2M3
Glutathionylaminopropylcadaverine	9924.22	4591.49	2093.48	M1M2M3
Lanatoside C	34787.8	11073.7	3986.18	M1M2M3
2beta,9xi-Dihydroxy-8-oxo-1(10),4,11(13)-germacratrien-12,6alpha-olide	3168.43	8920.57	5948.23	M1M2M3
DG(18:3(9Z,12Z,15Z)/18:3(9Z,12Z,15Z)/0:0)	1.48866e+06	1.4126e+06	1.09009e+06	M1M2M3
O-2545 (hydrochloride)	6720.63	11776.8	5570.21	M1M2M3
Armillaripin	778221	2.26742e+06	1.25403e+06	M1M2M3
Maltotriose	203719	43629.7	74077.6	M1M2M3
Colnelenic acid	26958.2	161556	38496.8	M1M2M3
Spirilloxanthin	2.83954e+06	7.96011e+06	4.84883e+06	M1M2M3
2'-Deoxy-5-hydroxymethylcytidine-5'-triphosphate	2422.42	41699.3	13930.5	M1M2M3
Prostaglandin F2alpha	15724.1	8642.13	6872.01	M1M2M3
3-Hexaprenyl-4,5-dihydroxybenzoate	818397	1.35633e+06	773428	M1M2M3
Ouabagenin	1075.73	4771.97	1765.03	M1M2M3
3-Hydroxy-1-methylestra-1,3,5(10),6-tetraen-17-one	100231	269387	132330	M1M2M3
Campestanol	31701.9	511092	145703	M1M2M3
Codeinone	31278.8	153149	54382.5	M1M2M3
Gly Met His Leu	4257.04	8349.26	5905	M1M2M3
Acinospesigenin A	322258	646047	392738	M1M2M3
PR-toxin	116.317	2.39924	4.19034	M1M2M3
Cinnamyl alcohol	1978.54	4394.18	2800.32	M1M2M3
2-Octaprenyl-6-methoxy-1,4-benzoquinone	18236.1	40003.4	20629.9	M1M2M3
9'''-MethyllithosperMate B	3043.58	3366.34	9570.54	M1M2M3
Adrenic acid	41011.2	120826	58907.7	M1M2M3
2E-Eicosenoic acid	124635	531213	255534	M1M2M3
Phosphonoacetate	3415.86	22137.6	6417.66	M1M2M3
Bis(1L-myo-inositol)-3,1'-phosphate 1-phosphate	274237	1.51907e+06	462497	M1M2M3
Carboxyspermidine	12080.5	5950.26	4095.68	M1M2M3
2',3'-Cyclic UMP	147296	845593	255017	M1M2M3
Paraldehyde	32202.9	112597	53109.6	M1M2M3
3-Hydroxyechinenone	397152	438642	333517	M1M2M3
3-Dehydro-L-threonate	659.053	3226.57	879.352	M1M2M3
D-Glucono-1,5-lactone 6-phosphate	102353	582597	176732	M1M2M3
dCDP	249407	1.40608e+06	426693	M1M2M3
FOSFOSAL	436300	2.42887e+06	742921	M1M2M3
Deamino-alpha-keto-demethylphosphinothricin	427422	2.38703e+06	727662	M1M2M3
2-Pyrone-4,6-dicarboxylate	126572	711474	219613	M1M2M3
24-Ethylidenelophenol	4440.17	14116.8	7275.84	M1M2M3
L-Cystine	66801.2	391178	118336	M1M2M3
[6]-Gingerol	3526.6	5025.36	1316.19	M1M2M3
Prostaglandin J2	10847.3	2807.45	1165.66	M1M2M3
2-Carboxy-1,4-naphthoquinone	307353	1.75984e+06	535589	M1M2M3
Terpendole B	8350.24	4767.74	802.076	M1M2M3
3-Octaprenyl-4-hydroxybenzoate	372527	656221	467922	M1M2M3
Hydrogenobyrinate a,c diamide	3953.25	936.161	306.736	M1M2M3
(3S)-3-Hydroxy-N6,N6,N6-trimethyl-L-lysine	2759.65	16641.1	5952.49	M1M2M3
L-Xylulose 1-phosphate	150042	849805	258919	M1M2M3
dTDP-4-oxo-2-deoxy-beta-L-xylose	27841.5	161160	49166.4	M1M2M3
L-2,4-Diaminobutanoate	50302.9	146472	77660.3	M1M2M3
dTDP-3-O-methyl-beta-L-rhamnose	16124.7	96863	26717.6	M1M2M3
Isoleucyl-Cysteine	1316.45	10465.5	2763.37	M1M2M3
dUDP	17485.9	95166.2	29918.1	M1M2M3
3,4-Dihydroxyphthalate	153251	918440	274635	M1M2M3
Butanoic acid	9214.82	32847.7	15509.6	M1M2M3
Butanoylphosphate	277544	1.59084e+06	485232	M1M2M3
Ascorbate	114326	659826	201893	M1M2M3
2-Oxo-2,3-dihydrofuran-5-acetate	1271.13	8081.31	1566.52	M1M2M3
Paxilline	7666.64	2224.29	1452.38	M1M2M3
Acetoin	11416.2	51126.3	23633.5	M1M2M3
5-Hydroxymethylfurfural	18317.1	106094	33010.9	M1M2M3
12-Oxo-2,3-dinor-10,15-phytodienoic acid	1513.07	9114.7	2515.91	M1M2M3
Pennogenin 3-O-beta-chacotrioside	9824.23	22130.9	6882	M1M2M3
UDP-apiose	60929.5	332337	102361	M1M2M3
Diethylstilbestrol monomethyl ether	66342.1	190962	92076.9	M1M2M3
Palmitoyl Serinol	703.742	1329.74	631.064	M1M2M3
Terpendole J	111705	167717	146361	M1M2M3
Propanoyl phosphate	4585.02	15368.2	3843.77	M1M2M3
5-Hydroxy-1-(4-hydroxyphenyl)-3-decanone	3198.14	19505.7	5402.39	M1M2M3
Gly Glu Ser Tyr	638.445	1429.87	232.497	M1M2M3
(S)-5-Oxo-2,5-dihydrofuran-2-acetate	27354.5	159606	49198.7	M1M2M3
Cytochalasin B	1967.82	5245.41	1914.76	M1M2M3
L-Norvaline	66766	382296	102133	M1M2M3
L-Fucono-1,5-lactone	3124.38	8306.59	4765.01	M1M2M3
3-(Methylthio)propanoate	4584.21	27927.9	8684.42	M1M2M3
(R)-2-(Phosphonomethyl)malate	272304	1.738e+06	529597	M1M2M3
Decaketide tricyclic intermediate	6955.32	94655.9	24488.1	M1M2M3
Coniferyl alcohol	481.532	7008.48	1111.96	M1M2M3
Ricinoleic Acid methyl ester	138208	139254	74743	M1M2M3
Glu Asp Glu Gly	6195.45	25751.9	12906.7	M1M2M3
Glycyl-Methionine	1442.31	10131.9	1877.17	M1M2M3
2,4-DINITROPHENOL	1228.1	4837.69	1042.78	M1M2M3
Auramycinone	3221.28	16241.6	4279.44	M1M2M3
Proscillaridin A	87774	264885	138810	M1M2M3
Oleyl alcohol	371.881	511.765	3736.44	M1M2M3
MGDG(18:3(9Z,12Z,15Z)/18:3(9Z,12Z,15Z))	281792	421330	352168	M1M2M3
dTDP-L-megosamine	2527.78	22396.9	7380.4	M1M2M3
3-Dehydrotrametenolic acid	50338.2	47027.6	49285	M1M2M3
2,4-Dihydroxy-6-pentylbenzoate	489.447	3319.57	777.839	M1M2M3
Eugenol acetate	9278.81	65039.8	15302.8	M1M2M3
Timosaponin AIII	17973.5	99552.1	29224.8	M1M2M3
Eicosanoyl-EA	109237	790787	295571	M1M2M3
2-epi-5-epi-Valiolone 7-phosphate	6656.25	7090.15	2003.15	M1M2M3
2-Propylmalate	2886.88	15659.7	4794.3	M1M2M3
Prostaglandin D1 Alcohol	3668.93	4854.41	1676.52	M1M2M3
Vinaginsenoside R4	7398.84	27672.7	9746.97	M1M2M3
Estragole	2312.45	7899.2	3715.51	M1M2M3
Valyl-Phenylalanine	4105.97	24014.6	6446.5	M1M2M3
2-Methylmaleate	13860.8	83653.1	24717	M1M2M3
Taxa-4(20),11(12)-dien-5alpha,13alpha-diol	2050.25	7861.01	3519.77	M1M2M3
Cannabidivarin	6360.42	1358.51	2416.11	M1M2M3
Methylglyoxal	8466.67	50333.6	15431.2	M1M2M3
2-Phytyl-1,4-naphthoquinone	61734.5	209519	112783	M1M2M3
Ganglioside GM3 ((d18:1/9Z-18:1)	264067	469316	211658	M1M2M3
Ethyl 3-hydroxybutyrate	32563.2	81047.5	42344.9	M1M2M3
Anatalline	244683	1.01246e+06	481089	M1M2M3
Maltoheptaose	53028.1	29665.7	38106.3	M1M2M3
L-Asparagine	7861.35	20509.3	11696.7	M1M2M3
alpha-Methylstyrene	139818	310689	204320	M1M2M3
Picrotin	21323	17520.9	86573.4	M1M2M3
4-Fluorocyclohexadiene-cis,cis-1,2-diol-1-carboxylate	467.008	2629.07	757.659	M1M2M3
AA861	62276.7	141737	68199.5	M1M2M3
alpha-Amylcinnamyl formate	2893.6	5350.08	2579.02	M1M2M3
N,N-dimethyl-Safingol	297535	2.03355e+06	903581	M1M2M3
4-Fluoromuconolactone	78514.3	558295	164004	M1M2M3
3-Phenylpropyl formate	6085.66	15361.9	7947.81	M1M2M3
Miglitol	2301.88	8943.48	3507.17	M1M2M3
Ser His Arg Lys	48299.4	151188	80304.3	M1M2M3
5,2',4',5'-Tetrahydroxy-3-(3-hydroxy-3-methylbutyl)-6'',6''-dimethylpyrano[2'',3'':7,8]flavone	970.006	2129.6	720.2	M1M2M3
21-hydroxyallopregnanolone	148684	174303	323765	M1M2M3
Taxa-4(20),11(12)-dien-5alpha-ol	387.021	1681.02	674.293	M1M2M3
Cob(II)yrinate a,c diamide	3278.21	1531.09	7054.68	M1M2M3
1-Stearoyl-rac-glycerol	36696.9	151821	77685.4	M1M2M3
Pentahomomethionine	6252.2	10990.4	6564.92	M1M2M3
(2'S)-Deoxymyxol 2'-alpha-L-fucoside	1.25056e+06	2.36522e+06	1.23215e+06	M1M2M3
1-Palmitoyl Lysophosphatidic Acid	63922.9	58706.2	15913.2	M1M2M3
11(R)-HETE	1.59411e+06	5.56967e+06	2.58808e+06	M1M2M3
N-Demethyl-desepoxyansamitocin P-3	27536.7	84209.8	59496.8	M1M2M3
3-Hydroxy-3-methylglutaric acid	1070.99	4587.01	1798.25	M1M2M3
5-O-beta-D-Mycaminosyltylonolide	22678.9	75436.3	30089.2	M1M2M3
16-Hydroxypalmitate	2680.67	7200.81	4443.11	M1M2M3
alpha-Aminopropiononitrile	970.08	4713.06	2281.81	M1M2M3
17beta-Methylestra-1,3,5(10)-trien-3-ol	2347.07	4986.35	6996.51	M1M2M3
Dulxanthone B	26505.5	82874.4	53159.1	M1M2M3
(4-Methylphenyl)acetaldehyde	11682.2	23655.7	14277.3	M1M2M3
Epothilone B	24401.5	51749.3	29436.3	M1M2M3
p-Acetaminobenzaldehyde	18283.9	162233	40003.2	M1M2M3
12-amino-octadecanoic acid	11679.8	39145.7	19988.3	M1M2M3
4-Hydroxycinnamyl alcohol 4-D-glucoside	16973.2	49960.6	30320.8	M1M2M3
Hydroxyspirilloxanthin	630972	1.45095e+06	685974	M1M2M3
trans-O-Methylgrandmarin	15110.1	48225.3	30308.8	M1M2M3
2-amino-14,16-dimethyloctadecan-3-ol	4884.25	39542.6	8835.08	M1M2M3
Campest-4-en-3beta-ol	42408.5	224966	98246.8	M1M2M3
Erythromycin	7070.56	6345.88	3535.04	M1M2M3
Valienone 7-phosphate	10111.7	4000.51	1410.71	M1M2M3
Antibiotic JI-20B	8409.98	32601.5	19677	M1M2M3
Psychosine	68195.6	41201.6	26153.7	M1M2M3
Dehydroandrographolide	1441.78	4679.88	1274.34	M1M2M3
1-Palmitoylglycerol	9252.77	3221.02	2020.96	M1M2M3
8,9-DHET	19021.5	14292.1	13678.4	M1M2M3
Methylphosphonate	703.048	4330.2	1291.41	M1M2M3
4-Hydroxydihydrocinnamaldehyde	8069.14	23527.2	14795.8	M1M2M3
Asp Asn Lys Tyr	10532.8	97.7205	106.87	M1M2M3
Sphinganine	10839.7	48224.2	22114.3	M1M2M3
D-Urobilin	92924.5	499927	208875	M1M2M3
Spisulosine	6030.35	90914.7	28613.5	M1M2M3
Lactyltrimethylammonium betaine	687.61	4045.45	1791.75	M1M2M3
12-Oxo-5??-cholan-24-oic Acid	8023.4	15598.6	7724.53	M1M2M3
Glutamyl-Methionine	2682.87	7260.65	4659.54	M1M2M3
MG(0:0/18:3(6Z,9Z,12Z)/0:0)	18892.2	4255.04	2942.01	M1M2M3
N-(5'-Phospho-D-1'-ribulosylformimino)-5-amino-1-(5''-phospho-D-ribosyl)-4-imidazolecarboxamide	244.307	2676.29	237.954	M1M2M3
Asiaticoside B	7267.87	67065.8	13299.7	M1M2M3
Antibiotic JI-20A	3104.26	7029.49	3245.13	M1M2M3
Linoleyl alcohol	1897.39	275.491	381.472	M1M2M3
Glycosyl-4,4'-diaponeurosporenoate	2586.32	3874.66	1515.1	M1M2M3
Clarithromycin	22143.3	73526.6	39700.7	M1M2M3
Phenylalanyl-Glutamate	3780.37	14286.1	8211.69	M1M2M3
L-2,3-Diaminopropanoate	91.8016	1558.53	833.495	M1M2M3
beta-PC-M6	26780.2	38986.5	44676	M1M2M3
8-Deoxy-11,13-dihydroxygrosheimin	10534.6	30330.4	18122.2	M1M2M3
Butane	667.116	2889.82	1293.92	M1M2M3
D-Glucono-1,5-lactone	2802.57	11940.9	5243.2	M1M2M3
cis-2-Chloro-4-carboxymethylenebut-2-en-1,4-olide	6028.95	23935.1	10490	M1M2M3
Tryprostatin A	3996.54	1933.38	955.943	M1M2M3
22-Oxodocosanoate	110.928	18508.5	2525.34	M1M2M3
Aclacinomycin S	4089.04	12026.8	6236.29	M1M2M3
Isoetharine	114505	400505	185689	M1M2M3
Ajmaline	19547.7	50902.8	26439.4	M1M2M3
[6]-Shogaol	3013.33	4236.38	2296.43	M1M2M3
PGF2alpha-d4	48824.5	164253	74144.2	M1M2M3
Octylamine	822.929	5083.16	1987.03	M1M2M3
Acetylvalerenolic acid	17588.7	75265.1	29649.5	M1M2M3
Notoginsenoside R1	13703.7	10335.3	9688.92	M1M2M3
Aristololactam I	3474.72	1463.92	451.072	M1M2M3
Ala Lys Gln Ile	67377.1	163255	98764.9	M1M2M3
Dexamethasone sodium phosphate	1793.57	9301.18	5549.87	M1M2M3
yibeissine	1515.03	4173.54	5232.93	M1M2M3
Curcumenol	6674.61	23923.7	7859.06	M1M2M3
Roxithromycin	26341.6	205824	35996	M1M2M3
8,8a-Deoxyoleandolide	18394.2	30549.1	19041.7	M1M2M3
Ginsenoside Rb1	19045.6	1730.9	807.476	M1M2M3
5,6-Epoxy-5,6-dihydrolycopene	2.56924e+06	7.52163e+06	4.1086e+06	M1M2M3
Hydroxychlorobactene glucoside	4519.54	9565.07	3357.32	M1M2M3
3-Hydroxy-1-(4-hydroxyphenyl)-1-propanone	11550.2	43509.6	20853.6	M1M2M3
Pogostone	806.398	7814.09	1281.61	M1M2M3
8-18 bonded retinal	2905.32	1309.72	1233.33	M1M2M3
3-Dehydroteasterone	202350	459677	228498	M1M2M3
Caloxanthin	28244.8	42902.1	26760.2	M1M2M3
Eremopetasinorol	2197.61	639.678	830.837	M1M2M3
2,4,5,7alpha-Tetrahydro-1,4,4,7a-tetramethyl-1H-inden-2-ol	1607.99	2078.5	1100.43	M1M2M3
Leukotriene D4	8421.46	18941.4	6008.66	M1M2M3
19-Hydroxyandrost-4-ene-3,17-dione	4218.21	7773.79	5545.99	M1M2M3
UMP	6067.26	31385.2	10326.9	M1M2M3
Dihydro Isorescinnamine	2.85511e+06	6.68258e+06	3.49448e+06	M1M2M3
Taurolithocholic acid	89217.3	232205	151194	M1M2M3
4,5-Dihydro-5,5-dimethyl-4-(3-oxobutyl)furan-2(3H)-one	29068.8	62495.7	31094.1	M1M2M3
12-OxoETE	8540.65	4572.61	2961.51	M1M2M3
Gentamicin C1	53720	64170	43005.5	M1M2M3
Vulgarone A	31480.8	83565.2	39878.4	M1M2M3
Terpendole C	24311.4	77654.2	38188.6	M1M2M3
4-Demethylpremithramycinone	989.949	2931.17	2192.96	M1M2M3
METHYLORSELLINIC ACID, ETHYL ESTER	176.018	1778.15	367.443	M1M2M3
9alpha-Hydroxyandrosta-1,4-diene-3,17-dione	21826.4	47119.5	26631.8	M1M2M3
(3Z)-Phycocyanobilin	1133.21	4.89601	1.91e-11	M1M2M3
4-Oxoproline	221.702	621.351	343.437	M1M2M3
1??,25-dihydroxy-26,27-dimethyl-24a-homo-22-oxavitamin D3 / 1??,25-dihydroxy-26,27-dimethyl-24a-homo-22-oxacholecalciferol	17575.3	16823.3	12446.6	M1M2M3
2-Phenylpropanal	1694.61	3784.56	2428.69	M1M2M3
Methionyl-Leucine	6557.81	26748.9	14072.5	M1M2M3
4-Aminosalicylic acid	1346.95	402.168	52.7689	M1M2M3
2,4-Diketo-3-deoxy-L-fuconate	3070.86	12169.8	5774.95	M1M2M3
(+)-cis-3,4-Dihydrophenanthrene-3,4-diol	15401.9	60158.7	28147.7	M1M2M3
Salicylic acid	1972.16	7972.11	3792.03	M1M2M3
Nystatin	4319.44	20700.5	5663.54	M1M2M3
Zeaxanthin diglucoside	48526.9	108142	54746.6	M1M2M3
Phenol	2186.35	5308.22	2722.63	M1M2M3
Cyclocalopin F	1236.93	5037.46	2947.92	M1M2M3
Alpha-Pyrrolidinopropiophenone	3915.75	12760	6390.39	M1M2M3
Demethylmacrocin	10853.6	3357.16	2825.76	M1M2M3
Leu-Leu-OH	1534.23	10874	4807.03	M1M2M3
Phenolic phosphate	1162.85	5237.68	2441.09	M1M2M3
9R,10S-EpOME	12095.5	4773.71	4173.15	M1M2M3
4-Oxoretinol	433942	161496	194020	M1M2M3
9,10-Dihydroxystearate	1162.54	274.276	532.913	M1M2M3
Sinapoyl malate	1091.86	5378.96	2815.81	M1M2M3
Didesmethylimipramine	1329.68	4097.08	2300.46	M1M2M3
Neamine	4217.68	2064.26	796.797	M1M2M3
2-Phenyl-4-pentenal	971.806	611.55	430.532	M1M2M3
CMPF	1252.21	8969.27	1045.11	M1M2M3
Northienamycin	1033.86	6071.97	2876.82	M1M2M3
1,2,3-Trimethylbenzene	6948.72	10202.4	5261.29	M1M2M3
Octanoic acid	33.8403	348.442	164.277	M1M2M3
bk-MDEA	2113.64	8918.04	3889.71	M1M2M3
Decanoic acid	374503	1.20081e+06	642311	M1M2M3
Methymycin	14995.2	11542.1	6897.56	M1M2M3
20-HETE-d6	96.5182	870.25	1051.01	M1M2M3
3-O-Mycarosylerythronolide B	13616.5	24003	17459.5	M1M2M3
Vindoline	2391.45	3497.88	2779.56	M1M2M3
3alpha,7alpha,12alpha-Trihydroxy-5beta-cholestane	3.63552e+06	1.15977e+07	5.83172e+06	M1M2M3
Digoxin	11112.5	8146.43	6466.51	M1M2M3
NOMIFENSIN	26811.1	75597.2	37323.6	M1M2M3
1-Deoxypentalenate	58169.2	161939	83605.2	M1M2M3
16-hydroxy hexadecanoic acid	5599.6	11497.5	8842.51	M1M2M3
Tyr Asn	179.06	286.109	200.665	M1M2M3
3-Methyl-4-phenyl-3-buten-2-one	1440.82	618.457	420.79	M1M2M3
Nitrosylsulfuric acid	97602.2	434652	192321	M1M2M3
13(S)-HpOTrE	229849	82717.7	101383	M1M2M3
(S)-2-Aceto-2-hydroxybutanoate	194.766	442.131	299.846	M1M2M3
p-Tolualdehyde	335.938	678.084	491.112	M1M2M3
26,26,26-trifluoro-25-hydroxy-27-norvitamin D3 / 26,26,26-trifluoro-25-hydroxy-27-norcholecalciferol	13467.2	49178	22191.9	M1M2M3
Rotenone	1846.87	234.577	3816.75	M1M2M3
Adonixanthin	74995.7	39723.3	30720.8	M1M2M3
meso-Tartaric acid	623.081	2580.48	1062.3	M1M2M3
3,12-Dioxo-5??-cholan-24-oic Acid	14999	3366.15	3075.45	M1M2M3
Tetracosanoic acid	1393.14	6852.98	2909.55	M1M2M3
RETUSOQUINONE	1936.11	5178.7	2613.22	M1M2M3
Oleandolide	15732.1	4993.22	6508.42	M1M2M3
Serinyl-Valine	16013.3	2080.41	977.916	M1M2M3
Cymathere lactone	4641.93	1412.4	1602.98	M1M2M3
N,N'-Dicyclohexylurea	34125.7	81783.4	45658.2	M1M2M3
Sphingosine	1464.64	5061.92	2230.53	M1M2M3
5,8,11-Heptadecatriynoic acid	3939.81	8035.96	4450.04	M1M2M3
ITP	39.5207	9582.31	1900.09	M1M2M3
3,4-Dihydroxybenzaldehyde	6673.05	26613.5	12260.8	M1M2M3
4-Nitrophenol	3987.37	1679.19	207.127	M1M2M3
15-keto-Prostaglandin E2	6201.38	4249.85	1264.79	M1M2M3
21,22-Diprenylpaxilline	14004.5	1165.15	1172.36	M1M2M3
Curdione	29292.4	98283.9	44671	M1M2M3
Toluene-cis-dihydrodiol	330.656	9599.66	1896.62	M1M2M3
3 Hydroxycoumarin	1612.71	6898.63	3475.1	M1M2M3
Oleoyl Ethyl Amide	67551.3	299002	134562	M1M2M3
Megalomicin C1	5013.05	65.419	783.064	M1M2M3
25-O-Methylalisol A	156453	178818	107324	M1M2M3
14,15-Epoxyemindole SB	535.614	315.868	2627.68	M1M2M3
1,2-Dihydro-1,1,6-trimethylnaphthalene	771.598	118.717	180.383	M1M2M3
3-Phenylpropanal	3239.15	3064.4	2123.06	M1M2M3
Ile Val Arg Arg	69080.1	25168.5	63123.7	M1M2M3
Ardisiacrispin A	6886.81	292.66	650.244	M1M2M3
Cerulenin	19238.9	74487	33548.3	M1M2M3
1'-Hydroxy-gamma-carotene glucoside	591231	2.10535e+06	1.05665e+06	M1M2M3
R.g.-Keto III	227754	57004.7	77196.7	M1M2M3
Gibberellin A14 aldehyde	860.367	728.253	463.223	M1M2M3
beta-Alanyl-N(pi)-methyl-L-histidine	2974.92	16352.1	6610.78	M1M2M3
2-Amino-5-epi-valiolone	2613.96	6808.37	4096.31	M1M2M3
Heterophyllin B	8962.4	25613.4	7022.13	M1M2M3
Coumestrol	1.91e-11	6.76427	0.0180713	M1M2M3
Methyl beta-D-galactoside	1902.34	1363.73	1666.19	M1M2M3
(4R)-7-Hydroxy-4-isopropenyl-7-methyl-2-oxo-oxepanone	149.459	1791.65	564.611	M1M2M3
Leukotriene B4	10335.4	38287.3	16787.5	M1M2M3
Latanoprost (free acid)-d4	7935.03	11737.9	12816.2	M1M2M3
o-Xylene	9084.86	26605.8	16188.1	M1M2M3
Ginsenoside Rh3	137769	114257	197908	M1M2M3
Virol B	4048.26	4167.28	4405.74	M1M2M3
Arg Leu Ile	33471.5	21383.5	12201.2	M1M2M3
Fraxin	7226.3	14352.6	7961.46	M1M2M3
17-phenyl trinor PGF2?? isopropyl ester	8751.55	21738.6	16899.6	M1M2M3
Phylloquinone	456563	1.33276e+06	764225	M1M2M3
Dihomomethionine	268215	1.63963e+06	681577	M1M2M3
3-Keto-4-methylzymosterol	413.04	1264.94	1014.63	M1M2M3
11,12-DHET	11158	30270	20440.4	M1M2M3
Decanoyl-L-carnitine	585657	2.5898e+06	1.76021e+06	M1M2M3
Valdiate	14976.8	62522.6	32243.3	M1M2M3
2-Oxoglutarate	17980.5	115026	44425.1	M1M2M3
3-Propylmalate	1096.38	3385.51	2086	M1M2M3
Ginsenoside Ro	4744.12	661.867	427.949	M1M2M3
4-Hydroxycoumarin	331.13	385.583	124.763	M1M2M3
3alpha,7alpha,12alpha-Trihydroxy-5beta-cholestanoate	136870	250550	164110	M1M2M3
Tryptamine	286.098	1112.91	1045.98	M1M2M3
6'-Dehydro-6'-oxoparomamine	119.77	4.39984	1.91e-11	M1M2M3
Jervine	4147.38	67.763	5902.89	M1M2M3
cyclohexylammonium	450.624	1659.59	850.389	M1M2M3
Sphinganine 1-phosphate	831.306	2598.3	1867.52	M1M2M3
Lathyrol	4442.28	1563.26	1545	M1M2M3
4-Hydroxyphenylglyoxylate	32375.3	160568	70310.8	M1M2M3
Halaminol A	26251.2	73661.5	41026.6	M1M2M3
5-O-beta-D-Mycaminosyltylactone	31536.5	63444.8	26492.2	M1M2M3
Demethyllactenocin	11998.7	140375	105729	M1M2M3
Buddledin A	14777.9	85827	35416.8	M1M2M3
MG(18_2(9Z,12Z)_0_0_0_0)[rac]	785834	3.63392e+06	1.58623e+06	M1M2M3
N-Acetyl-L-citrulline	11398.5	63543.4	25801.9	M1M2M3
4-Formylsalicylic acid	38392.5	234811	107884	M1M2M3
Pinobanksin 3-O-acetate	2080.34	5452.75	3156.65	M1M2M3
7a-Hydroxy-O-carbamoyl-deacetylcephalosporin C	2161.06	3014.75	705.125	M1M2M3
Orchinol	667.4	5989.23	3048.76	M1M2M3
Heptadecanoic acid	4084.18	18159.8	9511.65	M1M2M3
Norajmaline	21267.5	114876	40518.6	M1M2M3
2,5-Furandicarboxylic acid	979.956	3290.49	2040.17	M1M2M3
formyl 2E,4E,6Z-decatrienoate	1739.58	569.016	654.858	M1M2M3
DIHYDRO-??-TUBAIC ACID	483.378	4502.14	1398.61	M1M2M3
7-Ethyl-3,6-dihydro-1,4-dimethylazulene	6722.1	3138.22	2588.84	M1M2M3
Stearidonic acid	50616.9	232655	83491.1	M1M2M3
1-Phenyl-1-propanone	1985.39	2468.84	1227.36	M1M2M3
p-Coumaroylagmatine	8059.43	19686.8	12352.3	M1M2M3
Gamma-Decalactone	3046.39	2552.3	3225	M1M2M3
Anofinic acid	15340.8	69633.5	30134.8	M1M2M3
Poricoic acid A	78695.8	120208	158286	M1M2M3
Scytalone	296.541	433.723	89.055	M1M2M3
Embelin	628.853	4395.75	679.106	M1M2M3
4-Methylthio-2-oxobutanoic acid	11972	83140.3	31370.5	M1M2M3
5,8,11-Eicosatriynoic Acid	732.347	3852.08	1291.4	M1M2M3
dTDP-4-oxo-alpha-D-xylose	20.8864	25880.7	8143.33	M1M2M3
Oblongolide	11701.3	4980.86	2855.45	M1M2M3
5-Fluorocyclohexadiene-cis,cis-1,2-diol-1-carboxylate	1074.03	6093.62	1695.24	M1M2M3
Ingenol-3,4:5,20-diacetonide	257578	722107	267987	M1M2M3
Diisobutyl phthalate	232920	1.22661e+06	514758	M1M2M3
Propyl phenylacetate	3466.82	8003.94	4978.17	M1M2M3
8-Hydroxy-4,8-dimethyl-4E,9-decadienoic acid	1576.32	987.014	587.887	M1M2M3
(10Z)-19-fluorovitamin D3 / (10Z)-19-fluorocholecalciferol	3792.08	1572.59	2573.08	M1M2M3
(2'S)-Deoxymyxol 2'-(2,4-di-O-methyl-alpha-L-fucoside)	82047.1	23178	8332	M1M2M3
17a-Hydroxypregnenolone	7105.48	3593.3	3793.35	M1M2M3
Avermectin B1a	3981.89	854.039	495.613	M1M2M3
Gracillin	1.59555e+06	374532	396321	M1M2M3
alpha-D-Sedoheptulopyranose 7-phosphate	341.401	1458.33	619.91	M1M2M3
(3R)-3-Hydroxy-2,3-dihydrotabersonine	6009.61	10683.3	6674.92	M1M2M3
(S)-Limonene	11485	6837.6	5472.39	M1M2M3
Cynaropicrin	422.279	6275.55	2612.59	M1M2M3
Gypenoside XVII	8162.5	9089.35	1770.22	M1M2M3
2-Hydroxy-2,4-pentadienoate	136.447	630.627	232.356	M1M2M3
Ala Phe Gly Ala	44800.3	155305	85370.4	M1M2M3
4-Pyridoxate	473.687	2420.11	624.259	M1M2M3
1-Phenyl-1,3-hexadecanedione	2299.94	2662.13	1651.53	M1M2M3
Traumatic acid	3971.89	5647.16	4295.29	M1M2M3
4-Hydroxy-2-oxopentanoate	1073.51	5840.65	1279.77	M1M2M3
17alpha-Hydroxypregnenolone	8863.01	7282.18	6340.88	M1M2M3
Dehydrocostus Lactone	96056.4	491102	194911	M1M2M3
Tylosin	78035.4	38364	27783.2	M1M2M3
all-trans-Nonaprenyl diphosphate	138677	546347	71381.9	M1M2M3
N-Acetylneuraminate 9-phosphate	1025.61	6014.9	2546.95	M1M2M3
(3R)-3-isopropenyl-6-oxoheptanoic acid	5322.71	7752.07	4737.4	M1M2M3
Mogroside III	158985	127189	64768.5	M1M2M3
Luteolin 7-O-glucuronide	247.37	118.117	2279.45	M1M2M3
beta-Paxitriol	8419.93	8041.67	2609.37	M1M2M3
Cellotetraose	4803.72	47323.9	14073.5	M1M2M3
DIBOA	985.217	6884.16	2876.13	M1M2M3
4-Carboxy-2-hydroxy-6-methoxy-6-oxohexa-2,4-dienoate	2026.52	6706.97	4177.84	M1M2M3
Pikromycin	4475.53	4214.13	2790.12	M1M2M3
1,3-Diphenylpropane	1463.66	523.824	443.268	M1M2M3
Spirolucidine	6370.24	8938.96	15066	M1M2M3
PC(17:1(9Z)/19:1(9Z))	373302	1.14766e+06	597248	M1M2M3
Cochlearine	8022.2	27686	13602.5	M1M2M3
DG(16:0/18:3(9Z,12Z,15Z)/0:0)[iso2]	322226	725728	665260	M1M2M3
4-Keto-anhydrotetracycline	1880.84	1.91e-11	66.406	M1M2M3
(S)-Ureidoglycolate	1017.14	1161.25	918.137	M1M2M3
Alisol A 24-acetate	264519	1.01727e+06	929797	M1M2M3
9-(Dimethylallyl)-5,10-dihydrophenazine-1-carboxylate	538.368	142.177	319.609	M1M2M3
10-Oxo-11-octadecen-13-olide	51231.7	119771	104984	M1M2M3
CRASSIN ACETATE	8032.27	5887.99	8982.94	M1M2M3
[5-(Aminomethyl)furan-3-yl]methyl phosphate	976.264	4789.39	2431.23	M1M2M3
Pubesenolide	304290	719317	487544	M1M2M3
Gluconasturtiin	650.287	137.762	1820.64	M1M2M3
Hydroxyatrazine	863.743	610.439	5430.88	M1M2M3
Isospirene	799.842	2157.32	1098.44	M1M2M3
2,2,4,4,6,6-Hexamethyl-1,3,5-trithiane	3454.76	15071.5	7207.52	M1M2M3
Chavicol	1918.59	1024.88	681.897	M1M2M3
Pregnan-20-one, 17-(acetyloxy)-3-hydroxy-6-methyl-, (3b,5b,6a)-	252267	1.537e+06	667330	M1M2M3
17-O-Acetylajmaline	4366.28	19751.8	20834.1	M1M2M3
2,6,7-Trihydroxy-9-methylxanthen-3-one	245.231	476.164	364.994	M1M2M3
Oleandrin	119372	787905	291825	M1M2M3
Astragaloside II	37438.9	21688.5	16065.9	M1M2M3
3'??-Isopravastatin	1955.78	1547.57	977.995	M1M2M3
Erythromycin D	391797	606737	451145	M1M2M3
L-Metanephrine	43.977	1192.82	696.924	M1M2M3
Fucoxanthin	106633	24715.8	40604.8	M1M2M3
Tacrolimus	59092.8	48061.5	30554.9	M1M2M3
Pregnanediol	18745.1	1194.22	2595.28	M1M2M3
Paspalinine	8073.01	56587.3	33695.4	M1M2M3
dTDP-4-oxo-2,6-dideoxy-D-glucose	1673.16	1512.56	587.568	M1M2M3
Triparanol	6368.14	91533	21338.1	M1M2M3
5-methoxyuridine	722.69	1029.8	722.073	M1M2M3
Stigmastentriol	424780	2.64619e+06	1.62607e+06	M1M2M3
decanamide	3960.02	10686.1	5577.08	M1M2M3
trans-Dehydroandrosterone	2068.92	536.011	311.74	M1M2M3
??-CEHC	1291.05	9960.62	2869.23	M1M2M3
(Z)-6-Tetradecene-1,3-diyne-5,8-diol	3475.43	2532.28	2219.67	M1M2M3
Asperosaponin VI	13460.5	12584.8	6794.22	M1M2M3
Polyphyllin I	72448.1	134443	47104	M1M2M3
Neoabietinol	1323.68	4572.18	2208.65	M1M2M3
Secoisotetrandrine	67264.3	19761.3	63154.7	M1M2M3
Stizolobinate	855.943	24.4774	325.605	M1M2M3
beta-Citronellol	1052.47	3669.47	1820.94	M1M2M3
9,15-dioxo-11R-hydroxy-2,3,4,5-tetranor-prostan-1,20-dioic acid	52877.6	335120	135131	M1M2M3
3alpha,11beta,21-Trihydroxy-5beta-pregnan-20-one	15724.7	21905	14382.7	M1M2M3
Bisindolylmaleimide I	1783.57	3026.87	1823.79	M1M2M3
CP 47,497-C8-homolog C-8-hydroxy metabolite	3581.81	3661.22	1490.01	M1M2M3
4alpha-Carboxy-stigmasta-7,24(24(1))-dien-3beta-ol	11285.6	4832.22	7473.19	M1M2M3
CDP-2,3-bis-O-(geranylgeranyl)-sn-glycerol	16812.1	14844.3	3043.53	M1M2M3
Paspaline B	859.077	409.465	101.992	M1M2M3
Oleanolic acid	9640.59	43.7652	2942.73	M1M2M3
N-Acetyldemethylphosphinothricin tripeptide	242.484	134.732	703.793	M1M2M3
Tubulosine	8602.88	13984.1	3823.18	M1M2M3
Prostaglandin B2	11058.2	3224.66	3501.94	M1M2M3
20-Hydroxyleukotriene E4	4181.75	8930.75	8815.07	M1M2M3
Protodioscin	2044.23	1138.27	203.665	M1M2M3
Dihydroclavaminic acid	2437.65	711.722	623.12	M1M2M3
16(R)-AFP 07 (free acid)	1376.4	171.989	318.962	M1M2M3
Chenodeoxycholic acid 3-sulfate	5577.82	14641.4	15406.9	M1M2M3
trans-2-Octenal	1494.57	1110.24	1426.44	M1M2M3
Arginyl-Methionine	1723.48	783.256	1812.81	M1M2M3
Phytosphingosine	370.066	1423.68	1189.66	M1M2M3
7Z,11E-Hexadecadien-1-ol	2369.87	1150.68	990.616	M1M2M3
Glycyrrhizic Acid	2602.48	5697.67	1654.35	M1M2M3
Murrayenol	77332.8	75445.4	72213.7	M1M2M3
5S-HETE di-endoperoxide	854231	4.41205e+06	1.93864e+06	M1M2M3
(S)-4-Hydroxymandelate	135.724	964.531	571.936	M1M2M3
pentanamide	474.184	1725.61	1000.46	M1M2M3
Muricatenol	2218.86	8456.49	8093.5	M1M2M3
Incensole Acetate	167017	41231.5	38143	M1M2M3
Neurosporaxanthin	45262.5	67341.3	81943.8	M1M2M3
Sissotrin	1779.99	3316.04	2096.47	M1M2M3
Spheroidene	9377.92	11100.1	8506.05	M1M2M3
10,16-Dihydroxyhexadecanoic acid	5402.72	4795.1	4692.84	M1M2M3
L-Fucose 1-phosphate	132.254	614.248	261.538	M1M2M3
4-Hydroxyphenyl acetate	441.222	1729.54	1018.45	M1M2M3
Avermectin A1b	808.411	426.771	139.049	M1M2M3
Spiramycin 1	101969	312524	486630	M1M2M3
beta-Alanyl-L-arginine	982.44	435.605	158.676	M1M2M3
(2R,3S,4R,7S,10S)-4-ethyl-2,3,7,10-tetramethyldodecahydrocyclopenta[b]quinolizin-2-ol	1275.81	1972.51	1323.23	M1M2M3
Ile His Asn	14206.3	75633.7	40897.3	M1M2M3
Avermectin B1b aglycone	10460	6198.97	12683.9	M1M2M3
(S)-N-Methylcoclaurine	847.03	917.732	413.312	M1M2M3
(S)-Oleuropeic acid	7704.94	4494.08	3577.28	M1M2M3
3-O-Methylisoproterenol	1185.67	1087.03	60.0776	M1M2M3
9-cis-10'-Apo-beta-carotenal	22264.8	67703.4	100602	M1M2M3
3,5,5-Trimethyl-2-cyclopenten-1-one	2275.25	2475.09	1909.78	M1M2M3
5-(2-methoxyethyl)isolongifol-5-ene	197660	212281	243452	M1M2M3
Skatole	1234.09	293.985	1054.37	M1M2M3
Tetradecanedioic acid	4728.4	1816.06	759.496	M1M2M3
Dehydrooreadone	4326.28	51428.1	28726.9	M1M2M3
16-Methoxy-2,3-dihydro-3-hydroxytabersonine	11277.1	305.541	257.731	M1M2M3
D-Lysopine	2728.28	4063.35	10760.7	M1M2M3
beta-Ionone	492.824	890.345	466.308	M1M2M3
PGD3	2781.39	2517.46	2420.65	M1M2M3
6'-Oxogentamicin X2	4058.64	8840.28	4068.78	M1M2M3
(3S,2'S)-4-Ketomyxol 2'-alpha-L-fucoside	38308.6	14865.2	6435.52	M1M2M3
Megalomicin C2	1613.21	319.196	794.24	M1M2M3
Docosatrienoic Acid	2514.28	9320.33	7206.51	M1M2M3
dTDP-L-oleandrose	1162.52	1341.04	1130.11	M1M2M3
15(R)-PGF2??	615.171	763.887	763.957	M1M2M3
Phoenicoxanthin	10664.6	6649.73	7830.21	M1M2M3
Dicaprylyl carbonate	3355.02	14767.3	9173.12	M1M2M3
Taurocholate	5045.08	8982.12	8885.45	M1M2M3
Prim-O-glucosylcimifugin	196.298	2908.71	939.477	M1M2M3
(Z,Z)-3,6-Nonadienal	7269.32	7054.37	9445.96	M1M2M3
5-Formiminotetrahydrofolate	5676.92	21601.3	12610	M1M2M3
1,2,4-Trimethylbenzene	7612.9	5646.26	6291.01	M1M2M3
6-Hydroxypseudooxynicotine	7858.8	16232.3	14557.1	M1M2M3
Cortexolone	4956.58	1614.36	2694.46	M1M2M3
(R)-Lipoate	8995.34	845.615	7374.53	M1M2M3
alpha-Irone	682.088	1059.57	1288.37	M1M2M3
Practolol	104521	357976	150274	M1M2M3
Lucidenic acid K	15019.4	31288.7	32881.3	M1M2M3
Epitestosterone	5382.15	5418.99	3096.93	M1M2M3
(7R)-7-(4-Carboxybutanamido)cephalosporanate	651.169	639.932	1115.06	M1M2M3
Pneumocandin B0	7781.72	49049.7	21893.8	M1M2M3
4-Hydroxyphenylacetaldehyde	4362.69	11131.2	5194.6	M1M2M3
C16 Sphingosine	15913.8	43236.2	30468.5	M1M2M3
Gentamicin A	30834.6	68369.7	45419.3	M1M2M3
Castasterone	6087.68	10981.7	17315.9	M1M2M3
Ile-Ala-Arg	1225.38	1646.91	2412.9	M1M2M3
C31:9 hydrocarbon	5878.64	18777.6	11922.3	M1M2M3
5-(2'-Formylethyl)-4,6-dihydroxypicolinate	4320.83	771.346	8472.52	M1M2M3
5,7alpha-Dihydro-1,4,4,7a-tetramethyl-4H-indene	11504.7	6660	3211.77	M1M2M3
19S-HETE	5949.51	12.2885	1088.06	M1M2M3
Thr Tyr Phe Thr	5056.51	16870.4	8267.06	M1M2M3
Glycyl-Lysine	12513.3	852.608	3064.98	M1M2M3
Adynerin	9799.18	50454.6	28605.8	M1M2M3
Hederacolchiside A1	11105.1	100869	31552.3	M1M2M3
(S)-3-Hydroxyisobutyrate	294.922	1376.1	258.76	M1M2M3
3-Methylfluoranthene	23043.6	55711.2	33308	M1M2M3
(13E)-Labda-7,13-dien-15-ol	3061.81	18258.3	8688.62	M1M2M3
Narbomycin	5309.65	1004.94	749.17	M1M2M3
Cucurbitacin IIa	8132.02	62.0908	615.421	M1M2M3
DL-2-hydroxy stearic acid	921.058	6608.64	8222.24	M1M2M3
Antibiotic G-418	14215.2	18480.3	11800.9	M1M2M3
6,8a-Seco-6,8a-deoxy-5-oxoavermectin ''1a'' aglycone	19573	34011.1	28902.9	M1M2M3
?1?7?1?7-Pentadecalactone	6831.41	7824.1	5377.01	M1M2M3
4-Hydroxybenzaldehyde	2971	10216.5	34941.5	M1M2M3
2-Octenedioic acid	6268.29	18080.6	10153.4	M1M2M3
yibeinoside A	6132.49	3270.33	3694.39	M1M2M3
Formosanin C	2429.39	7700.48	1814.64	M1M2M3
3-Methylindolepyruvate	2495.77	1161.14	647.048	M1M2M3
2,3-Bis-O-(geranylgeranyl)-sn-glycero-1-phospho-L-serine	116425	926091	274487	M1M2M3
Coumaryl acetate	11.7902	346.523	247.304	M1M2M3
D-Fructose 6-phosphate	756.215	614.846	562.994	M1M2M3
Rhodojaponin II	1456.01	361.691	774.736	M1M2M3
Citric acid	1122.95	11269.9	4539.04	M1M2M3
Megalomicin A	5596.41	6991.75	3586.31	M1M2M3
Clinodiside A	8185.03	25585.1	17164.6	M1M2M3
Betanidin	2554.8	1327.22	4601.85	M1M2M3
O-Carbamoyl-deacetylcephalosporin C	1042.6	157.202	1202.36	M1M2M3
Trimetazidine	1343.14	1532.62	1392.6	M1M2M3
Dihydrozeatin riboside monophosphate	291.121	905.577	654.8	M1M2M3
2,6-decadienal	8661.81	6058.96	12117.6	M1M2M3
Epinepetalactone	2899.27	1905.45	1634.79	M1M2M3
(S)-Hemiketal	1452.55	3382.56	3350.64	M1M2M3
Bergapten	409.168	550.884	321.03	M1M2M3
Eicosapentaenoic Acid	7735.8	5514.93	7298.25	M1M2M3
Jujuboside B	5493.48	1.91e-11	25.9918	M1M2M3
(1R,4R)-Dihydrocarvone	6876.71	5161.97	7754.27	M1M2M3
Bergenin	1167.76	956.723	809.517	M1M2M3
Oleacein	11622.2	14628.4	12526.8	M1M2M3
2-Butylfuran	1117.97	2100.36	1785.35	M1M2M3
Galactosylglycerol	1310.52	1133.56	1056.06	M1M2M3
Neoandrographolide	5986.33	7429.86	4963.42	M1M2M3
4-Hydroxy-L-threonine	1357.23	1.91e-11	871.557	M1M2M3
Terpendole I	422.6	2074.65	235.824	M1M2M3
Palmitic amide	504583	645773	743285	M1M2M3
3alpha,7alpha,12alpha,26-Tetrahydroxy-5beta-cholestane	8361.8	28376.2	33413.9	M1M2M3
Tyr His Ile Glu	3893.23	0.0256578	22.2613	M1M2M3
Withaferin A	907.269	5548.29	839.648	M1M2M3
3-Geranylgeranylindole	748.704	43.3113	2774.25	M1M2M3
(20S,22E)-3??-Hydroxychola-5,16,22-trien-24-oic Acid	894.333	1169.45	925.084	M1M2M3
Cannabigerolate	530.497	252.388	296.107	M1M2M3
6-heptenal	592.438	777.851	529.095	M1M2M3
(3xi,6E)-1,7-Diphenyl-6-hepten-3-ol	3703.78	2712.98	3118.15	M1M2M3
6,8a-Seco-6,8a-deoxy-5-oxoavermectin ''1b'' aglycone	8012.99	7942.44	11735.3	M1M2M3
(22R,23R)-22,23-Dihydroxycampesterol	36.8711	484.905	701.2	M1M2M3
Glycocholate	2134.26	1698.36	3028.3	M1M2M3
1-Oleoyl Lysophosphatidic Acid	546.444	1039.48	450.71	M1M2M3
2-Acetylfuran	804.725	2254.91	1213.08	M1M2M3
Sucrose 6'-phosphate	2482.59	1248.38	1783.16	M1M2M3
(24E)-3alpha,15alpha-Diacetoxy-23-oxo-7,9(11),24-lanostatrien-26-oic acid	145211	557887	290511	M1M2M3
L,L-Cyclo(leucylprolyl)	1485.96	907.812	925.971	M1M2M3
2,5-Dihydro-2,4,5-trimethyloxazole	949.476	3496.63	2102.78	M1M2M3
Palmitoyl Ethanolamide	4973.61	14026.6	10926	M1M2M3
D-Mannitol	930.485	595.285	5452.67	M1M2M3
2-Isopropyl-1,4-hexadiene	503.356	745.455	955.224	M1M2M3
Quercetin 3-O-glucoside	252.433	3656.28	6916.87	M1M2M3
L-Lysine	2084.82	902.884	1006.49	M1M2M3
BENZALKONIUM	4541.08	17477.5	9568.58	M1M2M3
Rosifoliol	6880.26	11085.1	12352	M1M2M3
Rhodopinal	77677.1	97639.1	550865	M1M2M3
1-Kestose	12993.2	44015.5	25111.5	M1M2M3
3-O-alpha-Mycarosylerythronolide B	5189.04	1182.69	2012.67	M1M2M3
Undecaprenyl phosphate alpha-L-Ara4N	2630.43	3822.34	4174.14	M1M2M3
7Z,11Z,13E-Hexadecatrienal	27.2301	161.692	329.563	M1M2M3
16-Oxopalmitate	37.7145	1.91e-11	2572.57	M1M2M3
4-Hydroxyphthalide	874.742	565.671	184.401	M1M2M3
Hexadecanal	42.2301	34.348	705.531	M1M2M3
3alpha,17alpha-Dihydroxy-5beta-pregnan-20-one	35866.3	29586.1	14258.8	M1M2M3
Hamaudol	545.701	1.91e-11	0.947618	M1M2M3
13-HOTE	39591.3	70068.4	67643.2	M1M2M3
Phe Ala Asn Lys	5084.52	331.203	3979.36	M1M2M3
(1R,6R)-1,4,5,5a,6,9-Hexahydrophenazine-1,6-dicarboxylate	1303.4	1656.89	1382.58	M1M2M3
N1,N5,N10-Triferuloyl spermidine	10865.4	12505.4	15962.6	M1M2M3
2,3-Dinor-11b-PGF2a	1095.34	2508.36	401.062	M1M2M3
Hederacoside D	14101	166.39	58.6674	M1M2M3
Isoprene	258.338	733.202	500.102	M1M2M3
Chlorogenate	181.022	0.815878	573.866	M1M2M3
Simvastatin	873.551	690.111	909.817	M1M2M3
(+)-Vulgraon B	236.206	1132.05	1222.13	M1M2M3
Ganoderenic acid A	302197	558613	852544	M1M2M3
2,4'-Dihydroxy-4,6-dimethoxydihydrochalcone	7272.99	4003.83	4715.29	M1M2M3
Leucocyanidin	406.548	1383.45	1150.05	M1M2M3
4-Pyridoxolactone	1878.53	5651.55	5154.32	M1M2M3
3,4-Dihydroxymandelic acid	10444.1	48124.3	24537.9	M1M2M3
PE-Cer(d16:2(4E,6E)/16:0)	356567	911652	663571	M1M2M3
N-Hydroxy-L-tyrosine	136.935	1.91e-11	9.16359	M1M2M3
(2R)-2-Hydroxy-2-methylbutanenitrile	104.264	399.783	319.18	M1M2M3
6,9,12-Octadecatriynoic acid	1293.08	561.064	645.171	M1M2M3
Nornicotine	182.015	1.91e-11	1254.14	M1M2M3
Toluene	231.654	345.085	180.081	M1M2M3
6-Ketoprostaglandin E1	81.647	906.241	365.973	M1M2M3
(5Z)-4,4-difluorovitamin D3 / (5Z)-4,4-difluorocholecalciferol	4034.48	9256.06	4681.07	M1M2M3
Hydrocortisone 17-butyrate	3448.33	329.199	2938.09	M1M2M3
ent-2alpha,3alpha-Dihydroxyisokaurene	1863.76	7857.92	6619.38	M1M2M3
Methylcyclopentane	112.805	466.173	437.691	M1M2M3
Pentanoic acid, 4-amino-, (R)-; Valeric acid, 4-amino-, (R)-(+)-; (R)-(+)-4-Aminovaleric acid; (R)-4-Aminopentanoic acid	19152.5	1046.72	4534.76	M1M2M3
Neomethymycin	5477.74	4233.07	6590.17	M1M2M3
3Z,6E,8E-Dodecatrien-1-ol	6683.56	6273.74	12985.7	M1M2M3
14-Demethyllanosterol	355.985	17.305	144974	M1M2M3
Geraniol	1074.58	1083.52	1382.6	M1M2M3
4-Trimethylammoniobutanoate	70.7423	389.279	797.408	M1M2M3
(??)-Myrtenyl acetate	5675.76	11838.4	10747.8	M1M2M3
8-Methylthiooctanaldoxime	7038.94	3863.56	3669.92	M1M2M3
Fusidic acid	27810.4	11700.8	9380.63	M1M2M3
24-Hydroxy-beta-amyrin	83946.4	123305	163600	M1M2M3
(all-E)-3,5,7-Tridecatriene-9,11-diyn-1-ol	2616.77	967.655	731.184	M1M2M3
Novapikromycin	3403.57	1.91e-11	1491.57	M1M2M3
4-(4-Methyl-3-pentenyl)-3-cyclohexene-1-carboxaldehyde	263.322	413.093	260.966	M1M2M3
Dihydrojasmone	4073.91	5581.14	6046.62	M1M2M3
Hexadecanoic acid	1101.71	939.859	399.942	M1M2M3
Thiothece-474	89.6114	1.91e-11	2090.98	M1M2M3
5-hexenal	1224.93	963.279	1852.54	M1M2M3
Terpendole K	3283.73	6359.24	3026.91	M1M2M3
5'-Butyrylphosphoinosine	863.051	492.859	1050.44	M1M2M3
Kamahine C	2556.22	6348.93	3429.51	M1M2M3
(R)-5-Phosphomevalonate	1.91e-11	1.91e-11	10.3032	M1M2M3
Arachidic acid	3675.43	16379.7	12665.4	M1M2M3
Eriodictyol	595.482	495.413	465.434	M1M2M3
Buddlejasaponin IVb	3840.88	3366.46	3638.26	M1M2M3
Phenylacetaldehyde	832.615	3336.33	2133.79	M1M2M3
Tribuloside	2250.61	3124.75	4427.4	M1M2M3
3-Oxo-1,4,11(13)-eudesmatrien-12-oic acid	1176.91	1740.11	1491.99	M1M2M3
Anabasine	135.42	0.00254631	6514.24	M1M2M3
Mangiferin	613.211	391.965	407.729	M1M2M3
2E,6E-Octadienal	3049.28	3815.38	5760.87	M1M2M3
Darutoside	2593.1	1242.91	2475.56	M1M2M3
11beta-17alpha-21-Trihydroxy-5alpha-pregnane-3,20-dione	3926.95	11257.1	2509.81	M1M2M3
Erythromycin C	11327.5	2343.39	4175.9	M1M2M3
Lamivudine	5.01563	17.1239	13.7466	M1M2M3
Terpendole E	63905.3	163724	147924	M1M2M3
7-Dehydrodesmosterol	6418.63	2187.16	3546.71	M1M2M3
Ferulic acid (sodium)	493.428	2100.61	1853.93	M1M2M3
Linoleamide	2763.84	2512.61	2147.32	M1M2M3
(E)-3-Hexen-1-ol	949.384	764.099	1751.76	M1M2M3
5-Imino-2-methyl-1-cyclopenten-1-ol	990.775	161.865	305.66	M1M2M3
Geosmin	1476.65	1479.34	2225.61	M1M2M3
N(gamma)-Acetyldiaminobutyrate	1698.99	748.573	567.592	M1M2M3
(??)16-HETE	3661.58	1516.85	3429.69	M1M2M3
22-Hydroxydocosanoate	844.68	911.642	8641.34	M1M2M3
3-ketosphingosine	4974.11	6502.35	10245.2	M1M2M3
trans,trans-Farnesol	6164.21	14063.2	14092	M1M2M3
4E,6E,10Z-Hexadecatrien-1-ol	7696.77	17695.5	16468.6	M1M2M3
(-)-threo-Iso(homo)3-citrate	1654.88	3694.26	3000.21	M1M2M3
15H-11,12-EETA	3134.81	1681.38	2838.83	M1M2M3
Decanal	1231.62	3203.44	3006.69	M1M2M3
11-Deoxycortisol	11786.1	4833.55	7434.26	M1M2M3
MG(0:0/18:3(9Z,12Z,15Z)/0:0)	60729.1	22085.1	34243.3	M1M2M3
Pseudoginsenoside RT5	9339.36	11016.9	8576.46	M1M2M3
1-Stearoyl-sn-glycerol 3-phosphocholine	10900.5	8008.23	7912.67	M1M2M3
Araloside A	228.696	45.4563	232.471	M1M2M3
Karounidiol	35601.8	1020.23	8112.93	M1M2M3
Methionyl-Methionine	4884.47	3921.39	3478.19	M1M2M3
Paederosidic acid	70.6392	172.36	1788.54	M1M2M3
7,8 Dihydrokawain	8266.33	31425.8	18909.2	M1M2M3
2(R)-HOT	678.923	351.872	366.846	M1M2M3
Vasicinol	1024.68	441.511	562.557	M1M2M3
9,10-DiHOME	1253.37	2732.64	2705.62	M1M2M3
8,11-Heptadecadienal	7772.03	15913.6	16165.3	M1M2M3
Abscisic aldehyde	17619.5	15667.8	14119.3	M1M2M3
4,7-Megastigmadien-9-ol	3517.44	1919	5527.37	M1M2M3
Neoglycyrol	3105.38	1371.48	1478.95	M1M2M3
Cucurbitacin D	8001.15	2594.15	5595.77	M1M2M3
7,8-Dihydro-.alpha.-ionone	5605.19	7230.25	8192.52	M1M2M3
19-Hydroxytestosterone	4372.14	3163.57	5470.35	M1M2M3
Nandrolone phenpropionate	11114.8	3133.13	5253.53	M1M2M3
Myriocin	37.1937	1.91e-11	2067.67	M1M2M3
2,6-Dimethylnaphthalene	1054.43	532.389	830.106	M1M2M3
Actinorhodin	140.055	723.932	1216.87	M1M2M3
cis-6S,7R-Epoxy-9Z,12Z-nonadecadiene	5101.41	11673.1	12057.3	M1M2M3
ponasterone A	3385.82	2059.5	2420.42	M1M2M3
1-Stearoyl-2-oleoyl-sn-glycero-3-phosphoethanolamine	279.087	560.26	423.559	M1M2M3
1-Octadecyl Lysophosphatidic Acid	14427	41973.8	75707.1	M1M2M3
9,10-Epoxy-13-hydroxy-11-octadecenoate	1463.45	2193.12	2866.41	M1M2M3
2-Methoxynaphthalene	1502.48	2231.51	8779.52	M1M2M3
His Phe Val His	7797.46	1022.8	983.556	M1M2M3
Butorphanol	2436.24	1525.13	3307.14	M1M2M3
exo-5,6-Dimethylbicyclo[2.2.1]hept-5-en-2-ol	2512.08	2380.96	2233.96	M1M2M3
Kaempferol	1362.35	1046.97	1158.98	M1M2M3
Ascorbic acid 6-palmitate	2458.47	1400.31	1345.64	M1M2M3
Chrysophanein	686.106	522.494	738.686	M1M2M3
Secologanoside	294.542	957.063	955.57	M1M2M3
Ingenol	3007.95	691.902	1931.96	M1M2M3
Desmethylfluoxetine	3048.75	13493.3	9127.52	M1M2M3
(6Z,9Z,12Z)-Octadecatrienoic acid	1564.87	444.879	544.521	M1M2M3
p-tert-Amylphenol	2514.09	826.486	1348.16	M1M2M3
Ricinoleic acid	649.201	2736.24	6412.59	M1M2M3
3,5,7-Trimethyl-2E,4E,6E,8E-decatetraene	348.456	147.804	599.537	M1M2M3
(7Z,10Z,13Z,16Z,19Z)-Docosapentaenoic acid	2314.36	124.091	1205.1	M1M2M3
L-Oleandrosyl-oleandolide	51134.5	50455.5	69925.8	M1M2M3
Rotundic acid	1605.66	133.693	2132.18	M1M2M3
Pristimerin	1705.16	255.639	700.52	M1M2M3
Corticosterone	9622.47	5364.06	10439	M1M2M3
3-Deoxyguanosine	1736.5	749.556	2072.34	M1M2M3
Cystophorene	386.902	450.356	803.434	M1M2M3
(-)-Huperzine A	5.6863	1.91e-11	18.3797	M1M2M3
12,13-Dimethyl-5,14-dioxabicyclo[9.2.1]-tetradeca-1(13),11-dien-4-one	2444.65	1900.58	1743.55	M1M2M3
Geranylhydroquinone	2116.83	1000.3	1064.4	M1M2M3
Carnitine	620.706	1168.26	1030.11	M1M2M3
Cortisol	3125.24	1284.26	2299.35	M1M2M3
1-Isopropyl-2-methylbenzene	9502.7	4514.64	8929.67	M1M2M3
Ascladiol	5993.56	2030.25	3141.27	M1M2M3
DG(16:0/18:2(9Z,12Z)/0:0)[iso2]	188078	297221	190650	M1M2M3
Puromycin	1637.17	1.91e-11	866.138	M1M2M3
Taurine	1.91e-11	1.91e-11	488.694	M1M2M3
DG(18:3(9Z,12Z,15Z)/18:1(11Z)/0:0)	1.37176e+06	1.22018e+06	1.71263e+06	M1M2M3
Val Pro Lys	3321.75	3942.54	3962.4	M1M2M3
1,11-Undecanedicarboxylic acid	558.452	2500.32	2722.35	M1M2M3
Pseudooxynicotine	527.239	977.851	2068.46	M1M2M3
Retronecine	87.2589	1.91e-11	53.7661	M1M2M3
3,4,3',4'-Tetrahydrospirilloxanthin	2907.42	3491.43	41315.3	M1M2M3
Reduced coenzyme F420	274.445	565.358	688.559	M1M2M3
Maltol	139.631	704.189	268.084	M1M2M3
Glycerol 1-myristate	4424.27	5030.49	10667.9	M1M2M3
14,15-DHET	16691.5	20773.9	35496	M1M2M3
5-Hydroxyferulic acid methyl ester	939.294	2371.06	2350.78	M1M2M3
PGF1?? Alcohol	880.572	82.4558	1139.61	M1M2M3
Momordin IIc	2003.11	45.321	1108.54	M1M2M3
13Z-Hexadecen-11-yn-1-ol	23.7158	177.298	995.184	M1M2M3
Genipin 1-?1?7?1?7-D-gentiobioside	6459.05	2090.66	3862.2	M1M2M3
Labienoxime	322.994	267.142	537.238	M1M2M3
DIBOA-glucoside	9452.03	2986.65	7519.2	M1M2M3
Cholic acid (sodium)	4672.24	820.402	1754.06	M1M2M3
L-1-Pyrroline-3-hydroxy-5-carboxylate	5028.33	3234.33	7084.09	M1M2M3
C20916	1634.37	2918.56	2936.5	M1M2M3
Taxifolin 7-O-rhamnoside	3197.52	2473.66	4855.73	M1M2M3
Gitogenin	3320.81	2249.04	8345.58	M1M2M3
METHOPRENE (S)	821.943	984.113	4103.69	M1M2M3
Schisandrin	886.326	713.738	1568.6	M1M2M3
9,10,18-Trihydroxystearate	13.0988	216.142	1291.35	M1M2M3
17-Epiestriol	1068.51	230.18	1483.25	M1M2M3
Tyr Asp Tyr His	727.771	1.91e-11	879.729	M1M2M3
Soyasaponin Bb	149354	350213	451950	M1M2M3
12(S)-hydroxy-16-Heptadecynoic Acid	849.45	2878.57	7750.56	M1M2M3
Cefuroxime	65.6836	1436.27	878.92	M1M2M3
3-Dehydroshikimic acid	112.285	453.825	435.918	M1M2M3
20-HETE	1184.3	669.435	779.728	M1M2M3
Gentamicin X2	5358.18	5428.84	9281.73	M1M2M3
Valyl-Isoleucine	0.675493	6.19794	5610.09	M1M2M3
Sterigmatocystin	1230.93	445.059	1041.3	M1M2M3
cis-Fenpropimorph	1372.63	2059.51	2182.81	M1M2M3
(4R,7R)-4-Isopropenyl-7-methyl-2-oxo-oxepanone	401.94	1350.18	1651.94	M1M2M3
Salicin 6-phosphate	726.594	3067.28	2798.51	M1M2M3
Cholesterol	1779.05	5442.72	5763.56	M1M2M3
Spheroidenone	1808.92	93.175	1758.68	M1M2M3
beta-Tocotrienol	11496.3	11355.4	20372.6	M1M2M3
Pyridoxine phosphate	206.528	637.979	1052.12	M1M2M3
(4Z,7Z,10Z,13Z,16Z,19Z)-Docosahexaenoic acid	2633.54	1351.88	6916.2	M1M2M3
Arachidonoyl amine	3848.95	2007.57	2884.06	M1M2M3
Dihydrogranaticin	1359.29	1851.36	1910.25	M1M2M3
Gly Arg Val	3966.47	3830.99	15613.5	M1M2M3
2-O-(alpha-D-Mannosyl)-D-glycerate	11057.2	11612.4	23364.2	M1M2M3
Oleic Acid ethyl ester	129.309	514.286	727.166	M1M2M3
Swainsonine	1041.6	881.25	1227.93	M1M2M3
Montanoyl-CoA	987.337	1.91e-11	811.572	M1M2M3
Pseudopelletierine	1475.24	2300.86	867.516	M1M2M3
Monacolin L acid	4289.64	6600.88	11201.1	M1M2M3
PC(18:1(11Z)/P-16:0)	169.316	883.851	6433.94	M1M2M3
Irbesartan	80069.9	338925	28352	M1M3
Budesonide	152199	1.38616e+06	8854.5	M1M3
Prehumulinic acid	653.096	6137.9	277.28	M1M3
PI(16:1(9Z)/22:6(4Z,7Z,10Z,13Z,16Z,19Z))	82164.7	426973	160924	M1M3
Bacopaside II	49158	483495	1204.17	M1M3
Androstenedione	22393.4	42694.2	12866.5	M1M3
Echitovenine	651.49	1440.5	153.148	M1M3
PA(18:3(6Z,9Z,12Z)/0:0)	29869.4	27859.1	12558.5	M1M3
ALPHA,BETA-TREHALOSE	164693	1.92928e+06	234162	M1M3
Fungichromin	31087.9	138520	51657.5	M1M3
trans-Zeatin riboside diphosphate	211.733	1165.37	228.369	M1M3
(E)-10-Oxo-8-decenoic acid	9181.46	19338.5	7351.35	M1M3
Toringin	2307.05	5746.57	2469.54	M1M3
Glycodeoxycholic acid	17575.2	69544.7	34876.5	M1M3
1,2,4,5-Tetrahydrotestolactone	839.511	205.17	461.49	M1M3
Undecylprodigiosin	3630.43	4034.83	3867.39	M1M3
ADP	342.606	1666.03	827.434	M1M3
Tridemorph	635.439	1946.64	273.507	M1M3
Pseudoginsenoside F11	456336	2.11665e+06	764605	M1M3
Docosanoic acid	6.91695	7935.15	1353.91	M1M3
Cathasterone	15292.1	27107	12468.8	M1M3
4-Ethynylaniline	329.637	3412.49	866.903	M1M3
Feruloylputrescine	2983.67	6779.21	5016.8	M1M3
5-Hydroxyisourate	443.302	2909.93	889.478	M1M3
Campesterol	19818.9	32885.1	8534.41	M1M3
PG(14:0/20:4(5Z,8Z,11Z,14Z))	547676	1.73581e+06	799132	M1M3
p-CHLOROPHENYLALANINE	809775	2.83997e+06	1.3494e+06	M1M3
Cyclooctat-9-ene-5,7-diol	671.222	4392.39	1349.39	M1M3
Ginsenoside Rg2	13406	64525.2	16587.8	M1M3
Dihydroceramide C2	83.9814	861.975	175.689	M1M3
Podophyllotoxin	65.6392	303.37	279.876	M1M3
beta-Sitosterol	116860	489094	123544	M1M3
Ginsenoside Rg3	61591.9	7.92673e+06	165010	M1M3
D-Cathine	67753.7	627062	229739	M1M3
Gingerdione	709.01	224.959	235.264	M1M3
Val Val Trp	446021	1.91143e+06	904969	M1M3
3alpha-Hydroxy-5alpha-androstan-17-one (Androsterone)	10823.2	13510.3	4844.16	M1M3
p-Methoxycinnamic acid ethyl ester	115.717	15725.1	594.114	M1M3
QUINALIZARIN	2942.11	4077.54	1523.7	M1M3
Hydantoin-5-propionate	272.003	1031.46	339.773	M1M3
Cellobiose	53345.9	765128	82745.8	M1M3
8-Demethyl-8-formylriboflavin 5'-phosphate	801.235	700.358	358.458	M1M3
Indoxyl	864597	3.48826e+06	1.553e+06	M1M3
3-Hydroxy-2,6-dimethyl-5-methylene-heptanoyl-CoA	2653.34	19131.5	6942.72	M1M3
3-Methoxytyramine	1341.43	7415.36	1790.33	M1M3
Retinal	1081.08	808.73	388.294	M1M3
alpha-D-Ribose 1-methylphosphonate 5-phosphate	57.5578	1116.97	135.313	M1M3
(-)-Norephedrine	19803.9	158509	52373.1	M1M3
Undecanoic Acid	1548.4	6026.91	1651	M1M3
Notoginsenoside Fe	41935.4	348357	161383	M1M3
2-Methyl-3-(2-pentenyl)-2-cyclopenten-1-one	629.063	264.224	185.376	M1M3
N-Acetylornithine	866.922	1344.09	542.815	M1M3
Cer(t18:0/16:0)	201.186	126440	21967.7	M1M3
dTDP-3-amino-2,3,6-trideoxy-4-keto-D-glucose	301.862	185.905	88.7726	M1M3
Cyclohexane-1-carboxylate	1017.06	4618.5	1962.34	M1M3
16,16-dimethyl PGF2??	12135.6	8104.42	1890.36	M1M3
2-Pyrimidine Acetic Acid	285.406	1318.3	422.955	M1M3
3,3-Dimethylacrylic acid	361.31	516.984	212.641	M1M3
Fumarate	22035.5	91964.5	39740.5	M1M3
HYDROCOTARNINE	559.261	2234.11	831.921	M1M3
Pro Cys Gly Asn	538.566	883.427	564.034	M1M3
N-Methylserotonin	684.349	2075.9	1569.22	M1M3
9(10)-EpOME	3267.75	3510.4	3164.39	M1M3
Indole	275976	1.21264e+06	518092	M1M3
3-Methylthiopropanamine	638.942	2701.46	1147.32	M1M3
alpha,alpha-Trehalose	381215	1.17216e+06	486523	M1M3
Alternariol	569.967	3265.34	1947.08	M1M3
Oleamide	6270.36	132169	41448.5	M1M3
Genipin	944.78	1416.34	1308.95	M1M3
N-Cyclohexanecarbonyltetradecylamine	2468.51	9178.5	4088.94	M1M3
6,8-Dimethyl-6,7,8,9-tetradehydroergoline	2132.21	2390.07	952.542	M1M3
4alpha-Carboxy-5alpha-cholesta-8,24-dien-3beta-ol	2744.55	11292.6	7367.81	M1M3
Demethylphosphinothricin	1084.98	5488.34	1969.85	M1M3
Phe Ala Phe Phe	2435.44	10548.4	4422.65	M1M3
Erythromycin E	289430	961474	325745	M1M3
Triethylamine	301.811	6505.72	2358.11	M1M3
Gentian Violet	4591.64	23958.1	1408.58	M1M3
10-HODTA methyl ester	6216.32	10427.6	4907.44	M1M3
Ergosterol	89814.6	179364	46595.4	M1M3
Sclareol glycol	635.145	2639.85	1259.16	M1M3
24-Methylenelophenol	40279.2	141201	68257.7	M1M3
Prohydrojasmon (racemate)	1003.01	4962.99	1284.83	M1M3
Terrestrosin D	4380.05	24557.7	3387.1	M1M3
S-(Hydroxyphenylacetothiohydroximoyl)-L-cysteine	199.764	928.988	404.296	M1M3
isopimara-7,15-dienal	6981.94	14154.6	9795.64	M1M3
Decarbamoylsaxitoxin	362.31	2692.08	996.662	M1M3
Menaquinone-7	1.2043e+06	8.59719e+06	1.55399e+06	M1M3
Valienone	696.841	1871.81	1977.47	M1M3
(Glutaraldehyde)	548.404	2344.53	1289.74	M1M3
Aphidicolin	16570.1	28271.6	13703.1	M1M3
Methyl Dihydrojasmonate	7341.33	33151.7	8959.78	M1M3
Pregnenolone	151.985	76.536	192.977	M1M3
N-Acetyl-D-galactosamine	536.021	3886.52	1355.43	M1M3
CDP	420.136	2944.55	260.621	M1M3
Androsta-1,4-diene-3,17-dione	765.837	1500.31	471.726	M1M3
Secalciferol	21.3153	1671.52	646.173	M1M3
Formylphosphonate	998.989	3213.11	858.889	M1M3
Monomenthyl succinate	1393.21	243.318	88.28	M1M3
Threoninyl-Isoleucine	7113.4	36339.5	17662.3	M1M3
Polyphyllin VI	8404.52	18253.1	9512.15	M1M3
Cornuside	1928.77	1136.03	1546.49	M1M3
C16 Sphinganine	2519.35	8791.64	6418.12	M1M3
Ginkgolide B	4122.42	22033.1	9903.98	M1M3
Biotin	1056.12	1765.89	1167.72	M1M3
Ginsenoside Re	1474.69	1993.38	847.374	M1M3
6-Oxocampestanol	1860.9	6220.07	3006.6	M1M3
(S)-Ureidoglycine	135.065	404.338	156.299	M1M3
Geniposidic acid	3.90202	76127.3	1036.28	M1M3
27-Hydroxycholesterol	21779.4	88896.5	58627.8	M1M3
Ubiquinone-8	34932.4	142698	95568.3	M1M3
C20817	1204.06	4189.79	2008.56	M1M3
9Z,11E-Tetradecadienal	8041.88	9831.72	14494.3	M1M3
Tyr Gly	188.168	2424.54	2170.12	M1M3
3,5-Dihydroxy-6-methyl-2,3-dihydro-4H-pyran-4-one	508.835	3278.84	1397.88	M1M3
D-Glucose 6-phosphate potassium salt	958.677	10746	2309.98	M1M3
Chrysoeriol	969.159	7495.46	2855.44	M1M3
2-Butoxyethanol	120.941	175.444	398.358	M1M3
Phosphocholine	451.061	2204.53	2017.84	M1M3
Methyl protodioscin	153399	585197	162182	M1M3
3beta-Hydroxyergosta-7,24(24(1))-dien-4alpha-carboxylate	9181.08	142076	36428.7	M1M3
sn-Glycero-3-phosphocholine	2422.86	7641.72	5149.33	M1M3
3-Ethylpyridine	888.291	5131	1491.82	M1M3
Mupirocin	1241.98	582.693	726.573	M1M3
EUGENITOL	1050.81	2346.91	523.905	M1M3
1-Deoxy-11-oxopentalenate	4099.62	9689.55	4458.48	M1M3
Poloxalene	1122.22	1883.76	1010.85	M1M3
4-HYDROXY-6-METHYLPYRAN-2-ONE	1181.16	1182.37	770.346	M1M3
(E)-gamma-bisabolene	228.579	256.296	346.943	M1M3
Lecanoric acid	172.692	925.501	384.867	M1M3
Sucrose	203818	1.56391e+07	1.3383e+06	M1M3
(+)-Eudesmin	81712.7	355994	206588	M1M3
Icosatrienoic acid	270.502	55.9069	269.401	M1M3
3beta-Hydroxy-4beta,14alpha-dimethyl-9beta,19-cyclo-5alpha-ergost-24(24(1))-en-4alpha-carboxylate	14061.2	18142	10340	M1M3
di-trans,poly-cis-Undecaprenyl diphosphate	13894.9	111475	27978.7	M1M3
Bacteriopheophytin	2.25256e+06	3.59007e+06	1.40266e+06	M1M3
(2S,3R)-3-Hydroxybutane-1,2,3-tricarboxylate	642.502	6145.01	1584.37	M1M3
Loganin	554.072	6092.28	3453.38	M1M3
Imidazole-4-acetate	1204.19	1869.87	1512.03	M1M3
8-Methoxykynurenate	336.116	1.91e-11	183.138	M1M3
Styrene	7656.73	24729.6	16295.9	M1M3
Terpendole G	7973.58	3442.42	2081.98	M1M3
Dihydroshikonofuran	790.47	287.25	402.777	M1M3
Timosaponin BII	1606.07	4931.56	2844.47	M1M3
D-erythro-Sphingosine C-15	1686.19	5781.2	4732.3	M1M3
Tetrahydrofolate	85.3701	4654.89	460.202	M1M3
Anhydrorhodovibrin	82.0933	624625	93000.4	M1M3
Luteolin 7-O-[beta-D-glucuronosyl-(1->2)-beta-D-glucuronide]-4'-O-beta-D-glucuronide	89.2293	3346.32	1267.79	M1M3
N-(L-Arginino)succinate	403.498	625.667	543.793	M1M3
Megalomicin B	17924.7	62881.8	27110.3	M1M3
Senkyunolide H	1141.88	1482	311.278	M1M3
3-Ethylfuran	798.051	657.744	1122.24	M1M3
2-Octaprenyl-6-hydroxyphenol	989033	1.65652e+06	1.01174e+06	M1M3
(Z)-3-Nonen-1-ol	465.045	376.489	1120.15	M1M3
3-Amino-4,7-dihydroxycoumarin	486.153	565.641	256.4	M1M3
Carboxynorspermidine	23.7494	1274.35	555.251	M1M3
6-Deoxocastasterone	81.2502	9603.01	202.488	M1M3
Astragaloside III	411.509	2904	758.063	M1M3
3-epidihydrotachysterol2 / (5E)-(10S)-10,19-dihydro-3-epivitamin D2 / (5E)-(10S)-10,19-dihydro-3-epiergocalciferol	1.40414e+07	4.42511e+07	1.84231e+07	M1M3
Tryprostatin B	687.066	892.225	487.549	M1M3
1-Palmitoyl-2-hydroxy-sn-glycero-3-phosphoethanolamine	22807	75557.3	25980.3	M1M3
(3R)-6-Hydroxy-3-isopropenyl-heptanoate	212.431	65.2027	244.555	M1M3
3-Dimethylallyl-4-hydroxyphenylpyruvate	793.353	1849.55	1249.78	M1M3
(-)-Naringenin	1218	15008.4	1665.94	M1M3
L-Nicotine	173.885	137.605	214.473	M1M3
2,2,6,6-Tetramethyl-4-piperidinone	260.127	518.774	416.847	M1M3
9,10-Epoxy-18-hydroxystearate	50982.9	61466.8	35303.1	M1M3
Artemisiatriene	139.102	90.4927	188.334	M1M3
7,4'-Di-O-methylapigenin	1206.42	1947.37	1415.87	M1M3
DEHYDRO (11,12)URSOLIC ACID LACTONE	29964.2	33848.5	53931.1	M1M3
1,2-dioleoyl-sn-glycero-3-phosphatidylcholine	217.198	11446.5	3250.16	M1M3
6-Methyl-3,5-heptadien-2-one	654.58	1233.58	877.099	M1M3
Isopalmitic acid	637.607	1133.67	938.286	M1M3
METHYLNORLICHEXANTHONE	2183.8	66116.9	1712	M1M3
SMILAGENIN ACETATE	44243.3	143113	41122.1	M1M3
3-Aminopropiononitrile	78.3792	6340.63	1099.32	M1M3
dTDP-5-dimethyl-L-lyxose	4.04637	411.605	454.335	M1M3
5-Isopropylbicyclo[3.1.0]hexan-2-one	519.237	459.229	792.149	M1M3
Phenylpropanolamine	233.272	1501.15	1140.02	M1M3
Pelargonic acid	802.264	280.24	661.941	M1M3
Vanillin	306.29	467.68	575.452	M1M3
Dopaquinone	148.464	1513.39	3019.14	M1M3
3,5,7-Trimethyl-2E,4E,6E,8E-undecatetraene	226.544	1028.5	813.898	M1M3
3-hydroxy-3-methyl-Glutaric acid	559.111	3760.93	2099.23	M1M3
C20819	1020.45	801.887	1040.98	M1M3
1-Ethyl-1H-pyrrole-2-carboxaldehyde	245.412	1400.77	629.964	M1M3
Asn Lys	175.936	1580.34	323.413	M1M3
11??-Misoprostol	7965.44	10299.8	7466.58	M1M3
4-Hydroxy-6-nonadecanone	62081.8	446354	287281	M1M3
D-Fructofuranose 1,2':2,3'-dianhydride	49774.3	460125	106695	M1M3
Ammonia	85.4373	2544.98	815.575	M1M3
Lys Trp Ile	115856	224.566	7010.83	M2
Trandolapril	45659.8	720.495	7422.96	M2
8-[(1R,2R)-3-Oxo-2-{(Z)-pent-2-enyl}cyclopentyl]octanoate	6102.95	709.172	4632.17	M2
Gibberellin A12	60801.4	12980.7	105425	M2
Neoxanthin	96321.9	4793.24	22741.7	M2
(2R,3R)-3-Methylornithinyl-N6-lysine	179059	3973.5	12523.1	M2
Desacetoxyvindoline	2917.7	241.002	1457.01	M2
15-methyl-15S-PGD2	19163	2880.64	13172.6	M2
5??-dihydrotestosterone	6541.95	770.364	1944.31	M2
Linderane	7603.26	1111.4	2790.99	M2
4-Oxoisotretinoin	14010.5	344.648	1796.65	M2
Prodigiosin	17796.9	564.215	4877.24	M2
2-Pentylfuran	1709.12	341.59	1938.82	M2
His Pro Lys	19415.7	265.231	3266.95	M2
Ginsenoyne J	12858.1	1037.57	2060.17	M2
1-Phenyl-1,3-dodecanedione	52965.3	2859.38	9484.33	M2
Geranyl phenylacetate	10730.3	401.624	1762.54	M2
Collybial	1829.52	285.604	6130.74	M2
Chorismate	1418.6	253.966	1126.33	M2
13,14-DiHDPE	1481.17	266.015	4589.45	M2
Norlinolenic acid	2639.14	463.466	1477.53	M2
9-Hydroxy-12-oxo-15(Z)-octadecenoic acid	34316.7	8939.21	37829.4	M2
Crassostrea Secocarotenoid	29547.5	2531.11	2158.01	M2
Ala Phe Thr Arg	7131.55	947.029	4818.39	M2
all-trans-4-Hydroxyretinoic acid	3911.56	1417.72	3638.61	M2
9-OxoOTrE	72804.4	1011.11	4819.89	M2
Compactin diol lactone	6555.37	283.828	2465.22	M2
Betalamic acid	870.23	180.202	2592.6	M2
7beta-Hydroxylathyrol	10403.9	707.135	1829.6	M2
Agroclavine	3227.09	688.303	18280.9	M2
Corchorifatty acid D	47609.2	2195.76	12390.9	M2
Gibberellin A53	7261.26	469.71	1908.77	M2
Monoglyceride citrate	3475.13	672.424	1695.47	M2
Hexadecanedioate	25576.2	953.469	6288.86	M2
3-buten-2-one 1-(2,3,6-trimethyl phenyl)	7209.07	1353.23	3585.55	M2
9,12-Octadecadiynoic Acid	73918.7	7861.09	99871.4	M2
Acacetin	9776.95	360.935	848.963	M2
8,9-EET	338.748	198.322	1152.35	M2
Adhumulinic acid	6347.66	433.358	948.901	M2
Holyrine A	2834.55	200.007	2011.52	M2
17beta-Hydroxy-4-oxa-5alpha-androstan-3-one acetate	42811.8	8801.67	32868.9	M2
Prolyl-Tryptophan	1511.64	554.481	2735.65	M2
2,3-Dinor-8-iso prostaglandin F2alpha	36437.8	6961.59	16131	M2
trans-3-Hydroxy-L-proline	11336.3	2736.5	6672.48	M2
Elenaic acid	11927.3	4114.88	8911.94	M2
Scopolamine	1.06548e+06	12582.9	9708.49	M2M3
Deinoxanthin	383238	10373.2	9862.52	M2M3
Nostoxanthin	698760	155022	82688.9	M2M3
Protobassic acid	61662.7	17970.4	12861.6	M2M3
(2,2-Diethoxyethyl)benzene	2614.45	918.331	429.626	M2M3
3alpha,7alpha-Dihydroxy-5beta-cholestanate	30699.5	6652.78	3990.79	M2M3
3beta-Acetoxy-12-oxo-28,13beta-oleananolide	110166	21624.6	18777.1	M2M3
Alisol A	66589.5	6169.04	5535.92	M2M3
Wedelolactone	11317.6	2475.76	893.898	M2M3
(20R)-Ginsenoside Rh1	1232.32	15.0428	197.08	M2M3
Jasmolone	4155.15	840.605	684.671	M2M3
Lutein	389321	38674.4	20762.9	M2M3
16(R)-Iloprost	17743	236.211	1411.64	M2M3
3-Methyl-2-cyclopenten-1-one	11886.4	1228.36	726.689	M2M3
Harderoporphyrin	958931	986.379	1608.84	M2M3
Pheophorbide a	90644.4	903.073	337.369	M2M3
Kanamycin C	9595.81	385.665	408.676	M2M3
Amyl salicylate	3910.78	815.572	418.195	M2M3
Met Trp Arg Glu	652181	1210.75	1540.18	M2M3
Idoxanthin	231845	4171.5	3677.33	M2M3
2-Deoxystreptamine	3748.97	478.777	703.671	M2M3
Phaeophorbide b	1.11942e+06	1117.08	6821.91	M2M3
??-ESA	8729.77	1031.68	1163.95	M2M3
5(S)-HETrE	8376.37	540.956	483.631	M2M3
Tetrahydrobiopterin	10221.4	188.803	194.183	M2M3
BW 245C	11060.5	2088.33	2010.85	M2M3
(13Z,16Z)-Docosadienoic acid	27046.4	3246.02	1882.32	M2M3
3-Hydroxy-beta-ionone	5816.9	1024.64	900.655	M2M3
Preferrugone	2487.48	991.247	705.637	M2M3
2-Methylmethcathinone	3639.69	483.954	188.038	M2M3
Jasmone	3397.26	364.928	666.613	M2M3
7E,10-undecadien-4-olide	2519.22	376.758	274.294	M2M3
Vinblastine	4312.18	218.962	171.322	M2M3
Periplocin	5811.04	121.865	590.504	M2M3
Crepenynate	17165.1	865.228	1682.61	M2M3
PG(18_2(9Z,12Z)_18_0)	1.00409e+06	217901	103637	M2M3
Berbamine	10883.6	38.8416	25.0979	M2M3
Oscillol	854353	280859	172569	M2M3
Ethyl (2E,4Z,7Z)-Decatrienoate	9438.06	1113.7	495.113	M2M3
5-HYDROXYIMINOISOCARYOPHYLLENE	88.484	482.777	232.112	M2M3
alpha-Linolenic acid	93128.2	13093	23079.5	M2M3
Morellinol	44866.1	77.5928	15.5036	M2M3
Rebaudioside A	5061.71	323.655	374.514	M2M3
Dronabinol	4212.64	186.412	727.895	M2M3
Arg Phe His Asn	13859.8	212.105	192.223	M2M3
PGF2?? Alcohol methyl ether	68029.6	51807.8	43849.3	M2M3
Hercynine	7664.2	1078.02	846.554	M2M3
3??-HYDROXY-4,4-BISNOR-8,11,13-PODOCARPATRIENE	4627.07	312.903	289.408	M2M3
Asp Lys Asn Tyr	44929.2	57.135	210.371	M2M3
10-Deoxymethymycin	19468.9	1869.36	1584.89	M2M3
Neocnidilide	5034.58	1985.96	533.502	M2M3
MG(18:3(6Z,9Z,12Z)/0:0/0:0)	39978.2	4308.4	3924.92	M2M3
9-undecynoic acid	2501.95	514.486	279.01	M2M3
Oxytocin	14354.7	144.649	378.611	M2M3
1-H-Inden-1-one,2,3-dihydro-3,3,5,6-tetramethyl	3141.88	1114.08	1434.46	M2M3
Vanillin 3-(L-menthoxy)propane-1,2-diol acetal	8669.01	24.3975	1402.64	M2M3
Veratrosine	9544.82	714.964	112.779	M2M3
Arecaidine	1445.35	812.164	710.041	M2M3
(1S,4R)-1-Hydroxy-2-oxolimonene	4411.21	49.688	209.604	M2M3
cis-3-Hexenyl hexanoate	12224.2	4656.68	4376.54	M2M3
Sinapoylspermine	108764	17384.1	16269.3	M2M3
Sedanonic acid	11241.5	1159.3	995.711	M2M3
Gibberellin A24	16541.1	2433.68	4609.27	M2M3
4-(4-Methylphenyl)-2-butanone	2062.78	383.444	497.483	M2M3
6alpha-Hydroxycampestanol	9724.81	321.745	713.933	M2M3
Arabsin	8581.98	926.084	1420.17	M2M3
Methyl 10-gingerol	53032.2	889.381	3621.38	M2M3
Psoralen	997.589	523.258	381.959	M2M3
4-Cholesten-7alpha,12alpha-diol-3-one	1994.02	816.85	542.7	M2M3
2-(4-Methylphenyl)propanal	1505.34	178.851	345.345	M2M3
2??,7??,12??-Trihydroxy-3-oxo-5??-cholan-24-oic Acid	69009.2	5963.64	9647.38	M2M3
Bevirimat	81137.3	21.5164	598.722	M2M3
Matrine	1916.42	297.775	317.009	M2M3
7,8-Diaminononanoate	2568.43	927.103	1154.11	M2M3
Novamethymycin	2165.12	216.08	354.016	M2M3
Avermectin B1b	3518.09	388.596	223.297	M2M3
2,6-nonadienoic acid	1340.1	358.948	403.33	M2M3
PPA	3434.9	328.849	799.999	M2M3
(22E)-1??,3??-Dihydroxychola-5,16,22-trien-24-oic Acid	7101.76	764.038	1187.56	M2M3
m-Xylene	1677.74	461.016	604.848	M2M3
estra-5,7,9-triene-3??,17??-diol	3540.87	1095.99	2267.95	M2M3
4-Vinylcyclohexene	3235.93	1427.87	1617.76	M2M3
Gln Pro His Lys	20420	3882.9	5832.46	M2M3
Lovastatin acid	26758.6	3548.95	11613	M2M3
Notoginsenoside Fc	29235.8	65.0368	488.028	M2M3
Ala Cys Gln Ala	15147.7	906.569	730.645	M2M3
Calcidiol	74975.4	12324	24950.7	M2M3
(S)-11,12,13-Trinor-7-calamenone	1664.51	602.932	532.021	M2M3
7-Aminocephalosporanic acid	2310.55	312.818	941.735	M2M3
20-Oxo-5-O-beta-mycaminosyltylactone	8995.82	1.91e-11	80.6614	M2M3
Melicopicine	5683.1	851.986	1671.58	M2M3
Chanoclavine-I aldehyde	9283.07	4497.9	4564.36	M2M3
L-Palmitoylcarnitine	107777	517.745	591.509	M2M3
(??)-Ibuprofen	1589.29	252.592	697.845	M2M3
Pregnanolone	4992.8	996.438	2221.26	M2M3
Lovastatin	2330.52	89.8014	157.089	M2M3
2-(Hydroxymethyl)-3-(acetamidomethylene)succinate	1673.52	366.072	498.104	M2M3
17-beta-Estradiol-3-glucuronide	10295.7	1032.76	4298.6	M2M3
2-Deoxy-scyllo-inosamine	1406.69	371.503	405.925	M2M3
Cafestol	9039.83	192.837	439.839	M2M3
Norbicycloekasantalal	2366.18	852.301	1060.24	M2M3
2-Ethyltoluene	5632.64	1141.17	1443.08	M2M3
Jasmonic acid	1474.35	299.653	177.323	M2M3
3-Methyl-1-phenyl-3-pentanol	1500.77	568.492	868.873	M2M3
Ethyl nonanoate	10796.6	3989.79	4571.5	M2M3
Thr Lys His His	9824.82	4071.66	5351.28	M2M3
Isoeugenol benzyl ether	3643.16	724.345	1120.83	M2M3
Aflatrem	5159.14	852.765	1331.39	M2M3
3-NOR-3-OXOPANASINSAN-6-OL	4687.05	1794.53	2005.12	M2M3
Deserpidine	13558.4	0.0211157	216.54	M2M3
13(S)-HOT	15124.6	156.375	1546	M2M3
Incensole	4860.85	782.1	1214.49	M2M3
4-Methylbiphenyl	1135.05	498.731	553.41	M2M3
Canthaxanthin	2963.19	181.447	726.731	M2M3
(?1?7?1?7)-Dihydroactinidiolide	5959.08	466.549	1187.91	M2M3
I-Urobilinogen	7445.63	626.345	1845.81	M2M3
Drimenin	4501.35	736.818	908.707	M2M3
1-Deoxy-11beta-hydroxypentalenate	73613.4	956.196	1070.19	M2M3
Lovastatin acid (Mevinolinic acid)	7922.89	331.94	523.864	M2M3
Ala Trp Trp Ala	34452.9	1045.02	1961.41	M2M3
L-Urobilinogen	2991.75	138.061	502.708	M2M3
5(S),6(R)-Lipoxin A4 methyl ester	16877.2	1502.48	5474.7	M2M3
Glutathione	15971.2	364.907	503.442	M2M3
Glu Gln Phe Arg	38509.6	296.285	407.133	M2M3
2'-Deoxycytidine 5'-monophosphate (dCMP)	921.985	312.695	503.999	M2M3
15-keto-PGE1	6878.39	154.601	2450.15	M2M3
Di-n-pentyl phthalate	29037.6	1040.83	4410.4	M2M3
17-Hydroxylinolenic acid	367.993	265.181	648.18	M2M3
Isoandrocymbine	5400.46	279.444	366.743	M2M3
(2R,3R)-3-Methylornithine	134317	4203.62	9279.21	M2M3
2-Deoxy-D-ribose 5-phosphate	7129.57	1217.29	3177.15	M2M3
Leukotriene A4	2086.98	20.6772	852.365	M2M3
Dihydrokaempferol	92.1704	284.671	323.036	M2M3
12-hydroxy-3Z,6Z-dodecadienoic acid	3232.49	142.907	133.33	M3
11-Keto-.beta.-boswellic acid	30162.4	80178.6	12137.9	M3
5??-androstane-3,17-dione	1520.88	105.881	359.78	M3
Dithranol	21384.6	269.402	424.924	M3
dTDP-glucose	2606.64	45.7802	215.67	M3
6-Benzoylheteratisine	3201.5	1436.82	488.323	M3
Saikosaponin B2	21193.9	5309.26	1390.99	M3
4-Isopropylbenzyl alcohol	595.353	204.949	147.63	M3
Pseudolaric Acid C	6554.87	4960.4	1511.93	M3
2,2,4,4-Tetramethyl-6-(1-oxobutyl)-1,3,5-cyclohexanetrione	5153.55	1271.57	707.58	M3
AMP	1795.39	170.012	183.659	M3
Anisole	1058.82	187.57	197.887	M3
4'-Oxonebramine	3676.58	1346.4	475.874	M3
3,4-Dihydroxybenzoic acid	5511.71	2782.73	1122.25	M3
Norecasantalol	1269.62	463.84	151.724	M3
Putaminoxin	2904.36	1248.17	682.303	M3
2-Angeloyl-9-(3-methyl-2E-pentenoyl)-2b,9a-dihydroxy-4Z,10(14)-oplopadien-3-one	6168.72	92.0051	340.802	M3
6-Gingerol	18934.6	413.784	296.668	M3
Ziyuglycoside I	7390.99	3528.25	2011.15	M3
2,4-Diphenyl-1-butene	1950.03	794.979	354.228	M3
Norecasantalic acid	507.188	73.9377	191.038	M3
Cixiophiopogon A	6350.78	122.348	227.501	M3
2,2,7,7-Tetramethyl-1,6-dioxaspiro[4.4]nona-3,8-diene	3897.97	179.669	223.518	M3
Mycobactin S	283101	98360.2	49536.4	M3
(4-tert-Butyl-phenoxy)-acetic acid	2240.24	140.419	223.557	M3
Resolvin D2	3016.69	408.296	437.452	M3
(S)-gamma-Calacorene	1961.12	100.692	395.286	M3
3-Methyl-2-oxobutanoic acid	20817.9	377.208	172.347	M3
(S)-Coclaurine	60086.3	1815.99	1303.4	M3
1-Methoxy-2,4-dimethylbenzene	2100.25	187.544	351.633	M3
Megestrol	6932.21	35.8368	680.078	M3
Isocurcumenol	1002.47	83.5115	191.059	M3
Estrone	2032.75	260.34	155.224	M3
Biotin sulfoxide	927.586	466.949	328.127	M3
Leu Leu Arg	5770.11	2430.14	2879.5	M3
Norethynodrel	1444.06	12.6344	405.49	M3
4,5-Dioxopentanoate	1005.08	984.934	185.025	M3
Epidermin	7569.84	1512.76	1436.89	M3
AminoDHQ	2580.74	1098.11	382.008	M3
Digitoxin	36383.5	11592.5	8224.97	M3
3,6,8-dodecatrien-1-ol	1831.88	230.446	314.007	M3
Neoruscogenin	9467.75	4174.81	3653.35	M3
Ginkgolic Acid	1609.96	50.4755	170.493	M3
trans,trans-Farnesyl phosphate	5087.42	218.137	346.214	M3
Germacrene A acid	1499.93	222.052	164.147	M3
cyclosativene	15.0202	49.3413	348.533	M3
PI(18:2(9Z,12Z)/0:0)	72966.1	43932.8	36410.8	M3
Dodecanoic acid	1441.03	357.932	353.62	M3
3-Hydroxycoumarin	7164.79	3749.36	2665.07	M3
Ginkgolide A	839.283	159.936	200.967	M3
Lolitriol	1885.92	114.365	453.576	M3
Ethyl Caffeate	61.9538	273.299	362.716	M3
Ethyl 4-methylphenoxyacetate	4006.45	2602.6	858.133	M3
dAMP	1479.71	231.69	273.409	M3
1-(5-Phosphoribosyl)imidazole-4-acetate	321.86	298.955	192.478	M3
7,10-Heptadecadiynoic acid	720.697	44.7541	203.509	M3
Acetate	549.639	581.565	183.538	M3
Caprylic acid	2669.19	1293.31	1376.18	M3
3,4,7-Trimethyl-2E,6-nonadien-1-ol	73.7179	680.373	228.277	M3
Humulinic acid A	9306.37	2149.68	2203.52	M3
Serinyl-Glycine	11017.1	10171.6	5907.43	M3
Dihydroactinidiolide	3395.81	1289.29	1475.13	M3
Megastigmatrienone	1508.41	7031.96	348.819	M3
1-(2-Aminophenyl)decane-1,3-dione	47504	14266.3	14700.3	M3
Cimiracemoside D	24391	46181.1	15206.7	M3
FLOPROPIONE	63121.4	2539.87	1807.14	M3
2-Furanmethanol	1649.02	3513.85	558.358	M3
1-Methyladenosine	1508.74	141.502	192.996	M3
p-Hydroxymandelic acid	4734.12	1039.99	1127.79	M3
Ile His Ala Glu	2326.01	3187.42	799.472	M3
Tetrangulol	39.0806	215.705	532.994	M3
p-Mentha-1,3,5,8-tetraene	2740.55	650.682	416.455	M3
NICOTINYL	731.112	215.845	187.244	M3
alpha-Valerenol	735.718	127.517	199.78	M3
Methyl 7,10,13-hexadecatrienoate	28443.5	1498.84	914.826	M3
Fumitremorgin B	1403.97	10.4531	219.387	M3
Ectocarpen	2622.95	214.724	376.022	M3
Gln Gln Phe Gln	10371.2	683.671	327.53	M3
19-Nor-5alpha-pregnane-3,20-dione	1247.91	42.4838	319.524	M3
beta-Escin	3439.09	5898.76	1248.36	M3
m-Coumaric acid	4594.7	3570.03	2114.9	M3
1,2-Diamino-4-nitrobenzene	11487.5	1245.8	1084.09	M3
Colforsin	992.993	69.1525	348.88	M3
5,6-Epoxytetraene	5517.48	27647.7	1101.24	M3
5-Methoxytryptamine	1130.25	588.539	235.87	M3
3-Methylbutyl phenylacetate	2606.43	198.885	331.346	M3
Hepoxilin A3	1339.2	30.2149	187.993	M3
N,N,N-trimethyl-sphingosine	17471.5	3968.91	1733.02	M3
13-cis-retinal	1647.29	287.838	166.558	M3
1-Monopalmitin	1006.3	142.602	158.206	M3
Cyclooctat-9-en-7-ol	23.5456	716.475	584.566	M3
3-Methylbutan-1-ol	66.2523	186.955	271.72	M3
Allomaltol	43825.1	29526.1	9729.24	M3
(S)-(-)-Perillyl alcohol	4784.03	747.487	1164.34	M3
2-Chloro-3-oxoadipate	2372.6	12311.4	870.702	M3
20,21-Diprenylterpendole C	19194.8	115.593	343.184	M3
URSINIC ACID	1.1034	1.91e-11	59.5395	M3
(5R,6S)-5,6-Epoxy-7-megastigmen-9-one	2088.74	64.4944	176.421	M3
Isoeugenol	1084.87	589.365	461.709	M3
8,13-dihydroxy-9,11-octadecadienoic acid	2153.11	250.545	414.58	M3
ent-7alpha-Hydroxykaur-16-en-19-oic acid	2.90343	1.91e-11	688.762	M3
dTDP-3-amino-2,3,6-trideoxy-C-methyl-D-erythro-hexopyranos-4-ulose	389.473	1301.86	556.364	M3
Erythromycin B	49625.8	43692	24967.3	M3
6F-alpha-D-Galactosylsucrose	143647	288908	71365.5	M3
1-Hexadecanol	27.1454	144.15	206.538	M3
Resorcinolnaphthalein	12933.4	1523.64	1429.42	M3
Aspirin	55.4671	243.262	541.904	M3
7-Ethyl-3,11-dimethyldodeca-1,3,6,10-tetraene	24.2395	1.91e-11	488.772	M3
Picfeltarraenin IB	5699.16	3496.46	3570.1	M3
13Z-Docosenamide	729.925	12201.1	2682.61	M3
Tricycloekasantal	2426.97	895.286	1126.95	M3
1-Methylnicotinamide	972.936	175.232	253.801	M3
Araloside VII	3629.88	125040	13869.6	M3
5-Methyl-2-thiouridine	885.653	232.37	174.248	M3
Longicamphenylone	2490.24	184.187	246.122	M3
2,4,6-undecatrienal	886.372	332.805	412.836	M3
20-COOH-Leukotriene B4	5129.88	74.0308	821.07	M3
Alanyl-Glutamine	421.521	1.70177	8.87246	Nosig
3-METHOXYCATECHOL	1.91e-11	0.557917	85.9701	Nosig
3,4,5-Trimethoxycinnamic acid	65.9432	1.91e-11	20.4569	Nosig
1D-1-Guanidino-3-amino-1,3-dideoxy-scyllo-inositol	76.8057	1.66423	32.1752	Nosig
Pantetheine	102.714	1.91e-11	1.91e-11	Nosig
Glutathionylspermidine	98.2519	1.91e-11	4.41875	Nosig
2-Aminomuconate semialdehyde	32.3133	0.211749	143.265	Nosig
N-Formyl-4-amino-5-aminomethyl-2-methylpyrimidine	0.463679	0.190066	29.0807	Nosig
3-Methyluridine	49.4824	7.53348	1377.24	Nosig
7-HYDROXY-2'-METHOXYISOFLAVONE	20.5281	0.782842	151.641	Nosig
5-Deoxyleucopelargonidin	23.3859	29.1367	303.493	Nosig
2-Succinyl-5-enolpyruvyl-6-hydroxy-3-cyclohexene-1-carboxylate	401.956	49.86	28.1535	Nosig
Methyl 5-hydroxypyridine-2-carboxylate	179.269	32.4058	1.96176	Nosig
(S)-Norcoclaurine	7.00078	49.6286	205.72	Nosig
Silydianin	21.6123	18.371	189.882	Nosig
(+)-Peusedanol	55.6518	1.91e-11	3864.47	Nosig
Thiamine aldehyde	5.1109	2.38728	139.95	Nosig
(S)-Chiral alcohol	2.62256	118.864	413.806	Nosig
5,4'-DIMETHOXY-7-HYDROXYFLAVONE	2.96059	1.1701	153.458	Nosig
C20823	0.314916	0.219819	468.846	Nosig
Cimifugin	1.65734	1.91e-11	76.324	Nosig
Pentobarbital	42.3163	20.6486	154.17	Nosig
N(alpha)-Acetyl-L-2,4-diaminobutyrate	1.91e-11	1.91e-11	89.8485	Nosig
Streptonigrin	48.0115	77.7801	434.059	Nosig
Ethyl salicylate	0.613898	1.41075	12.7191	Nosig
??-Guanidinoglutaric Acid	11.3214	13.7729	90.1574	Nosig
(S)-6-O-Methylnorlaudanosoline	97.2627	2.09233	19.3238	Nosig
Triethanolamine	62.4292	41.6496	28.0186	Nosig
Premithramycinone	197.769	15.6832	47.5043	Nosig
Benzylbutylphthalate	8.4164	8.29448	0.317026	Nosig
Glyceollin III	15.253	570.359	13801.3	Nosig
Salbostatin 6'-phosphate	16.7959	2.02341	199.685	Nosig
2'''-N-Acetyl-6'''-deamino-6'''-hydroxyparomomycin II	88.3626	0.00562193	9.89848	Nosig
Raucaffricine	210.628	209.706	1195.46	Nosig
3-Hydroxydodecanoic acid	211.795	1.91e-11	600.156	Nosig
cis-3-(3-Carboxyethenyl)-3,5-cyclohexadiene-1,2-diol	103.013	3.10493	0.183326	Nosig
Pelargonidin 3-O-glucoside	278.384	8.0463	400.223	Nosig
N-Acetyl-D-glucosamine	74.0937	1.91e-11	43.715	Nosig
6''-O-Acetylgenistin	1141.07	361.04	1112.01	Nosig
Isoliquiritigenin	20.4906	130.319	1157.49	Nosig
dTDP-L-mycarose	325.966	32.8506	79.549	Nosig
Muramic acid	6.01464	66.2604	449.441	Nosig
PGF1a	20.7591	1.91e-11	74.0111	Nosig
Chanoclavine-I	4.47942	50.2444	788.861	Nosig
Hydroxyphenyllactic acid	10.7904	44.0789	10757.7	Nosig
Strigolactone ABC-rings	15.7634	1.91e-11	2719.77	Nosig
Calicheamicin T0	473.472	946.753	796.232	Nosig
10-Deacetyl-2-debenzoylbaccatin III	87.6692	8.74282	14.3682	Nosig
9,10-DHOME	0.0495144	13.1122	18.3262	Nosig
Lysyl-Valine	250.146	1.91e-11	982.354	Nosig
(-)-Menthone	184.502	6.46033	27.1395	Nosig
Pyridoxal	251.315	26.2035	4.00065	Nosig
Mithramycin	47.7661	1.91e-11	42.044	Nosig
4-Coumaryl alcohol	72.2125	1.91e-11	291.342	Nosig
Aurachin B	65.8214	1.91e-11	27.4304	Nosig
Cytisine	849.663	377.145	450.831	Nosig
Sequiterpene Lactone 326	1.91e-11	1.91e-11	432.689	Nosig
C20915	1.18e-05	1.91e-11	978.548	Nosig
??-Hydroxypyruvic acid	104.572	1.91e-11	165.729	Nosig
Aloeresin D	16.8578	2824.29	2770.27	Nosig
Mulberroside C	2.13767	0.555845	26.9952	Nosig
N2-Citryl-N6-acetyl-N6-hydroxy-L-lysine	1183.62	6623.82	852.772	Nosig
Acetylatractylodinol	253.434	1.91e-11	208.756	Nosig
Nebramine	479.01	1.91e-11	8.16807	Nosig
ROCCELLIC ACID	55.3985	61.9044	142.108	Nosig
cis-9,10-Epoxystearic acid	4792.11	581.67	3547.93	Nosig
10-hydroxy-2E-decenoic acid	93.1511	1.91e-11	12.9669	Nosig
Limonene-1,2-diol	85.7961	1.91e-11	24.5966	Nosig
Xanthoxin	228.493	17.0108	1577.73	Nosig
Helenalin	3.1852	2.15439	48.0206	Nosig
gamma-L-Glutamylputrescine	623.139	6.7254	2762.26	Nosig
(6S)-Hydroxyhyoscyamine	1113.39	9.16504	69.3471	Nosig
13,14-dihydro-15(R)-Prostaglandin E1	148.463	22.7763	379.386	Nosig
Homotrypanothione disulfide	70.6141	1.91e-11	1.91e-11	Nosig
Calcitetrol	0.110524	10.7431	1446.43	Nosig
Tetradecanoic acid	6.87054	1.91e-11	170.92	Nosig
(9Z)-Octadecenoic acid	73.1767	4.34057	2492.93	Nosig
7-Methylthioheptanaldoxime	196.736	34.8578	180.033	Nosig
13(S)-HODE	1400.41	65.057	74.6501	Nosig
4-(4-Deoxy-alpha-D-gluc-4-enuronosyl)-D-galacturonate	11.1498	23.3335	8.2566	Nosig
14-Deoxy-11,12-didehydroandrographolide	815.359	516.222	374.584	Nosig
10beta,14beta-Dihydroxytaxa-4(20),11-dien-5alpha-yl acetate	89.1199	86.9696	3.76386	Nosig
Paris saponin VII	8193.08	1.91e-11	10.8466	Nosig
18-Hydroxyoleate	737.353	3.35598	397.507	Nosig
Palmitic acid	284.058	1.91e-11	1.3029	Nosig
2,3-Dinor-TXB2	331.436	1.91e-11	622.956	Nosig
5(S)-HETE	9.28748	2.95756	211.767	Nosig
Deslanoside	491.722	6.96635	6.73148	Nosig
L-Aspartate 4-semialdehyde	25.9685	8.82369	1280.06	Nosig
??-12-PGD2	210.366	1.91e-11	152.738	Nosig
(R)(-)-Allantoin	44.4505	26.9443	224.966	Nosig
(-)-alpha-Bisabolol	3.08252	1.91e-11	302.596	Nosig
Gibberellin A12 aldehyde	2.9912	5.22356	47.5399	Nosig
Demethyl-desacetyl-rifamycin S	328.795	3.91655	1.1444	Nosig
5a-Tetrahydrocorticosterone	909.07	1.91e-11	47.4575	Nosig
(4Z,7Z,10Z,13Z,16Z,19Z)-4,7,10,13,1 6,19-Docosahexaenoic acid	80.4647	1.43836	9.66908	Nosig
LysoPE(20_3(8Z,11Z,14Z)_0_0)	1018.56	1.91e-11	205.677	Nosig
Thromboxane A2	53.0923	1.91e-11	671.52	Nosig
Avermectin B1b monosaccharide	712.572	1.30176	30.3641	Nosig
Avermitilol	61.25	1.91e-11	515.491	Nosig
Linoleate	342.808	312.995	672.916	Nosig
Anamorelin	2229.88	673.967	1996.68	Nosig
6''-O-acetylsaikosaponin A	768.068	29.9388	19.2666	Nosig
3',4'-Anhydrovinblastine	2823.92	161.099	37.1038	Nosig
Poricoic acid B	6191.5	10634.7	21802.8	Nosig
Bacopaside I	1519.16	26.1707	48.6639	Nosig
Neopikromycin	524.67	1.91e-11	40.9607	Nosig
Marmesin	0.113821	20.9605	523.447	Nosig
11(R)-HEDE	551.639	13.4501	454.431	Nosig
N-Oleoylglycine	9.94429	29.552	28.54	Nosig
9-deoxy-9-methylene-16,16-dimethyl -PGE2	20.7645	29.9133	49.4637	Nosig
Anemarrhenasaponin I	1602.13	191.016	313.105	Nosig
(9Z,11E)-(13S)-13-Hydroperoxyoctadeca-9,11-dienoic acid	101.31	5.83264	112.593	Nosig
delta-Tocotrienol	3285.46	682.671	411.204	Nosig
Cholic acid	141.598	264.927	2308.75	Nosig
Teasterone	621.169	59.2517	732.359	Nosig
3',4'-Dihydrorhodovibrin	955.034	708.459	591.282	Nosig
5,6-dehydro Arachidonic Acid	16.2352	61.0742	2165.43	Nosig
Phylloquinol	6798.57	1567.37	4491.87	Nosig
16-Epivellosimine	567.619	1477.93	1170.76	Nosig
Oxaloacetate	1.91e-11	130.673	2204.31	Nosig
Buprenorphine	61.6965	1.67295	402.952	Nosig
R.g.-Keto I	1.85623	28.3161	163.516	Nosig
Levopimarinol	1.91e-11	1.91e-11	8.44442	Nosig
Okenone	4778.04	107.293	278.161	Nosig
22alpha-Hydroxy-campest-4-en-3-one	385.722	4332.39	3432.8	Nosig
Ile Val Leu Glu	16.4424	24055.5	313.272	Nosig
Gymnemagenin	2461.34	7.82186	230.994	Nosig
L-Hydroxylysine	44.4107	8045.5	108.867	Nosig
2-Methyl-6-solanyl-1,4-benzoquinol	1965.52	104832	10834.7	Nosig
Bilirubin	914.203	1.91e-11	1.91e-11	Nosig
3-Oxalomalate	133.352	61.7465	32.9657	Nosig
dTDP-4-amino-2,3,4,6-tetradeoxy-D-glucose	312.35	359.083	184.868	Nosig
4-Methyl-5-(2-phosphooxyethyl)thiazole	14.7533	128.765	0.0102816	Nosig
DL-Isocitric acid trisodium salt hydrate	799.307	609.286	175.87	Nosig
6-(1'-Hydroxy-2'-oxopropyl)-tetrahydropterin	64.8883	131.65	240.855	Nosig
3''-Oxogentamicin A2	12.3553	3.71295	1.91e-11	Nosig
Propanoate	59.5253	16.9819	60.9755	Nosig
Methionyl-Lysine	42.7893	0.665902	5.17258	Nosig
L-alpha-Glutamyl-L-tyrosine	402.317	530.575	522.566	Nosig
Catechol	68.261	6.30218	34.1098	Nosig
4-Hydroxystyrene	79.4377	160.293	31.9552	Nosig
D-Xylonate	78.3444	51.6881	4.71626	Nosig
Moxifloxacin	95.3602	49.1224	93.4094	Nosig
2-(Hydroxymethyl)-4-oxobutanoate	33.2702	10.6554	30.9989	Nosig
Guanine	129.393	4.25483	15.513	Nosig
Arachidonic Acid (peroxide free)	12625.3	4159.27	5374.7	Nosig
Geranic acid	58.5708	88.3473	44.9805	Nosig
Dolichotheline	28.5704	1.91e-11	16.8293	Nosig
Ergosta-5,7,22,24(28)-tetraen-3beta-ol	241.133	1.91e-11	12.596	Nosig
Alisol B 23-acetate	427.355	14.9126	41.6772	Nosig
L-Carnosine	14.4523	61.8549	15.2431	Nosig
Erucic acid	369.129	4.41228	38.0139	Nosig
Zeinoxanthin	1091.6	96.5246	72.7764	Nosig
(S)-3-Sulfolactate	1.76764	5.38386	66.3924	Nosig
trans-Zeatin riboside	1.62134	857.109	9.81339	Nosig
3-O-Methyl-L-DOPA	46.2514	34.1132	43.8182	Nosig
Tyrosyl-Valine	85.8462	20.5601	24.9041	Nosig
Shanzhiside	4642.22	3466.68	4585	Nosig
2-Hydroxyparaconate	35.8816	46.3283	192.922	Nosig
N4-Acetylcytidine	87.0315	29.4656	24.7795	Nosig
alpha-D-Ribose 1,2-cyclic phosphate 5-phosphate	57.6811	1.91e-11	1.91e-11	Nosig
6-Methylsalicylate	262.425	248.679	205.823	Nosig
6-Keto-prostaglandin E1	309.478	142.947	107.611	Nosig
5'-S-Methyl-5'-thioinosine	323.032	7.23644	47.6762	Nosig
Arbutin	594.721	273.46	823.617	Nosig
UDP-3-ketoglucose	20.4747	55.07	1.91e-11	Nosig
1,2-Bis(4-hydroxyphenyl)-2-propanol	21.8641	38.0151	132.41	Nosig
Histidinyl-Arginine	90.2683	293.076	51.9013	Nosig
Glucoiberverin	96.2617	76.4387	41.3776	Nosig
6-Hydroxynicotinate	70.5908	19.6194	25.2964	Nosig
L-Anserine	78.0183	6.3121	9.72721	Nosig
Gibberellin A1	199.605	12.0692	1.91e-11	Nosig
Formononetin 7-O-glucoside-6''-O-malonate	9.77843	1.91e-11	1.91e-11	Nosig
6-Lactoyl-5,6,7,8-tetrahydropterin	8.34327	257.077	56.1467	Nosig
epsilon-Caprolactam	344.363	38.1189	35.1175	Nosig
5-Methylcytosine	48.2549	0.862195	23.933	Nosig
L-phenylalanyl-L-proline	22.4464	123.129	83.5743	Nosig
Isoleucyl-Histidine	97.0683	3.97567	1.60018	Nosig
N-Acetyl-L-leucine	77.8306	1.55128	7.00586	Nosig
cis-2,3-Dihydroxy-2,3-dihydro-p-cumate	98.1642	191.669	161.133	Nosig
Nicotinate D-ribonucleoside	370.086	344.897	147.668	Nosig
Salsalate	80.8186	35.116	111.49	Nosig
Pyrimidodiazepine	363.313	100.378	94.1353	Nosig
Succinic acid semialdehyde	63.2092	27.4935	21.1141	Nosig
dTDP-L-epivancosamine	18.3084	0.596797	1.91e-11	Nosig
Atorvastatin	21.2713	56.8448	72.6324	Nosig
Glycerone	97.1808	334.468	9.84125	Nosig
Ser-Asp-OH	626.167	1116.46	955.549	Nosig
n-Propyl gallate	107.124	24.2584	14.8283	Nosig
4-Methylbenzyl alcohol	27.4017	13.2032	134.303	Nosig
Creatine	61.593	1.91e-11	1.91e-11	Nosig
Formylisoglutamine	641.724	875.722	1510.93	Nosig
Kanosamine 6-phosphate	5.65138	7.92213	47.875	Nosig
(S)-2-Hydroxyglutarate	11.6485	0.51679	2.97047	Nosig
Alanyl-Serine	24.3091	32.5076	89.5845	Nosig
3-Methylpyrrole-2,4-dicarboxylic acid	47.3731	12.2928	3.62371	Nosig
Glucuronolactone	532.506	166.5	410.993	Nosig
UDP-4-dehydro-6-deoxy-D-glucose	267.457	21.4048	0.00222564	Nosig
2-C-Methyl-D-erythritol 2,4-cyclodiphosphate	1.39596	171.64	185.986	Nosig
Glycolaldehyde	11.0379	73.1595	80.2951	Nosig
Sedoheptulose	61.4222	2.73564	12.9747	Nosig
Ferulate	57.1746	17.5486	71.0034	Nosig
3'-Demethylstaurosporine	1104.26	944.912	1827.7	Nosig
Sinapoyl aldehyde	6.9188	10.4422	86.8436	Nosig
5-Acetylamino-6-amino-3-methyluracil	23.4682	18.6534	414.527	Nosig
Garbanzol	72.7042	86.4916	281.684	Nosig
Methylarbutin	27.8392	4.61255	132.437	Nosig
2,3-Dihydroxytoluene	125.475	83.5006	17.1072	Nosig
5-Aminoimidazole	1187.72	6.61925	86.2178	Nosig
N6-Acetyl-N6-hydroxy-L-lysine	177.913	17.0691	99.1302	Nosig
Lapachol	16.5333	1.91e-11	407.904	Nosig
Glucovanillin	91.0337	1042.99	87.2214	Nosig
Plastoquinol-1	17.2646	1.91e-11	781.034	Nosig
Demethyleneberberine	172.16	218.087	359.4	Nosig
2-Methylquinolin-4-ol	3.02504	18.761	108.151	Nosig
Apiforol	306.668	70.5649	77.4188	Nosig
2'-Deoxyuridine	0.8136	1.91e-11	132.961	Nosig
3,6-Dihydronicotinic acid	16.7037	5.46455	117.277	Nosig
cis-3-(Carboxy-ethyl)-3,5-cyclo-hexadiene-1,2-diol	30.1626	37.2494	15.8885	Nosig
Diflunisal	48.9708	113.625	46.0618	Nosig
2,3,4'-TRIHYDROXY-4-METHOXYBENZOPHENONE	6.3313	0.692298	63.6294	Nosig
Clavulanic acid	246.602	42.7442	84.0133	Nosig
7-Hydroxy-2',4',5'-trimethoxyisoflavone	4.40184	1.17194	117.506	Nosig
XANTHOXYLIN	316.379	44.8552	27.0721	Nosig
(S)-1-Pyrroline-5-carboxylate	0.157714	1.91e-11	67.2519	Nosig
Aminoimidazole ribotide	68.3075	14.8195	159.887	Nosig
N-Dimethyl-2-aminoethylphosphonate	99.6718	19.2921	0.295391	Nosig
2-Aminoethylphosphonate	1.91e-11	2.06485	87.5117	Nosig
L-Sorbose	83.6664	71.0833	4.92842	Nosig
Liquiritigenin	1177.95	123.836	639.569	Nosig
3,4-Dihydroxy-9,10-secoandrosta-1,3,5(10)-triene-9,17-dione	256.309	36.629	358.841	Nosig
Cubebinin	728.512	46.142	327.869	Nosig
ACRL Toxin II	577.504	44.5731	40.805	Nosig
4-Hydroxyoxprenolol	117.636	166.567	796.021	Nosig
N-(5-Phospho-D-ribosyl)anthranilate	664.717	12.0197	14.7535	Nosig
xi-3-Methyl-3-cyclohexen-1-ol	521.778	417.486	212.251	Nosig
4-Amino-5-hydroxymethyl-2-methylpyrimidine	82.9307	6.38567	14.3486	Nosig
4-Methylumbelliferyl heptanoate	1177.47	105.381	709.806	Nosig
Cyanidin 3-O-3'',6''-O-dimalonylglucoside	247.204	139.172	35.7245	Nosig
Lupinate	827.803	69.0778	1145.1	Nosig
5,6,7,8-Tetrahydro-2-naphthol	643.641	56.7661	252.012	Nosig
4'-Oxolividamine	1098.21	20.6647	445.872	Nosig
??-hexenoic acid	178.818	1.31181	0.0839096	Nosig
Grandiflorone	59.4073	3.00363	1476.77	Nosig
Deoxyribose	40.6701	55.2775	172.006	Nosig
12(R)-HEPE	4.81884	1.91e-11	521.325	Nosig
9-Demethylmunduserone	108.357	1690.73	912.438	Nosig
DL-3,4-Dihydroxymandelic acid	1.91e-11	12.4402	306.031	Nosig
L-Anticapsin	15.3349	34.6257	75.0679	Nosig
3-Copaene	1.91e-11	1.91e-11	6.08874	Nosig
Abscisic acid glucose ester	342.026	377.592	433.535	Nosig
C14:5n-1,3,5,7,9	1284.69	95.8662	1345.2	Nosig
Cannabichromene	117.594	8.87458	2199.28	Nosig
L-Cystathionine	114.332	1026	639.078	Nosig
Tyrosyl-Lysine	206.587	0.0175723	22.0439	Nosig
ISOCORYDINE (+)	457.496	39.4887	142.526	Nosig
Sabinene hydrate	433.946	98.6838	226.603	Nosig
Cytidine 5'-{[hydroxy(2-hydroxyethyl)phosphonoyl]phosphate}	1519.86	4.08733	39.2942	Nosig
Dibutyl sulfide	859.222	66.3411	336.835	Nosig
Copal-8-ol diphosphate	1217.09	96.2875	556.402	Nosig
7-Oxoheptanoic acid	498.506	140.538	50.2181	Nosig
10-Oxogeranial	383.119	70.8587	76.1692	Nosig
7alpha,12alpha-Dihydroxy-5beta-cholestan-3-one	70.9246	51.7972	5711.13	Nosig
Umbellulone	1532.37	727.887	1519.51	Nosig
Hericenone A	55.3741	233.226	213.948	Nosig
6-Demethylsterigmatocystin	4.34773	7.13263	28.3156	Nosig
Neobanol	9.28216	165.349	286.832	Nosig
??-Linolenoyl Ethanolamide	1399.22	450.087	1012.99	Nosig
(R)-1-Aminopropan-2-ol	67.4375	1.91e-11	6.33115	Nosig
ent-3beta-Hydroxycassa-12,15-dien-2-one	531.068	113.663	713.36	Nosig
4E,8-Nonadienal	1081.18	707.948	1163.94	Nosig
beta-Phellandrene	286.739	351.397	334.977	Nosig
(9Z,12Z,15Z)-Octadecatrienoic acid	3046.02	1808.28	1296.22	Nosig
2,4,6-Trimethylbenzaldehyde	288.623	101.903	128.582	Nosig
alpha-curcumene	512.617	18.177	28.8315	Nosig
Ile Trp His Gln	45.3415	121.4	913.754	Nosig
3-Isopropyl-3-butenoic acid	70.7198	8.7749	72.6565	Nosig
4-Isopentylphenol	265.093	109.777	271.218	Nosig
beta-Cyclocitral	325.254	575.061	621.584	Nosig
cis-Jasmone	455.73	303.43	420.459	Nosig
??-Terpinene	147.08	80.2469	124.497	Nosig
DL-2-Aminooctanoic acid	406.681	124.501	401.847	Nosig
L-Propargylglycine	109.89	11.9707	101.524	Nosig
Misoprostol (free acid)	20032.7	11625.5	19625.9	Nosig
6-Deoxocathasterone	25.9944	813.732	73.1412	Nosig
2E,6E,8E-decatrienoic acid	659.69	131.939	91.5844	Nosig
5,6,7,8-Tetrahydromonapterin	151.809	6.08095	1.91e-11	Nosig
7'-O-Dmethylcephaeline	660.452	47.5441	42.8595	Nosig
1,3-Diisopropylbenzene	784.695	272.145	446.856	Nosig
Pinolenic Acid	157945	49228.2	74312.8	Nosig
5(S)-HEPE	7503.19	2573.8	3512.25	Nosig
6,8-Diethyl-4-methyl-3E,5E,7E,9E-dodecatetraene	437.423	82.8193	351.367	Nosig
16alpha-Hydroxyestrone	77.5389	48.5659	3.11436	Nosig
1,1-Dimethoxy-3,7-dimethyl-2,6-octadiene	2057.36	386.238	1404.05	Nosig
Methyl jasmonate	656.511	459.894	858.08	Nosig
(9Z)-Hexadecenoic acid	14.6573	7.763	1456.46	Nosig
Gentamicin C2	154.644	18.351	2324.63	Nosig
Saponin C, from Liriope muscari	5601.26	66.9459	37.2186	Nosig
13(S)-HOTrE	182193	34733.3	138216	Nosig
Lycocernuine	570.807	53.3592	2429.63	Nosig
Eremolactone	157.298	1.7547	6.88305	Nosig
9-hydroperoxy-10E,12,15Z-octadecatrienoic acid	261.019	201.632	305.79	Nosig
2(R)-HPOT	325.506	262.673	284.685	Nosig
1-Phenyl-2-pentanol	1065.05	459.487	816.91	Nosig
Tabtoxinine-delta-lactam	46.8394	0.735802	2730.91	Nosig
(-)-cis-sabinol	248.297	61.6893	299.697	Nosig
Aplotaxene	910.729	323.243	1553.1	Nosig
12-hydroxy-10-octadecynoic acid	114392	49022.1	122415	Nosig
Caproic acid	119.672	90.6708	162.768	Nosig
1,2-dihydrostilbene	896.829	264.431	366.317	Nosig
Aminoacetone	84.1658	14.8313	10.4866	Nosig
5-Oxoavermectin ''1b'' aglycone	2098.72	656.076	625.342	Nosig
3,4,5-Trimethylbenzaldehyde	538.68	239.003	52.872	Nosig
1-(3,4-Dihydroxyphenyl)-5-hydroxy-3-decanone	628.494	57.3134	1073.89	Nosig
Coniferyl aldehyde	69.3331	16.7672	17.0137	Nosig
5-Hydroxyectoine	10.537	141.821	569.807	Nosig
Furamizole	3435.96	6738.97	7914.21	Nosig
(2E,4E)-nona-2,4,-dienal	567.683	272.893	355.91	Nosig
2E,4Z-Heptadien-1-ol	113.444	301.714	333.877	Nosig
2,5-Octadien-1-ol	17.3555	1.91e-11	131.385	Nosig
(E)-4,8-Dimethyl-1,3,7-nonatriene	382.875	211.41	797.009	Nosig
Neriifolin	323.92	16.1141	18196	Nosig
3-Hexenol	183.849	185.339	304.256	Nosig
9-Methylthiononanaldoxime	374.966	198.436	394.59	Nosig
5-Ethyl-3-methyl-2E,4E,6E-nonatriene	136.916	35.8138	291.508	Nosig
hexadecan-6Z,11Z-dien-1-ol	271.265	328.666	433.436	Nosig
L-Histidinol	122.086	352.746	213.905	Nosig
2-Ethylidenehexanal	92.6594	49.1582	237.988	Nosig
4,8-Dimethyl-1,3(E),7-nonatriene	23.8669	1.91e-11	337.844	Nosig
3-Methylbutanoic acid	91.881	1.91e-11	96.2043	Nosig
(R)-3-Amino-2-methylpropanoate	58.1267	100.242	205.313	Nosig
4,10-undecadiynal	1518.47	312.231	75.7439	Nosig
Edrophonium	7.95553	147.216	1.91e-11	Nosig
Pyridoxal phosphate	15.9139	49.6869	1.91e-11	Nosig
8(R)-HPODE	3207.55	213.52	11.1907	Nosig
Lipid X	9283.99	1009.35	839.105	Nosig
Hygromycin B	20.012	11.9877	28462.5	Nosig
Gynostemma Extract	651.434	128.26	84.1688	Nosig
Valyl-Glutamine	453.789	36.7815	31.5085	Nosig
Tobramycin	2684.38	45.1591	532.886	Nosig
Sclareol	1.91e-11	679.626	400.155	Nosig
Ser Leu Phe Ile	1213.5	498.735	160.951	Nosig
Testosterone	2002.29	1.91e-11	0.00449824	Nosig
Gly Lys Trp Val	22.5754	43.2696	1119.21	Nosig
2-Acetyl-1,5,6,7-tetrahydro-6-hydroxy-7-(hydroxymethyl)-4H-azepine-4-one	3522.03	1808.66	2473.23	Nosig
Isoescin IA	273.317	4596.43	1646.18	Nosig
N1-Methyl-2-pyridone-5-carboxamide	53648.3	24651.7	56334.3	Nosig
(3S)-3,6-Diaminohexanoate	19.2697	1.702	51.996	Nosig
beta-vatirenene	347.658	31.5282	17.0815	Nosig
1,6-Dimethylnaphthalene	649.719	147.88	97.7428	Nosig
Propamocarb	696.912	13.038	0.570173	Nosig
4-Methyl-2-pentenal	78.6016	2.1846	1.91e-11	Nosig
(15Z)-Tetracosenoic acid	11.9618	147.897	2265.67	Nosig
Leu Val Ile Trp	34.0757	208.135	14604.6	Nosig
Panatellin	4956.21	19713	14956.5	Nosig
Cocaine	6310.6	1746.14	841.914	Nosig
Ser Ser Thr Tyr	23.5425	123.37	80.6618	Nosig
(-)-Sedamine	79.7225	5.98179	1.91e-11	Nosig
Norethindrone	575.041	8.74287	13.2811	Nosig
(5Z,8Z,11Z,14Z,17Z)-Icosapentaenoic acid	1277.26	1508.27	459.289	Nosig
10-undecynoic acid	1298.22	250.883	131.684	Nosig
12,13-DHOME	4068.35	80.3412	48.5634	Nosig
5-Phenyl-1,3-pentadiyne	577.36	25.1344	41.8714	Nosig
1-methylhistidine	177.216	65.2533	14.6909	Nosig
Propanoic acid, 2-hydroxy-3-[(4-hydroxy-1-naphthalenyl)oxy]-	314.966	112.329	114.278	Nosig
3,4-Dihydroxybenzylamine	113.18	1.91e-11	0.0421331	Nosig
4,6-Decadiyn-1-ol	147.889	1.91e-11	1.91e-11	Nosig
Dicyclohexylcarbodiimide	706.503	0.261274	0.102894	Nosig
Tyrosyl-Proline	815.177	48.4494	9.20453	Nosig
Phenylpyruvic acid	4447.63	2499.6	3178	Nosig
Val Val	11.8575	269.199	216.486	Nosig
Lysyl-Cysteine	624.63	164.859	281.421	Nosig
trans, trans-3,5-Octadien-2-one	113.092	7.76133	2.85779	Nosig
2"-O-Galloylhyperin	88.3892	38.7808	33.7961	Nosig
Isoplumbagin	557.176	366.528	1511.39	Nosig
Baldrinal	1988.47	916.876	1125.71	Nosig
Tebutam	1.91e-11	1.91e-11	3020.31	Nosig
Isoelemicin	1871.29	951.488	699.186	Nosig
Tropinone	202.12	62.3652	23.9482	Nosig
Jasmine lactone	123.153	2.40021	89.6817	Nosig
Meperidine N-oxide	2108.53	84.4741	68.8864	Nosig
(??)-threo-1-(4-Hydroxyphenyl)-1,2,3-propanetriol	2122.4	1036.17	2199.78	Nosig
6-Tridecynoic acid	380.708	152.618	178.042	Nosig
Propoxycaine	340.612	0.656531	2.82219	Nosig
Senkyunolide A	710.118	131.276	9.3922	Nosig
4-(Butoxymethyl)-2-methoxyphenol	896.943	73.8031	76.9057	Nosig
Butyl lactate	102.724	1.4587	1.91e-11	Nosig
2-(7'-Methylthio)heptylmalic acid	4650.57	3213.83	6742.96	Nosig
L-Arginine phosphate	1522.72	660.316	1310.69	Nosig
3-hexenal	85.0929	1.91e-11	0.66392	Nosig
Vanillin 4-sulfate	15.4489	64.5173	59.9934	Nosig
N-Methylhistamine	105.504	105.577	155.069	Nosig
Solavetivone	3.25605	2.80584	2904.62	Nosig
4-Ethyl-5-methyl-2-(1-methylethyl)oxazole	411.642	726.644	221.657	Nosig
Quercitrin	1.91e-11	1.91e-11	59.7157	Nosig
5-Oxopentanoate	114.82	9.02504	2.63817	Nosig
S-Adenosylmethioninamine	314.571	1.36748	112.849	Nosig
3-Methyl-2-butenal	50.1095	1.12339	1.58247	Nosig
3-Oxopropionyl-CoA	127.605	1.91e-11	78.4102	Nosig
Adenine	244.415	252.953	119.031	Nosig
Dihydroferulic acid 4-sulfate	176.581	281.928	262.198	Nosig
8(S)-HETE	57.7143	1.91e-11	1.91e-11	Nosig
L-Histidinal	119.778	23.6108	222.049	Nosig
Tetracenomycin B2	24.0786	6.22508	246.779	Nosig
Thymol	95.0193	1.91e-11	2.70999	Nosig
Linatine	776.419	47.3609	639.746	Nosig
Quercetagitrin	1628.95	685.972	3511.51	Nosig
Bufuralol	84.7675	0.0308675	1981.04	Nosig
dTDP-madurosamine	32.5432	30.2803	861.271	Nosig
N6-(1,2-Dicarboxyethyl)-AMP	16.0085	21.7322	113.399	Nosig
Salvigenin	1004.49	319.181	1135.35	Nosig
ADP-D-glycero-beta-D-manno-heptose	18.3909	0.242445	72.4545	Nosig
Floxuridine	144.603	1.91e-11	203.404	Nosig
4-Phenyl-3-buten-2-ol	273.248	21.3991	48.267	Nosig
gamma-L-Glutamyl-butirosin B	50.1262	9.7475	309.458	Nosig
[truncated: 11 more rows]
