# Supplementary material for: Plant growth and stress-regulating metabolite response to biochar utilization boost crop traits and soil health
Source: Front Plant Sci. 2023 Oct 12;14:1271490. doi: 10.3389/fpls.2023.1271490 (PMC10600501; doi:10.3389/fpls.2023.1271490)
Supplement: Supplementary file 6 [file Table_5.xlsx]

## Sheet:  
Table S5. Differentially upregulated metabolites in the different crop compartments under the conttrol treatment.
Metabolites	CKL	CKS	CKR	group
Chlorophyllide b	9134.4	28.2204	120.215	M1
Harderoporphyrin	869912	1401.99	3522.61	M1
Glutathione	16462.4	361.567	315.8	M1
Met Trp Arg Glu	726082	2338.57	2824.61	M1
Idoxanthin	242744	4928.05	5468.96	M1
Deinoxanthin	449617	12757.9	16468.6	M1
Alisol A	71020.7	6042.96	7435.19	M1
trans-2-Undecenoic acid	19206	44.0162	5.44451	M1
Pheophorbide a	113664	808.062	470.235	M1
Scopolamine	1.15224e+06	20065.1	18634.7	M1
2??,7??,12??-Trihydroxy-3-oxo-5??-cholan-24-oic Acid	73678.7	5807.41	11675.9	M1
Cafestol	8382.57	207.479	409.637	M1
Megestrol	6657.03	0.0027551	386.34	M1
5(S)-HETrE	8986.16	459.612	794.346	M1
2,2,7,7-Tetramethyl-1,6-dioxaspiro[4.4]nona-3,8-diene	4668.6	214.385	373.122	M1
16(R)-Iloprost	17352.5	101.996	1226.1	M1
Apigenin 7-sulfate	1316.31	10.9092	145.311	M1
Dithranol	25538.7	170.643	674.677	M1
Di-n-pentyl phthalate	16094.1	680.891	4177.34	M1
Notoginsenoside Fc	38077.5	362.909	2004.69	M1
Met Trp His His	115853	94.1436	115.348	M1
(+)-Piresil-4-O-beta-D-glucopyraside	6879.36	102.131	106.614	M1
Ectocarpen	2449.7	213.119	493.286	M1
Eupatorin	1225.83	97.5556	20.2913	M1
Diosmetin	3794.57	230.658	370.994	M1
Antiarol	1120.16	13.7951	4.77783	M1
Medicarpin 3-O-glucoside-6'-malonate	934.872	52.3902	88.3532	M1
MG(18:3(6Z,9Z,12Z)/0:0/0:0)	44542.8	4100.16	6852.12	M1
Tyr Phe Phe Phe	70403.2	0.69099	37.3536	M1
Ginsenoyne J	10180.2	864.387	2895.15	M1
Reserpine	22570.3	0.000273662	1.91e-11	M1
Benzoate	2589.88	138.794	12.7306	M1
Ser Ser Trp Trp	16956.1	63.3087	1.91e-11	M1
Juglanin	7114.2	183.965	274.734	M1
Incensole oxide	2590.96	1.91e-11	1.91e-11	M1
3,5-DIPRENYL-4-HYDROXYACETOPHENONE	3951.66	156.254	1245.16	M1
(3Z)-Phycoerythrobilin	12783.6	1.91e-11	6.47276	M1
Scutellarin	635.103	33.5617	41.1582	M1
Dihydroartemisinin	5285.79	62.561	71.5016	M1
(13S,14R)-1-Hydroxy-13-O-acetyl-N-methylcanadine	6964.35	1.91e-11	0.34855	M1
ESTRA-4,9-DIENE-3,17-DIONE	651.931	0.291483	87.5039	M1
(1R,2R,4R)-Dihydrocarveol	9868.82	1.91e-11	50.0553	M1
Glaucarubol 15-O-beta-D-glucopyranoside	4710.82	1.91e-11	1.91e-11	M1
Methyl 7,10,13-hexadecatrienoate	29838.4	1426.72	1368.04	M1
Farnesylcysteine	750.805	1.90629	108.347	M1
L-Arabinono-1,4-lactone	730.662	70.395	79.9665	M1
3-Methyl-2-oxobutanoic acid	16848.1	323.508	389.088	M1
beta-D-Gentiobiosyl crocetin	4884.27	1.91e-11	1.91e-11	M1
Neoxanthin	106957	5399.78	12621.8	M1
Discadenine	1179.74	7.45523	152.781	M1
6-Gingerol	13156.6	344.927	212.724	M1
27-O-Demethyl-25-O-desacetylrifamycin SV	3329.93	1.91e-11	2.05488	M1
Oxalyl-CoA	3752.94	64.6028	16.0806	M1
Glu Phe Ser Glu	3570.27	73.1835	80.853	M1
Avermectin B1a aglycone	2828.83	6.98649	603.481	M1
1,3,5,11-Bisabolatetraen-10-one	15764.8	839.302	1300.34	M1
3,4-Dihydrocadalene	2779.74	92.5444	337.789	M1
2E,4Z-Heptadienal	303.527	28.1987	41.8386	M1
UDP-6-sulfoquinovose	2691.16	127.084	1.91e-11	M1
Asparaginyl-Alanine	2131.71	1.91e-11	1.91e-11	M1
HoPhe-Thr-OH	2491.72	1.91e-11	1.91e-11	M1
Purpurogallin	1009.47	142.864	117.806	M1
Acacetin	10779	322.47	468.38	M1
Crepenynate	19003.1	1775.17	3543.12	M1
(S)-(-)-Perillyl alcohol	4540.66	615.548	2019.36	M1
Ardisiacrispin A	8108.81	297.579	1446.35	M1
2,4,7-decatrienal	1387.7	171.902	21.4313	M1
(2R,3R)-3-Methylornithine	111917	4050.79	13033.9	M1
Gemfibrozil	435.937	0.0282376	284.956	M1
Bacampicillin	1576.13	1.91e-11	73.1571	M1
Proansamitocin	1984.54	77.6659	255.797	M1
2-Methyl-4-pentenal	870.763	95.0447	117.135	M1
Enkephalin L	1468.11	1.91e-11	1.91e-11	M1
Landomycin E	3218.9	1.91e-11	1.91e-11	M1
6-Hydroxytryprostatin B	1942.63	1.91e-11	1.91e-11	M1
5-Oxoavermectin ''1a'' aglycone	4684.69	1.91e-11	23.9645	M1
neo-gambogic acid	1839.95	1.91e-11	126.162	M1
ZM 336372	1524.21	1.91e-11	1.91e-11	M1
8,11,14-Eicosatetraynoic acid	1358.44	0.492697	1.91e-11	M1
Glu Ser Asn Lys	1980.7	1.91e-11	1.91e-11	M1
8,13-dihydroxy-9,11-octadecadienoic acid	2240.62	279.78	480.808	M1
Thr Ala Ala His	2423.29	91.8029	88.3748	M1
D-glycero-beta-D-manno-Heptose 7-phosphate	516.998	30.959	10.0649	M1
Laricitrin	1187.48	1.91e-11	1.91e-11	M1
Coriandrone B	620.943	68.5314	42.0757	M1
10-OPDA	1151.41	0.225207	141.419	M1
2-Hydroxy-cis-hex-2,4-dienoate	2897.9	143.27	1.15905	M1
Bilirubin	1083.11	1.91e-11	1.91e-11	M1
Confertifoline	17405.8	784.898	1238.11	M1
Sulfasalazine	1183.2	186.461	75.8566	M1
Ginsenoside F1	1011.1	8.33017	77.9447	M1
(??)-2-Methyl-3-(4-methylphenyl)propanal	8033.03	435.675	812.243	M1
cis-1,2-Dihydrobenzene-1,2-diol	1164.54	20.8075	1.91e-11	M1
Glu Gln Phe Arg	36977	371.625	406.609	M1
Vibriobactin	1146.91	1.91e-11	3.45751	M1
17alpha-Hydroxyprogesterone	1324.93	1.91e-11	63.984	M1
15(S)-15-methyl PGF2??	1429.84	0.483236	10.5508	M1
G-418	1448.1	12.0211	6.87253	M1
Methyl 10-gingerol	39418.2	588.963	4217.03	M1
Testosterone	2095.85	1.91e-11	1.91e-11	M1
Incensole	4777.39	719.366	1957.92	M1
2-Methylacetoacetyl-CoA	1099.31	1.91e-11	24.441	M1
Echinenone	1364.38	78.0704	8.36595	M1
Coproporphyrin I	1998.32	2.0369	0.723508	M1
Stevioside	3477.59	13.9122	90.3199	M1
(-)-Nopol	4127.99	173.791	49.2318	M1
Proansamycin X	1068	1.91e-11	1.91e-11	M1
6-Paradol	644.322	0.576841	125.759	M1
Leukotriene E4	6354.55	1.91e-11	18.5902	M1
(Z)-alpha-Bergamotenoic acid	16199.5	879.665	1591.69	M1
Glu Phe Met Gln	9163.16	85.785	43.8839	M1
Phaeophorbide b	1.12639e+06	3378.8	11824.9	M1
15-OxoETE	1296.78	161.136	191.487	M1
TETRAHYDROSAPPANONE A TRIMETHYL ETHER	883.502	32.8856	201.025	M1
Bestatin	646.847	44.7952	153.318	M1
Enterochelin	1185.85	5.69296	1.91e-11	M1
13-Dihydrodaunorubicin	671.147	188.284	183.878	M1
5a-Tetrahydrocorticosterone	918.158	1.91e-11	5.21966	M1
Valproic acid	940.059	112.179	83.7279	M1
1,2-Dihydrovomilenine	663.361	36.8492	19.6388	M1
Icosenoic acid	783.713	1.91e-11	2.3176	M1
(5R,6S)-5,6-Epoxy-7-megastigmen-9-one	1732.7	72.5919	530.593	M1
Plantainoside D	1076.82	104.578	34.1195	M1
Roseoflavin	677.373	17.3146	32.714	M1
3-Dimethylallyl-4-hydroxymandelic acid	880.485	1.91e-11	27.9842	M1
Undecanoic gamma-lactone	574.965	18.8032	1.32894	M1
8-Amino-8-demethylriboflavin	1217.2	0.42248	3.50006	M1
6-[(3,4-Methylenedioxy)phenyl]-3,3-dimethyl-1-hexene	2253.02	54.9477	299.919	M1
D-glycero-beta-D-manno-Heptose 1,7-bisphosphate	530.24	1.96077	0.769712	M1
Thr Ala Tyr	574.192	42.3912	276.95	M1
Crotonoyl-CoA	747.909	0.235235	15.9142	M1
Lovastatin acid (Mevinolinic acid)	8045.07	324.552	575.522	M1
6''-O-Carbamoylkanamycin A	490.461	1.91e-11	11.2936	M1
4-Methoxy-2,2'-bipyrrole-5-carbaldehyde	847.183	2.49926	96.7201	M1
5-Amino-4-imidazolecarboxyamide	519.956	26.7294	13.7061	M1
dTDP-4-oxo-5-C-methyl-L-rhamnose	2354.37	163.851	266.537	M1
Biliverdin-IX-delta	527.265	64.8508	74.2798	M1
Berbamine	12934	43.5334	35.4399	M1
Nicotinate D-ribonucleotide	963.366	60.6475	26.1486	M1
3-Hydroxy-2-methylpyridine-4,5-dicarboxylate	712.952	41.4156	1.91e-11	M1
Arbutin 6-phosphate	502.684	46.5664	14.5484	M1
MG(0:0/18:3(6Z,9Z,12Z)/0:0)	24478.3	4036.1	4939.68	M1
1,1,1,1-Kestohexose	590.042	106.02	130.591	M1
D-Tagaturonate	588.478	1.91e-11	2.13053	M1
(R)-4-Dehydropantoate	596.199	2.8544	28.1221	M1
1,4-Ipomeadiol	678.811	6.53644	68.4213	M1
Vincristine	1220.3	184.241	5.57237	M1
Phe Met Val His	7811.91	10.0886	5.99985	M1
Olivetol	1577.61	20.5075	80.2589	M1
UDP-2-acetamido-2,6-dideoxy-beta-L-talose	447.158	32.3955	132.065	M1
15-Deoxy-Delta12,14-PGJ2	652.279	1.588	1.91e-11	M1
5-Aminoimidazole	858.865	10.7299	157.446	M1
1,2-Diamino-4-nitrobenzene	9641.11	1330.44	662.396	M1
15-methyl-15(S)-PGE1	627.064	1.91e-11	1.27514	M1
6-Oxocineole	449.415	2.51331	1.10591	M1
8-Demethylnovobiocic acid	954.658	226.375	16.1075	M1
Glycyl-Lysine	11786	926.983	1978.45	M1
Cyclopentolate	533.386	41.0217	0.783121	M1
Pyrimidodiazepine	349.983	97.9745	153.421	M1
Streptomycin	479.716	3.08708	0.056261	M1
Tabtoxin	422.498	1.91e-11	1.91e-11	M1
Cetoniacytone A	377.115	10.6464	119.316	M1
Meleagrin	344.213	23.1588	79.9519	M1
7,8-Dihydroneopterin	2448.13	0.488117	111.123	M1
Yohimbine	367.919	16.9465	47.5231	M1
Lovastatin acid	24757.2	3261.79	8884.22	M1
Benzenebutanoic acid	1811.1	241.303	253.944	M1
2,2-Dimethyl-3,4-bis(4-methoxyphenyl)-2H-1-benzopyran-7-ol acetate	14517.3	22.5393	47.5486	M1
Longicamphenylone	2631.79	267.982	353.902	M1
2-Hydroxyphenylacetate	280.841	25.2944	95.3952	M1
Phenethylamine	414.81	1.91e-11	1.91e-11	M1
Isopentenyl adenosine	382.456	128.081	20.0805	M1
Hycanthone	438.148	98.759	34.3535	M1
D-Urobilinogen	1438.86	1.12451	51.9501	M1
Palmitic acid	347.455	1.91e-11	56.6236	M1
Stemmadenine	545.133	1.91e-11	1.91e-11	M1
16b-Hydroxyestradiol	331.101	1.91e-11	16.6768	M1
(S)-Coclaurine	51330.6	1566.25	1866.04	M1
Red chlorophyll catabolite	1582.54	227.963	126.916	M1
Nebramycin 5'	526.544	210.35	37.8797	M1
Pseudolaric acid A-O-beta-D-glucopyranoside	344.824	84.3755	28.8125	M1
Senecionine	296.512	60.7889	62.5448	M1
N-Acetyldemethylphosphinothricin	344.495	1.91e-11	0.251427	M1
Retinol	363.888	2.05879	61.8602	M1
(4R,7S)-7-Isopropyl-4-methyloxepan-2-one	370.893	0.852195	20.4109	M1
Gibberellin A14	324.261	5.56427	83.7782	M1
(+)-Serradiol	331.422	36.7784	8.47093	M1
Urdamycin A	609.458	48.035	34.2879	M1
Phytyl diphosphate	371.736	82.3465	64.0665	M1
34a-Deoxy-rifamycin W	336.591	1.91e-11	1.91e-11	M1
Gibberellin A24	19389	2306.52	6581.2	M1
Dehydrochorismic acid	551.445	1.28942	17.941	M1
Tyr Glu Pro Pro	29405.5	75.3265	326.725	M1
2-Acetyl-5-tetrahydroxybutyl Imidazole	349.153	1.91e-11	155.736	M1
Pentalenolactone F	318.432	22.0378	173.667	M1
(3S,6R)-6-Isopropenyl-3-methyl-2-oxo-oxepanone	350.823	51.7634	99.7955	M1
Thr Arg Gln Glu	540.327	1.91e-11	1.91e-11	M1
Hexahomomethionine	279.185	1.02554	4.33023	M1
(??)7-epi Jasmonic Acid	487.009	324.961	137.282	M1
Sedanolide	422.419	3.7385	250.728	M1
beta-D-Glucosyl crocetin	492.825	1.91e-11	0.271318	M1
Salsoline	755.86	21.8924	146.391	M1
Kaempferol 3-O-?1?7?1?7-D-glucuronide	324.929	98.1743	146.957	M1
Riboflavin	380.205	1.20557	8.41149	M1
Indoleacrylic acid	307.8	227.295	193.089	M1
Andrographolide	323.326	5.99235	93.0088	M1
Deoxylimonin	319.618	69.9046	8.67094	M1
Geranyl phenylacetate	12402.2	373.949	2337.08	M1
4-Androsten-17.beta.-ol-3-one glucosiduronate	485.837	172.406	75.2754	M1
8-Methyl-6-nonenoic acid	263.428	1.91e-11	72.0378	M1
PQQ	285.852	1.91e-11	1.91e-11	M1
L-Pyrrolysine	390.719	1.91e-11	6.04257	M1
12-Ethyl-8-isobutyl-3-vinylbacteriochlorophyllide d	406.866	1.91e-11	1.91e-11	M1
Validoxylamine A	243.322	7.82417	81.2213	M1
4-Deoxy-4-thio-alpha-D-digitoxosyl-calicheamicin T0	274.012	0.503249	307.032	M1
Malonylglycitin	337.45	10.0857	27.362	M1
Geranyl-hydroxybenzoate	319.096	1.91e-11	67.1795	M1
Demethyl-desacetyl-rifamycin S	279.365	4.76943	4.93351	M1
trans,trans-Farnesyl phosphate	4891.84	145.131	114.622	M1
Histidinyl-Methionine	227.882	276.166	87.2758	M1
4-Ipomeanol	467.939	1.91e-11	37.5157	M1
5'-Phosphoribosylglycinamide	223.898	0.560704	89.3895	M1
D-Glycerate	253.161	1.91e-11	17.35	M1
2-Ethyltoluene	5147.26	1308.01	2336.49	M1
Thebaine	266.364	49.4809	156.014	M1
Gln Gln Phe Gln	10382.9	603.634	157.102	M1
Asp Lys Asn Tyr	50005.4	180.599	483.752	M1
9(S)-HPETE	1396.89	6.88404	39.9205	M1
15-Demethylaclacinomycin T	616.305	1.91e-11	1.91e-11	M1
Gabapentin	263.165	1.91e-11	24.9625	M1
5-OxoETE	237.04	21.0279	41.6974	M1
Oxytocin	14050	209.287	367.286	M1
5-Hydroxyconiferaldehyde	248.398	141.958	1.91e-11	M1
4-(Cytidine 5'-diphospho)-2-C-methyl-D-erythritol	311.955	76.6401	177.636	M1
Germacrene A acid	1329.9	173.649	227.69	M1
Linamarin	332.854	8.84869	111.686	M1
(13Z,16Z)-Docosadienoic acid	23939.3	2124.45	2232.92	M1
Tetrahydrocurcumin	268.622	1.91e-11	2.30394	M1
27-O-Demethylrifamycin SV	279.569	1.91e-11	1.91e-11	M1
Ergosta-5,7,22,24(28)-tetraen-3beta-ol	213.392	1.91e-11	12.7319	M1
2-Angeloyl-9-(3-methyl-2E-pentenoyl)-2b,9a-dihydroxy-4Z,10(14)-oplopadien-3-one	5403.7	114.365	225.312	M1
dUMP	194.23	1.91e-11	1.91e-11	M1
D-Glucarate	193.267	0.0996681	1.91e-11	M1
Feruloylagmatine	2197.02	28.9608	30.0147	M1
Resorcinolnaphthalein	11421.5	1376.13	1200.94	M1
N-Methyl-1-deoxynojirimycin	181.021	0.0683586	0.330512	M1
Cortisone	237.862	2.59192	27.0651	M1
Creatinine	181.171	1.23099	53.8879	M1
Ingenol Mebutate	399.357	91.1362	72.6906	M1
4-Methylcatechol	191.507	34.4543	41.2915	M1
alpha-D-Ribose 1-phosphate	201.588	12.0645	126.557	M1
Dapdiamide B	189.032	1.91e-11	21.1865	M1
Santene	517.164	22.9737	156.415	M1
Rifamycin W	262.566	1.91e-11	1.91e-11	M1
Futalosine	291.159	119.113	106.858	M1
N1-Amidinostreptamine 6-phosphate	247.506	1.91e-11	18.8204	M1
2-Dehydro-3-deoxy-L-arabinonate	213.985	116.837	67.6142	M1
3,6-Nonadienal	212.103	0.801891	9.69543	M1
Ovalitenin B	3043.19	231.655	130.561	M1
3-tert-Butyl-5-methylcatechol	1615.49	11.1761	30.014	M1
Schisandrol B	360.384	1.91e-11	0.377815	M1
Calcidiol	78430.8	11531.5	17203.7	M1
Isovaleric acid	173.999	33.1098	92.0287	M1
Volicitin	151.165	63.7597	49.5408	M1
Coproporphyrin II	42734	616.283	1.26701	M1
6'''-Deamino-6'''-oxoparomomycin II	6192.93	24.1249	26.4813	M1
2,3-Dehydro-gibberellin A9	1723.65	149.701	268.648	M1
5'-O-methylthymidine	174.068	44.841	247.961	M1
Arg Phe His Asn	13141.8	404.05	672.884	M1
Nicotinamide D-ribonucleotide	11914.2	2519.06	704.8	M1
Trioxilin A3	310.34	42.5613	11.7548	M1
10-Deoxymethymycin	22879.3	2343.36	2221.26	M1
Amoricin	17232.6	8.51521	5.43378	M1
Phenylethyl alcohol	141.734	1.91e-11	29.1185	M1
Dronabinol	3841.93	190.851	738.573	M1
Gly Asn Arg	5195.33	110.14	93.8128	M1
S-Ribosyl-L-homocysteine	148.116	33.4119	83.4824	M1
17-O-Acetylnorajmaline	206.255	7.9631	13.4601	M1
1-Methylnicotinamide	886.999	111.537	282.967	M1
CDP-ribitol	149.967	38.7984	78.1109	M1
AG-370	134.815	11.9364	96.4076	M1
4-Methylthiobutanaldoxime	299.246	4.66122	0.189179	M1
Psilocin	363.545	4.31771	2.62987	M1
Propanoic acid, 2-hydroxy-3-[(4-hydroxy-1-naphthalenyl)oxy]-	324.759	167.881	117.265	M1
Juvocimene 1	4119.26	43.2678	29.0006	M1
Forskolin	147.606	18.8486	93.0176	M1
Butirosin A	285.814	0.0787905	55.5696	M1
Diacetyl	126.712	69.8195	36.336	M1
Tropone	368.029	228.265	201.983	M1
Hercynine	8660.38	721.33	847.936	M1
Rifamycin Z	200.528	203.714	24.6917	M1
2,6-Dihydroxypseudooxynicotine	131.363	32.165	125.935	M1
Cixiophiopogon A	7305.77	143.081	231.633	M1
Lysyl-Tryptophan	143.756	1.91e-11	1.91e-11	M1
8-Carboxy-8-demethylriboflavin 5'-phosphate	159.802	1.32052	206.934	M1
(3Z)-Phytochromobilin	1743.03	10.317	2.87117	M1
ETHYL EVERNINATE	151.882	21.0975	3.23413	M1
Pelargonidin 3-O-glucoside	225.462	3.27728	47.2237	M1
CHRYSANTHEMIC ACID, ETHYL ESTER	31397.2	3874.5	3959.86	M1
Terpinyl Acetate	2690.28	325.089	600.832	M1
Traumatin	1592.59	1.91e-11	19.2596	M1
3-methyl pyruvic acid	133.97	39.1487	59.7483	M1
trans, trans-3,5-Octadien-2-one	110.796	8.48933	0.55682	M1
7-Mercaptoheptanoic acid	130.015	1.91e-11	1.91e-11	M1
dTDP-4-amino-2,4-dideoxy-beta-L-xylose	187.922	2.11126	3.50348	M1
Lochnerinine	259.437	0.480779	40.9139	M1
4-Imidazolone-5-propanoate	238.368	9.30188	29.9191	M1
6-Epikarpoxanthin	7185.31	28.8209	116.61	M1
D-Phosphatidylglycerol	4417.48	248.297	163.284	M1
3,6,8-dodecatrien-1-ol	1659.52	188.157	522.487	M1
Isotabtoxin	323.572	85.7812	1.91e-11	M1
Moxifloxacin	130.194	57.2685	206.286	M1
Canthaxanthin	3044.12	198.864	1398.95	M1
N-Hydroxy-L-isoleucine	119.535	139.779	221.4	M1
SCLAREOLIDE	1384.04	47.0916	57.3222	M1
13,21-Dihydroeurycomanone	142.519	40.128	86.2176	M1
2-Fluorocyclohexadiene-cis,cis-1,2-diol-1-carboxylate	119.531	127.159	23.3309	M1
PE(18_1(9Z)_0_0)	208.483	45.8493	2.36612	M1
Shikonin	198.724	1.91e-11	1.91e-11	M1
Digalacturonate	154.471	3.48807	5.74951	M1
Phenylpropanoate	99.6315	1.46635	14.7047	M1
4-Amino-5-hydroxymethyl-2-methylpyrimidine	95.5299	1.91e-11	14.857	M1
Pro Trp His Trp	81627.1	1.91e-11	0.218971	M1
OA-6129 B1	1290.07	90.7978	118.642	M1
PA(12:0/0:0)	1032.14	1.91e-11	33.0125	M1
Arachidonoyl Serinol	201.664	1.91e-11	56.1714	M1
Methionyl-Threonine	4306.02	902.428	1346.53	M1
2,6-Dimethyl-8-hydroxy-2E,6E-octadienal	7641.96	1151.26	1105.86	M1
Pyrocatechol	268.215	107.669	87.1806	M1
Fumigaclavine B	127.313	31.2099	13.6259	M1
1,3,5(10)-Estratrien-3,17.beta.-diol 17-glucosiduronate	101.115	1.91e-11	114.502	M1
4-n-Butylresorcinol	853.631	20.9889	67.2632	M1
Biocytin	3470.28	15.6392	296.359	M1
Ankorine	392.828	1.10141	5.32743	M1
N-Acetylindoxyl	151.423	1.37539	369.171	M1
2E,7-Octadienal	480.344	5.489	6.02813	M1
2'-Deamino-2'-hydroxy-6'-dehydroparomamine	612.842	65.3506	45.1156	M1
Ala Trp Trp Ala	34950	435.532	524.316	M1
(+)-Anhydro-beta-rotunol	483.232	37.9273	47.5121	M1
3,6-Dimethoxy-4-phenanthrenol	3044.4	606.229	512.804	M1
(6S)-Hydroxyhyoscyamine	2153.97	24.6155	143.584	M1
Met Trp Met Trp	4528.04	1.91e-11	1.91e-11	M1
11-deoxy-PGF1??	168.495	0.478499	61.8241	M1
Lutein	408190	33052.6	29742.4	M1
Spathulenol	590.283	8.16302	41.7638	M1
Geniposide	136.375	39.7558	72.6707	M1
Guanine	113.385	2.42579	21.3709	M1
cis-2,3-Dihydroxy-2,3-dihydro-p-cumate	93.8303	212.972	100.068	M1
Lupanine	293.794	1.91e-11	8.21743	M1
p-Coumaroylputrescine	1048.44	140.915	8.52078	M1
5-Hydroxymethylcytidine	287.327	5.18511	3.30428	M1
7'-O-Dmethylcephaeline	593.265	99.193	107.744	M1
2-Hydroxy-6-oxo-6-(2-hydroxyphenyl)-hexa-2,4-dienoate	126.629	9.84811	114.943	M1
6'-Oxo-G418	15913	49.584	49.1441	M1
cis-1,2-Dihydronaphthalene-1,2-diol	1640.86	36.3438	0.0144442	M1
4-Ethyl-2-methoxyphenol	349.618	107.136	81.8013	M1
5,7,9,11,13-tetradecapentaenoic acid	3087.19	205.968	389.467	M1
L-Propargylglycine	112.698	19.4445	123.19	M1
6-Aminohexanoate	280.036	111.138	161.795	M1
beta-Damascenone	1267.89	218.966	9.37957	M1
Gibberellin A1	181.788	10.14	1.91e-11	M1
6alpha-Hydroxycampestanol	9480.74	171.27	797.758	M1
Compactin diol lactone	5617.7	167.712	3366.43	M1
Dibutyl sulfide	786.333	54.2815	467.242	M1
1-Deoxynojirimycin	624.083	167.257	320.077	M1
Neoliquiritin	111.764	311.473	192.699	M1
Lycocernuine	510.583	27.3187	11878.8	M1
Trifolian	2888.97	1.91e-11	1.76932	M1
Trioxilin B3	11150.9	49.7455	1333.54	M1
3-Methyl-2-cyclopenten-1-one	10015.2	1041.54	580.011	M1
3,4-Dihydroxybenzylamine	112.111	1.91e-11	16.7474	M1
Arginyl-Glutamine	2801.04	43.8183	31.0924	M1
gamma-Glutamyl-gamma-aminobutyraldehyde	297.553	1.91e-11	5.78848	M1
Ethyl (2E,4Z,7Z)-Decatrienoate	8001.02	1042.75	413.613	M1
(S)-gamma-Calacorene	1784.09	27.8042	642.412	M1
L-Urobilinogen	3452.78	207.04	464.638	M1
(6E,8E)-4,6,8-Megastigmatriene	383.769	79.2601	175.4	M1
Astaxanthin	50226.4	5900.3	5663.97	M1
cis-3-Hexen-1-ol	320.493	188.323	214.532	M1
CDP-4-dehydro-3,6-dideoxy-D-glucose	124.182	0.0650429	8.61439	M1
1-Naphthylmethanol	1085.75	150.441	215.974	M1
Calenduloside E	1561.95	27.176	91.9188	M1
??-hexenoic acid	106.188	0.985148	32.6383	M1
13-cis-retinal	1626.68	132.146	112.517	M1
Desacetoxyvindoline	2536.78	287.258	1119.34	M1
Corey PG-Lactone Diol	317.085	22.5882	159.588	M1
Propoxycaine	240.063	0.115121	1.91e-11	M1
Alanyl-Glutamine	204.822	0.598664	0.760268	M1
dTDP-glucose	2524.27	10.5605	397.465	M1
Deapioplatycodin D	3211.98	20.7888	370.075	M1
Lysyl-Phenylalanine	243.033	0.863437	4.92532	M1
Leukotriene F4	1310.19	93.0527	274.042	M1
p-Mentha-1,3,8-triene	338.443	22.8738	168.493	M1
7,10-Heptadecadiynoic acid	592.974	63.5151	239.813	M1
FRAXETIN	134.523	1.91e-11	200.17	M1
Sarpagine	461.317	3.72085	175.633	M1
Sinapoylspermine	98430.1	14802.8	10573.1	M1
Rhizocticin A	735.553	20.9923	153.036	M1
Ethylbenzene	1238.05	3.4652	41.8774	M1
2-Methylcyclopentane-1,3-dione	688.73	192.682	164.2	M1
3',4'-Anhydrovinblastine	3526.7	61.2641	99.2211	M1
L-2-Aminoadipate adenylate	366.931	4.67301	4.90723	M1
12-Ethyl-8-isobutylbacteriochlorophyllide d	16598.5	1.91e-11	9.44926	M1
Bisbynin	2650.27	13.4114	23.5597	M1
gamma-Tocopherol	150.257	1.91e-11	340.723	M1
dTDP-L-mycarose	353.883	42.7589	23.0028	M1
2,2'-(3-methylcyclohexane-1,1-diyl)diacetic acid	777.367	9.12829	199.423	M1
Gibberellin A53	6669.52	376.222	2499.4	M1
Ombuin 3-O-sulfate	7884.32	142.862	624.49	M1
Ecgonine methyl ester	723.073	28.3013	224.09	M1
(22E)-1??,3??-Dihydroxychola-5,16,22-trien-24-oic Acid	7383.39	742.168	1249.62	M1
Isoandrocymbine	5854.26	295.102	219.066	M1
3??-HYDROXY-4,4-BISNOR-8,11,13-PODOCARPATRIENE	4065.35	233.519	531.713	M1
2,6-Dimethoxy-4-propylphenol	1621.15	524.065	299.822	M1
(?1?7?1?7)-Dihydroactinidiolide	5785.83	305.191	1544.74	M1
His Pro Lys	10088.6	313.542	3801.23	M1
Demethylmethoxsalen	571.558	64.0148	27.0542	M1
7-O-Methylmangiferin	490.902	134.337	207.748	M1
1-Methoxy-2,4-dimethylbenzene	2354.24	232.184	577.218	M1
p-Hydroxymandelic acid	4834.86	917.261	780.855	M1
1-(Indol-3-yl)propanol 3-phosphate	3350.45	274.74	941.601	M1
1-Methyladenosine	1164.75	84.2277	149.692	M1
Phorbol	3656.11	283.577	1292.34	M1
7,8-Dihydro-7,8-dihydroxykynurenate	380.884	7.70295	7.55828	M1
xi-8,9-Dehydrotheaspirone	1867.21	252.797	66.9431	M1
5-Phenyl-1,3-pentadiyne	511.81	26.5769	89.0809	M1
Adenine	253.905	267.023	117.879	M1
2-Ethyl-5-imino-1-cyclopenten-1-ol	218.608	60.5648	0.876143	M1
Nicorandil-N-oxide	619.211	23.4621	176.343	M1
N2-Succinyl-L-arginine	182.532	1.91e-11	22.5973	M1
Histidyltryptophyldiketopiperazine	1435.59	1.91e-11	0.391598	M1
Kanamycin A	300.751	2.7257	198.017	M1
Morellinol	45051.6	1366.13	1427.67	M1
Euxanthone	601.9	84.7554	75.9131	M1
16-Methoxy-2,3-dihydro-3-hydroxytabersonine	13562.9	478.234	1119.39	M1
Aloesin	557.387	0.995611	115.434	M1
4,10-undecadiynal	1774.16	191.549	172.267	M1
L-Dihydroanticapsin	290.537	0.122397	103.528	M1
1-O-Sinapoyl-beta-D-glucose	130.369	1.38143	4.50507	M1
Monoglyceride citrate	3187.81	724.488	1271.81	M1
5-Methoxy-7-(4-hydroxyphenyl)-1-phenyl-3-heptanone	1739.85	1.10844	3.44092	M1
Pyridoxamine	206.752	73.8571	162.727	M1
Retinoate	183.165	1.91e-11	52.809	M1
(Z)-4-Methoxy-3,3',5,5'-tetrahydroxystilbene	1620.56	287.423	568.153	M1
L-Linalool 3-[xylosyl-(1->6)-glucoside]	990.173	40.4664	21.1945	M1
2-(Formamido)-N1-(5'-phosphoribosyl)acetamidine	206.488	3.66228	11.9842	M1
Thujone	221.497	2.03241	68.5877	M1
Asp His Leu Asp	334.147	103.647	444.986	M1
Olmesartan	3369.24	43.5906	9.69398	M1
Isoavocadienofuran	2424.34	553.759	1170.59	M1
p-Mentha-1,3,5,8-tetraene	2523.04	805.026	293.544	M1
(2S)-2'-Methoxykurarinone	3694.32	0.154526	137.801	M1
7-Hydroxy-6,8-di-C-methylflavanone 7-O-arabinoside	747.117	10.4022	2.07126	M1
Tetrahydrobiopterin	7748.99	87.9732	156.612	M1
Rebaudioside A	4981.46	517.165	434.467	M1
alpha-Linolenic acid	82528.4	13942.7	28807.8	M1
Melicopicine	5166.56	749.48	1318.65	M1
7-Methoxy-5-prenyloxycoumarin	9270.97	1327.02	3534.32	M1
3,4-Dihydroxystyrene	220.267	142.899	77.5652	M1
2'-Deoxyadenosine monohydrate	4465.25	967.551	1545.54	M1
5??-androstane-3,17-dione	1504.96	159.058	1097.83	M1
(2E,6E)-Farnesol	485.928	1.17538	8.99118	M1
3-buten-2-one 1-(2,3,6-trimethyl phenyl)	7105.69	1247.25	2403.7	M1
Oryzalexin E	1571.32	1.91e-11	18.3528	M1
Deoxyguanidinoproclavaminic acid	375.585	0.577671	26.6462	M1
ADP-glucose	344.115	4.00077	152.627	M1
Senecionine N-oxide	1680.49	1.91e-11	76.3336	M1
N-Methyltryptamine	1390.17	6.53538	0.0315046	M1
Pentalenate	330.927	110.626	89.8096	M1
2-Methyleneglutarate	228.978	84.1932	77.1466	M1
Perindoprilat lactam A	2415.97	310.717	361.577	M1
2,5-Diamino-6-(5-phospho-D-ribosylamino)pyrimidin-4(3H)-one	1158.68	158.885	253.438	M1
D-Galactaro-1,5-lactone	998.768	149.23	31.3247	M1
Mesaconate	179.838	145.283	42.5772	M1
PGF2?? 1,11-lactone	572.343	10.271	62.0936	M1
Dopaxanthin	503.291	50.2415	47.3496	M1
Norepinephrine (noradrenaline)	447.209	70.4948	196.36	M1
Dicyclohexylcarbodiimide	699.597	0.541946	0.0592902	M1
5,6-DHET	466.286	7.68747	14.4841	M1
Ala Cys Gln Ala	16320.3	896.528	537.729	M1
Cepharanthine	40077.6	31.5481	16.1632	M1
Protoporphyrin	971.482	1.91e-11	5.81232	M1
12-hydroxy-3Z,6Z-dodecadienoic acid	2660.42	180.936	102.083	M1
PD 123319	2162.66	31.5564	653.071	M1
Dapdiamide C	4053.48	137.05	20.1306	M1
Isocrotonic acid	204.275	8.56419	0.756228	M1
2,6,6-Trimethyl-2,4-cycloheptadien-1-one	425.287	1.62492	8.25263	M1
Gln His Leu	5071.77	148.232	1396.85	M1
Bis(glutathionyl)spermine disulfide	172806	1.91e-11	6423.05	M1
alpha-curcumene	331.116	7.73347	42.0654	M1
(R)-5-Diphosphomevalonate	654.075	0.0381781	1.91e-11	M1
Lolitriol	1743.07	75.8615	243.86	M1
Sulindac	175.766	8.17461	5.25287	M1
MEFEXAMIDE	1041.31	135.051	119.905	M1
1-Methyl-1,3-cyclohexadiene	290.6	180.579	167.639	M1
8,10-Hexadecadiynoic acid	1856.33	154.002	232.561	M1
BW 245C	11883.9	2348.56	3044.75	M1
Linderane	6098.54	1222.61	2887.85	M1
(4-tert-Butyl-phenoxy)-acetic acid	1477.36	152.147	275.389	M1
Cytidine 5'-{[hydroxy(2-hydroxyethyl)phosphonoyl]phosphate}	257.029	6.78597	2.14147	M1
XANTHOXYLIN	412.213	56.2889	2.06823	M1
2-Isopropylfuran	136.025	9.27588	1.91e-11	M1
diethyl 2,6-dimethyl-4-oxo-4h-pyran-3,5-dicarboxylate	516.377	111.524	383.297	M1
5??-dihydrotestosterone	5875.06	717.41	3221.49	M1
2,4,6,8-decatetraenal	916.105	12.0048	6.34554	M1
Cucurbitacin IIa	12160.1	1202.23	3782.14	M1
1,6-Dimethylnaphthalene	662.812	101.88	115.028	M1
6-Hydroxy-4-methylcoumarin	743.68	144.906	49.3415	M1
Isoalantolactone	773.749	163.585	160.69	M1
2-Ethyl-5-methylfuran	177.518	1.79923	2.89015	M1
2-Naphthaldehyde	306.096	55.7668	173.84	M1
Furanodiene	438.436	12.1446	107.593	M1
Adhumulinic acid	5616.06	346.312	36.5418	M1
trans,trans-hepta-2,4,6-trienoic acid	218.069	44.7779	24.5048	M1
(S,E)-Lyratol propanoate	398.393	2.37941	28.2272	M1
L-Erythrulose	180.299	244.05	100.776	M1
Ser-Thr-OH	254.8	77.2683	82.8836	M1
NICOTINYL	727.067	193.961	547.237	M1
7E,10-undecadien-4-olide	2339.38	658.539	427.763	M1
D-Glucose	235.381	16.0817	6.07878	M1
L-Sorbose	97.6928	53.0145	0.0196074	M1
Avermectin B1b	2759.72	245.849	319.873	M1
(R)-2-Ethylmalate	690.904	9.35625	0.417635	M1
Estrone	1858.8	186.75	131.527	M1
4-Imidazolone-5-acetate	197.261	1.91e-11	33.9616	M1
dAMP	1394.97	299.274	236.233	M1
2'-Deamino-2'-hydroxyneamine	724.845	0.889155	86.5083	M1
2-Propylfuran	534.68	4.38472	4.51386	M1
9(S)-HPODE	3211.43	4.50611	580.093	M1
6-Hydroxynicotinate	112.42	19.6173	22.5843	M1
Hesperetin	2535.93	616.478	754.127	M1
Sinapyl alcohol	2278.5	823.427	814.159	M1
Versiconol acetate	175.613	13.5465	41.8103	M1
5,6,7,3'-Tetramethoxy-4',5'-methylenedioxyflavone	505.342	65.1901	97.2805	M1
??-Terpinene	128.031	98.4576	165.971	M1
Illudin M	369.115	2.10212	23.4228	M1
LysoPE(20_3(8Z,11Z,14Z)_0_0)	1006.26	1.91e-11	96.4935	M1
4,6-Decadiyn-1-ol	148.912	0.127216	1.91e-11	M1
1-Aminocyclohexanecarboxylic acid	490.869	53.8132	224.394	M1
17-Octadecynoic Acid	1186.2	156.009	92.3874	M1
Copal-8-ol diphosphate	1167.4	94.7164	508.358	M1
3-(4-Hydroxyphenyl)-1-propanol	452.316	130.731	195.342	M1
Deslanoside	572.285	50.3069	100.299	M1
Arabsin	8283.14	1056.4	1032.5	M1
Norethindrone	579.108	19.5097	71.9314	M1
Caudatin	1326.61	28.2733	35.2899	M1
hexylresorcinol	3158.59	191.523	227.299	M1
Meperidine N-oxide	1507.04	66.3301	32.5721	M1
5-Methylthio-D-ribose	708.977	33.8515	25.8478	M1
resorcinol	363.745	93.2858	202.228	M1
20alpha,22beta-Dihydroxycholesterol	181.495	0.974035	52.3324	M1
3-Hydroxycapric acid	226.202	1.91e-11	18.469	M1
alpha-Valerenol	734.545	123.939	492.516	M1
6''-O-acetylsaikosaponin A	1237.54	30.6654	28.2349	M1
(2-Methoxyethyl)benzene	647.625	49.1098	169.129	M1
Dehydrofalcarinol	259.462	0.441115	13.1711	M1
3'-N-Debenzoyl-2'-deoxytaxol	1476.1	33.5949	45.764	M1
Monomenthyl succinate	1248.96	213.117	435.958	M1
N6-Acetyl-N6-hydroxy-L-lysine	211.917	3.40017	187.97	M1
3beta-Hydroxy-9beta-pimara-7,15-diene-19,6beta-olide	13993	1737.89	1387.16	M1
3-Methyl-2-phenylbutanal	249.528	0.222919	70.7005	M1
1-(3,4-Dihydroxyphenyl)-5-hydroxy-3-decanone	789.995	58.6789	44.1922	M1
Gymnemagenin	3455.46	55.4507	139.078	M1
Vanillin 3-(L-menthoxy)propane-1,2-diol acetal	5955.97	70.4558	1611.88	M1
3D-3,5/4-Trihydroxycyclohexane-1,2-dione	129.882	10.23	57.8877	M1
Cephamycin C	207.212	67.983	24.6761	M1
Ginkgolic Acid	1753.9	79.9717	182.533	M1
Eremolactone	255.901	4.52687	2.99024	M1
1-methoxy-4-propyl-Benzene	290.698	13.6936	32.9705	M1
(5R)-6-Hydroxy-5-isopropenyl-2-methylhexanoate	260.688	1.48989	18.116	M1
Ser Leu Phe Ile	1291.37	419.571	94.3248	M1
Jasmone	3085.59	248.142	915.878	M1
Prostaglandin A2	466.949	18.807	23.1968	M1
CMP-2-aminoethylphosphonate	315.744	15.0573	12.5378	M1
Chromopyrrolate	364.088	146.956	56.632	M1
Okenone	8003.86	561.556	124.597	M1
Ginsenoside Rb1	29585.5	6488.12	7416.56	M1
Nardosinone	1070.3	1.91e-11	211.385	M1
3-Hydroxy-beta-ionone	5107.53	962.854	1065.88	M1
2-(3,4-dimethoxyphenyl)ethanamine	327.355	11.3591	3.52164	M1
Mirtazapine	704.714	1.91e-11	301.217	M1
4,6-heptadienal	108.102	3.74329	127.365	M1
D-Glucose 1-phosphate	149.513	35.3536	68.6304	M1
Dacarbazine	136.616	5.82872	7.8378	M1
Sedanonic acid	9268.35	988.169	532.455	M1
1,2-Dehydroreticuline	919.32	167.4	354.016	M1
(13S,14R)-1,13-Dihydroxy-N-methylcanadine	132.539	97.0967	14.9754	M1
Ergothioneine	12804.5	735.266	119.533	M1
9-undecynoic acid	2507.78	611.116	854.417	M1
guaiazulene	608.92	189.667	252.708	M1
Taccalonolide A	1218.03	1.91e-11	3.15655	M1
Phlorizin chalcone	425.047	0.465797	93.7911	M1
L-Palmitoylcarnitine	117411	582.087	758.71	M1M2
FLOPROPIONE	59358.7	2475.86	3456.75	M1M2
1-Deoxy-11beta-hydroxypentalenate	79446.6	1212.34	1738.34	M1M2
trans-Hexadec-2-enoyl-CoA	7713.2	1786.46	116.342	M1M2
N,N,N-trimethyl-sphingosine	16939.7	3461.32	3382.6	M1M2
Asp-Gly-OH	77745.4	178705	12953.1	M1M2
9(S)-HOTrE	133257	15527.7	30347.1	M1M2
3-Dehydroquinate	25376.8	2235.34	898.039	M1M2
2,3,5,6,8,8a-Hexahydro-2,5,5,8a-tetramethyl-7H-1-benzopyran-7-one	3877.92	392.866	297.597	M1M2
Troxerutin	11540	37399.8	202.964	M1M2
IRETOL	20549.7	4715.52	1198.25	M1M2
1,4-Dihydroxy-2-naphthoic acid	1130.32	2217.73	137.802	M1M2
L-Ascorbate 6-phosphate	30971.1	7649.13	1127.02	M1M2
Oxyphencyclimine	55961.5	13006.7	6194.09	M1M2
Pyropheophorbide a	18354.4	473.692	235.585	M1M2
(S)-10-Hydroxycamptothecin	15817.4	192836	1.91e-11	M1M2
Triphenylsilanol	40232.7	10682	13718.3	M1M2
3-Methylthiopropyl-desulfoglucosinolate	4894.44	323.747	86.6801	M1M2
Neomycin B	1982.7	349.539	9.54392	M1M2
2-Hydroxy-6-oxo-6-(2-hydroxyphenoxy)-hexa-2,4-dienoate	5272.47	2321.52	1578.21	M1M2
5'-Deoxy-5-fluorocytidine	1162.35	261.317	269.302	M1M2
I-Urobilinogen	10501	3015.38	912.598	M1M2
5-Amino-6-(5'-phospho-D-ribitylamino)uracil	1546.75	2165.78	22032.2	M1M2
Stipitatate	1745.41	367.57	54.826	M1M2
Baohuoside I	1354.89	325.973	180.319	M1M2
Isopimpinellin	987.009	1980.93	202.465	M1M2
7,8-Didemethyl-8-hydroxy-5-deazariboflavin	1294.1	515.53	9.36648	M1M2
1-Phospho-alpha-D-galacturonate	8517.93	1428.19	1641.91	M1M2
6,7-Dimethyl-8-(D-ribityl)lumazine	1283.25	397.488	149.654	M1M2
L-Homocystine	2869.07	393.808	111.847	M1M2
GDP-L-fucose	1165.79	2906.07	37.4385	M1M2
Primary fluorescent chlorophyll catabolite	1094.85	816.6	5.79044	M1M2
2-Methylfluoranthene	8165.53	13391	2844.89	M1M2
dCMP	700.881	520.78	40.8106	M1M2
dTDP	665.806	489.019	40.5162	M1M2
6-Hydroxykaempferol 3,6-dimethyl ether 7-glucoside	18100.6	1968.78	3085.14	M1M2
Ciprofloxacin	1168.68	903.362	183.877	M1M2
trans-Zeatin riboside triphosphate	1184.53	621.923	10.965	M1M2
Avermectin B1a monosaccharide	448.947	683.646	207.593	M1M2
Biliverdin-IX-beta	490.856	1357.61	16.9644	M1M2
Morphinone	454.226	10284.5	59.2963	M1M2
Streptidine 6-phosphate	394.859	286.065	67.7927	M1M2
3'-Hydroxy-N-methyl-(S)-coclaurine	383.993	2676.64	5.86212	M1M2
Biliverdin	325.592	833.248	90.8313	M1M2
5-O-Caffeoylshikimic acid	3726.18	1733.27	2076.65	M1M2
Griffonilide	211.03	280.524	160.644	M1M2
G?0?2 6983	243.544	516.526	84.3664	M1M2
Homogentisate	146.618	706.527	115.885	M1M2
3-Methylxanthine	207.708	281.741	327.104	M1M2
Cucurbitacin B	44149.4	22780	4418.16	M1M2
Iriflophenone 3-C-glucoside	1556.23	1269.67	227.526	M1M2
2'-N-Acetylparomamine	958.075	3210.54	164.922	M1M2
CDP-abequose	117.696	1191.86	94.0423	M1M2
beta-Alanyl-CoA	189.892	7433.28	90.6966	M1M2
3,4-Dimethylstyrene	4824.96	1907.78	1836.07	M1M2
(S)-Reticuline	119.784	587.862	175.157	M1M2
4-Amino-anhydrotetracycline	265.588	992.467	136.565	M1M2
Theaflavin	544.413	490.388	82.3126	M1M2
Alstonine	269.138	303.173	15.12	M1M2
3-Hydroxy-5,9,17-trioxo-4,5:9,10-disecoandrosta-1(10),2-dien-4-oate	158.609	239.658	54.1086	M1M2
Loganic acid	3430.29	1334.32	462.692	M1M2
Dichotosin	1714.72	435.969	94.9427	M1M2
5-Hydroxymethyl-2-furaldehyde	512.678	688.244	213.581	M1M2
3'-Amino-3'-deoxy-AMP	793.261	2008.97	457.642	M1M2
L-Arginine	152.461	3349.98	62.0552	M1M2
Pulcherrimin	1087.51	5830.11	510.033	M1M2
2,6-Dihydroxy-N-methylmyosmine	212.136	652.891	66.5224	M1M2
Carvone	2149.28	424.318	432.626	M1M2
Gemcitabine	6899.65	2809.48	3648.46	M1M2
2-Phenylethyl 3-phenyl-2-propenoate	1092.35	393.721	202.83	M1M2
cis-1,2-Dihydro-3-ethylcatechol	3444.93	1352.73	1185.35	M1M2
Proxyphylline	139.917	563.818	283.699	M1M2
(??)-2-Methyl-3-(2-methylphenyl)propanal	4882.74	2080.21	2471.96	M1M2
eugenol	861.613	408.053	420.036	M1M2
8Z-undecenoic acid	624.657	564.453	0.00876306	M1M2
Oxoglutaric acid	371.644	1364.79	221.017	M1M2
3'-Hydroxyechinenone	4501.92	22672.3	1.91e-11	M1M2
dTDP-4-acetamido-4,6-dideoxy-D-glucose	182.444	498.809	19.1857	M1M2
PSOROMIC ACID	1962.83	7036.74	886.427	M1M2
4-Methyl-1-phenyl-2-pentanol	778.447	443.344	409.595	M1M2
Strictosidine aglycone	527.652	287.846	87.5337	M1M2
3-Hydroxy-N-methylpyridinium glucuronide	5395.13	2499.6	2490.76	M1M2
Ala Thr Asp Glu	2374.81	1740.92	198.362	M1M2
4,5-Dioxopentanoate	1034	788.443	312.504	M1M2
1-Naphthaldehyde	3082.41	1339.06	1998.38	M1M2
3,7,4'-Tri-O-methylquercetin	3768.98	1612.36	500.684	M1M2
Allomaltol	39719	21747.9	11075.1	M1M2
Fusidic acid	30156.5	12739.8	15168.3	M1M2
Taxifolin 3-O-acetate	2287.62	1230.2	1669.4	M1M2
(1R,10aS)-1,4,10,10a-Tetrahydrophenazine-1-carboxylate	4448.64	2375.08	2220.72	M1M2
3-Hydroxy-L-kynurenine	2262.56	1539.17	724.475	M1M2
2,3-Dihydro-2,3-dihydroxy-4-(4-hydroxyphenyl)-1H-phenalen-1-one	3363.51	1290.47	1915.64	M1M2
Atraric acid	33710.8	25704.1	21338.1	M1M2
Caffeic aldehyde	1030.64	532.74	82.4809	M1M2
1-Aminocyclopropane-1-carboxylic acid	311.257	470.939	443.64	M1M2
Deacetylisoipecoside	4292.23	2347.34	1451.58	M1M2
Indoleglycerol phosphate	5532.46	2465.11	2511.55	M1M2
2-Amino-2-deoxyisochorismate	6197.58	3242.39	3483.94	M1M2
Gibberellin A36	5174.86	3352.77	1853.94	M1M2
S-Adenosyl-L-homocysteine	174.231	10988	382.091	M1M2
5(S)-HEPE	6754.76	2419.56	6912.96	M1M2
2-Phenylpropyl butyrate	6466.61	5170.75	4415.49	M1M2
UDP-2,4-bis(acetamido)-2,4,6-trideoxy-beta-L-altropyranose	1529.38	698.852	271.65	M1M2
Glutathionylspermine	712.099	461.686	127.748	M1M2
Melibiitol	1181.97	2940.03	289.404	M1M2
4-Hydroxy-2H-pyran-3-carboxaldehyde	3585.14	1758.88	1607.4	M1M2
Precorrin 6Y	6786.82	1175.48	1446.25	M1M2
Zeinoxanthin	1807.76	400.959	62.2104	M1M2
Caprylic acid	2947.36	1391.35	1754.54	M1M2
Adenosine 3',5'-cyclic phosphate (cAMP)	2533.05	1929.22	1694	M1M2
14-Deoxy-11,12-didehydroandrographolide	942.505	631.013	461.412	M1M2
Isoelemicin	1909.55	1056.82	386.587	M1M2
Biochanin A-beta-D-glucoside	368.973	293.725	204.69	M1M2
Erbstatin Analog	7427.17	6059.99	2460.23	M1M2
Chlortetracycline	928.469	471.324	351.68	M1M2
Aklaviketone	552.723	413.074	171.361	M1M2
Dopaxanthin quinone	790.555	948.519	472.58	M1M2
Danielone	2177.88	1203.18	1537.58	M1M2
Salvianin	6873.78	8225.26	1.42647e+06	M1M2M3
Isoscoparin	37227.4	56531.1	121681	M1M2M3
Cyanidin-3-O-(6''-O-malonyl-2''-O-glucuronyl)glucoside	4481.65	4669.3	1.13381e+06	M1M2M3
Curculigoside	6933.82	9177.55	784226	M1M2M3
5-Methyltetrahydrofolate	14394.9	243256	33649.9	M1M2M3
Clorobiocin	5226.85	1836.33	20861.1	M1M2M3
Chenodeoxycholoyl-CoA	25870.8	84568.9	30191	M1M2M3
Moracin M	4709.94	7247.35	69056.7	M1M2M3
Pelargonin	99038.4	86930.4	102359	M1M2M3
Pro Cys Ser Phe	20452	100363	11353.8	M1M2M3
Glucosyringic acid	17106.1	58505	44152.2	M1M2M3
Dihydroechinofuran	3395.44	11931.2	15539	M1M2M3
Isoquinoline N-oxide	33781.3	346375	226867	M1M2M3
Gly Cys Asp Asp	6303.07	2800.27	5879.54	M1M2M3
Amaranthin	15114.8	6943.19	391224	M1M2M3
5''-Phosphoribostamycin	3080.13	9512.16	5384.4	M1M2M3
Homoplantaginin	2137.01	2169.31	6817.1	M1M2M3
4'-O-Methylkanzonol W	11672.1	48845.4	28702.3	M1M2M3
His Asn Phe Lys	12059.3	34145	104114	M1M2M3
6''-O-Malonyldaidzin	3032.56	2475.45	39547.9	M1M2M3
1-Methylpseudouridine	2388.42	16357.1	3403.61	M1M2M3
Calomelanol H	24250.5	89852.3	43227	M1M2M3
6-O-Methyl-N-deacetylisoipecoside aglycon	968.791	1303.75	2836.54	M1M2M3
Irisflorentin	3221.77	1805.78	80211.8	M1M2M3
Crotmadine	2100.71	5899.24	20716.4	M1M2M3
Yuccaol A	1373.85	665.648	10660.7	M1M2M3
Astilbin	4836.59	50455.3	10261.9	M1M2M3
2,3-Dihydroxy-2'-carboxybiphenyl	1824.74	821.449	13624.3	M1M2M3
DL-p-Hydroxyphenyllactic acid	29457.2	12588.8	21572.3	M1M2M3
Vitexin 7-O-glucoside	65034.8	181742	68106.2	M1M2M3
(1R,6R)-6-Hydroxy-2-succinylcyclohexa-2,4-diene-1-carboxylate	912.792	10516.3	3588.17	M1M2M3
1-Methyluric acid	41868	89338.3	17648.3	M1M2M3
6-Hydroxyluteolin 6,7-dimethyl ether 4'-glucoside	24880	11721.9	17253.9	M1M2M3
Choerospondin	7563.99	42452.4	13211.2	M1M2M3
Secundifloran	32058.5	78254.7	53504.1	M1M2M3
Acarbose 7IV-phosphate	10426.2	36834.7	14671.8	M1M2M3
3,5,7-Tris(acetyloxy)-8-methoxy-2-(4-methoxyphenyl)-4H-1-benzopyran-4-one	11691.4	6918.5	10396.7	M1M2M3
7,8-Dihydroxykynurenate	1078.73	2945.82	4062	M1M2M3
Pro Leu	142182	217014	267005	M1M2M3
Plaunol D	27776.2	18855.3	12546.6	M1M2M3
6-Methylquinoline	16824.6	159545	98671.1	M1M2M3
Epithienamycin F	9148.1	176742	120848	M1M2M3
3-Hydroxypimeloyl-CoA	15720.4	12275	658122	M1M2M3
2-Methyl-1-hydroxybutyl-ThPP	24751.2	13591.6	16151.2	M1M2M3
Bruceine A	21085	13501.7	8133.1	M1M2M3
2,3-Dehydrosilybin	6066.39	1425.37	2647.94	M1M2M3
Dihydrocoumarin	2690.45	1447.01	4800.43	M1M2M3
Kaempferol 7-glucosyl-(1->4)-xyloside	38536.6	6354.08	7159.4	M1M2M3
3-Oxopimeloyl-CoA	11481.4	8031.81	64160	M1M2M3
Vitexin 2''-O-alpha-D-arabinofuranoside	820432	418025	387774	M1M2M3
9-O-Methylglyceofuran	5764.77	14369.5	11179.2	M1M2M3
Premithramycin A2'	3373.92	1871.76	97802.1	M1M2M3
Paclitaxel	770.834	3775.23	3346.31	M1M2M3
Galangin	4193.14	2747.21	12693.6	M1M2M3
3-Methoxy-4-hydroxyphenylethylene glycol	20415.1	31348.8	10329.1	M1M2M3
Luteolin	2414.99	803.719	39874.7	M1M2M3
Pseudoecgonyl-CoA	20297.3	13551.2	53966.8	M1M2M3
Kuwanon G	6643.62	4678.64	5470.87	M1M2M3
Acarbose	6877.94	2538.56	2685.08	M1M2M3
4,2'-Dihydroxychalcone 4-glucoside	4864.51	6230.57	2350.47	M1M2M3
1-(3-Hydroxy-4-methoxyphenyl)-1,2-ethanediol	3882.32	37689.6	7582.72	M1M2M3
Kalii Dehydrographolidi Succinas	3024.21	2348.1	110319	M1M2M3
Flumioxazin	22249.5	12256.3	10314	M1M2M3
(S)-Hydroxydecanoyl-CoA	4107.88	1968.11	58861.7	M1M2M3
Derrubone	6932.2	79035.6	21145.4	M1M2M3
Maximaisoflavone B	1581.47	4342.43	2848.26	M1M2M3
5a,11a-Dehydrooxytetracycline	8221.17	16586.7	49065.2	M1M2M3
Floribundoside	8051.32	7335.08	126804	M1M2M3
Caffeic acid	41666.5	9933.11	26559.8	M1M2M3
Glucofrangulin A	69609.9	28056.2	22098.7	M1M2M3
SAPPANONE A TRIMETHYL ETHER	6523.81	4226.49	4683.19	M1M2M3
Musanolone D	2300.55	13716.9	6016.56	M1M2M3
Fragransol B	17302.2	8583.09	10157	M1M2M3
5-(2-hydroxyethyl)isolongifol-5-ene	3779.01	8502.71	18751.1	M1M2M3
100-1	1601.24	5456.39	3439.49	M1M2M3
ferulic acid	20416	9514.03	13785.3	M1M2M3
Desulfoglucotropeolin	45821.1	79819.1	39130.8	M1M2M3
Oxybenzone	1182.34	647.165	16823.2	M1M2M3
Thr Val	732.968	2469.42	3892.21	M1M2M3
Kaempferol 3-(2''-p-coumaryl-rhamnoside)-7-rhamnoside	9650.01	6598.46	18037.5	M1M2M3
p-Salicylic acid	594.609	2862.04	2315.28	M1M2M3
(??)9-HpODE	175116	312474	709623	M1M2M3
Sibiricose A5	1640.34	1891.84	5573.21	M1M2M3
Gentiopicrin	3466.14	1984.02	4261.18	M1M2M3
Glyceocarpin	15329.5	12074.4	48063.1	M1M2M3
Coumestrol 3-O-glucoside	10617.3	1397.75	2120.57	M1M2M3
Metanephrine	5382.43	9669.12	17880	M1M2M3
Isobiflorin 6''-gallate	36748.2	6758.11	7300.4	M1M2M3
MG(20:5(5Z,8Z,11Z,14Z,17Z)/0:0/0:0)	2452.85	2964.94	5943.11	M1M2M3
Tyr Cys Arg Pro	18439	135458	31373	M1M2M3
1,2-Dihydroxy-6-methylcyclohexa-3,5-dienecarboxylate	7896.28	80454.9	25670.5	M1M2M3
Echinone	16069	8603.32	7418.2	M1M2M3
I-BOP	20531.8	10880.5	26491.2	M1M2M3
Caffeate	3824.17	2774.82	6020.83	M1M2M3
Cobalt-precorrin 6	23465.1	176720	39274.4	M1M2M3
Epimedin A	7048.39	4957.59	13600.7	M1M2M3
malvidin-3-O-arabinoside	20636.6	450473	37873.9	M1M2M3
9,10,13-TriHOME	288268	211256	195077	M1M2M3
6-Amino-6-deoxyfutalosine	1439.76	1034.29	11949.8	M1M2M3
(4-{4-[2-(gamma-L-Glutamylamino)ethyl]phenoxymethyl}furan-2-yl)methanamine	17350.3	20188.6	33346.2	M1M2M3
1,4,5-Naphthalenetriol	141950	49412.4	102828	M1M2M3
Landomycin H	12975.3	49431	16550.2	M1M2M3
Pterin	2475.35	3763.85	4787.15	M1M2M3
5-Hydroxypyrazinamide	2221.95	4856.61	4196.58	M1M2M3
Naphthoherniarin	22830.7	13611	117357	M1M2M3
Rutaevin	6677.06	3414.06	8441.8	M1M2M3
Epigallocatechin 3-O-(4-hydroxybenzoate)	51418.3	53931.6	37719.5	M1M2M3
Rothindin	13660.4	8036.12	10923.1	M1M2M3
Kaempferol 3-rhamnosyl-(1->2)-galactoside-7-rhamnoside	29866.9	24429.2	25302.5	M1M2M3
Asp Leu	2428.58	2020.21	7348.01	M1M2M3
Epimedin B	10586.9	2865.98	6014.51	M1M2M3
Neoeriocitrin	2959.13	4441.52	14882.5	M1M2M3
alpha-Ribazole	2730.3	1332.75	24474.9	M1M2M3
Curcumin monoglucoside	1511.38	7403.6	1924.58	M1M2M3
Alysifolinone	512.47	510.602	4542.37	M1M2M3
Sesaminol glucoside	5393.3	27908.8	9573.03	M1M2M3
Kaempferol 3-(3''-acetyl-alpha-L-arabinofuranoside)-7-rhamnoside	13842.4	10915.4	32143.7	M1M2M3
Lactobionic acid	7717.49	5118.53	11761.7	M1M2M3
4-Hydroxymethylsalicylate	5455.59	7544.73	7593.31	M1M2M3
Sibiricose A6	26199.2	38163.1	10251.1	M1M2M3
Glandicoline A	4511.22	9511.93	8721.87	M1M2M3
Portulacaxanthin II	1399.2	1279.21	11821.8	M1M2M3
Sennoside B	2660.58	4498.02	10931.2	M1M2M3
K-252c	16215.4	1662.96	9513.04	M1M2M3
S-(p-Azidophenacyl)glutathione	1270.11	681.89	8041.44	M1M2M3
Naringenin-7-O-Glucoside	183.397	23008.6	7626.42	M1M2M3
Lactoyl-CoA	1124.89	729.223	12806.1	M1M2M3
Ginkgolide J	4011.29	12288.6	7581.12	M1M2M3
1-Anilino-9,10-dioxo-2-anthroic acid	4301.85	9735.4	3234.62	M1M2M3
5,2'-Dihydroxy-7,8,6'-trimethoxyflavone 2'-glucuronide	3920.07	1775.4	12122.7	M1M2M3
Linustatin	4221.78	5313.32	8302.36	M1M2M3
Apigenin 7-O-[beta-D-apiosyl-(1->2)-beta-D-glucoside]	1297.94	997.884	5912.8	M1M2M3
Kaempferol 7-methyl ether 3-xylosyl-(1->2)-[rhamnosyl-(1->6)-glucoside]	14944.3	1744.7	7722.84	M1M2M3
Phaseoloidin	345.962	593.504	967.488	M1M2M3
Pantothenic Acid	8975.36	9924.83	16039.8	M1M2M3
Feruloyl-CoA	886.575	655.816	9274.55	M1M2M3
6-[5]-ladderane-hexanoic acid	229160	13126.9	56748.6	M1M2M3
L-Histidinol phosphate	14812.9	20975	12045.6	M1M2M3
Naringenin-7-O-??-D-Glucuronide	123718	110306	40890.4	M1M2M3
Gly Ile Ile	3184.07	4342.78	9178	M1M2M3
p-Hydroxybenzyldesulphoglucosinolate	2252.37	1780.66	7863.22	M1M2M3
2-Isopropylmaleate	2738.93	3954.95	1142.25	M1M2M3
Ligustroflavone	4426.2	6040.7	37552.4	M1M2M3
Delphinidin 3-O-beta-D-glucoside 5-O-(6-coumaroyl-beta-D-glucoside)	11108.3	7231.7	8037.47	M1M2M3
Columbin	4040.98	1898	7856.95	M1M2M3
D-Lombricine	35685.9	21181.5	62036	M1M2M3
beta-Rhodomycin	4186.1	115719	6264.52	M1M2M3
7H-Furo[3,2-g][1]benzopyran-7-one, 2,3-dihydro-2-hydroxy-9-methoxy-	3699	4682.92	2584.49	M1M2M3
6'''-Feruloylspinosin	7058.5	20964.5	8941.44	M1M2M3
mono-Ethyl malonate	1700.04	1274.47	6247.74	M1M2M3
Deguelin(-)	3686.81	9785.45	5927.39	M1M2M3
6-Hydroxy-3-succinoylpyridine	14406.2	43864.7	9020.82	M1M2M3
9,10-EOT	20099.6	1027.57	3034.14	M1M2M3
3-Methylsalicylaldehyde	6186.3	2562.59	18248.2	M1M2M3
Diosmin	9638.73	3638.1	7670.05	M1M2M3
Methyl 3,4,5-trimethoxycinnamate [arabinosyl-(1->3)-[glucosyl-(1->6)]-glucosyl] ester	3443.99	7904.28	5489.69	M1M2M3
Geldanamycin	7947.64	3918.84	61356.8	M1M2M3
Asperuloside	9448.53	23991.3	6892.1	M1M2M3
Podophyllotoxin (Podophyllum)	2011.47	4007.62	73694	M1M2M3
8-Demethyl-8-(2-O-methyl-alpha-L-rhamnosyl)tetracenomycin C	3265.18	8966.78	7651.54	M1M2M3
Manninotriose	5578.81	83529.1	6380.87	M1M2M3
2,8-Dihydroxy-3,9,10-trimethoxypterocarpan	604.925	487.578	2088.41	M1M2M3
trans,cis-Lauro-2,6-dienoyl-CoA	20762.6	6600.48	15285.6	M1M2M3
3'-N-Debenzoyltaxol	5775.36	3758.88	6337.91	M1M2M3
Fumaric acid	3833.76	18909.7	26003.6	M1M2M3
Isoxanthohumol B	35235.5	21525.4	16028.3	M1M2M3
6-O-Acetylglycitin	629.94	736.963	15152.1	M1M2M3
Parishin B	3663.59	3718.45	5143.94	M1M2M3
(??)13-HpODE	215926	133475	1.14043e+06	M1M2M3
4-Methylene-L-glutamate	8145.99	5431.35	20291.2	M1M2M3
Amygdalin	3175.28	22056.4	5059.79	M1M2M3
Choline hydroxide solution	27024.6	76342.5	51029.3	M1M2M3
Cyanidin	2768.23	867.71	4702.2	M1M2M3
Pelargonidin 3-(6-p-coumaroyl)glucoside	10395	18434.9	7454.08	M1M2M3
8-D-Olivosyl-landomycin	1985.1	1799.41	4955.87	M1M2M3
(S)-3-Hydroxytetradecanoyl-CoA	2856.53	14719.2	4352.1	M1M2M3
epsilon-Rhodomycin T	7732.57	18394.5	19281.1	M1M2M3
N-Acetylthienamycin	5523.45	6195.16	7661.63	M1M2M3
8-Hydroxy-2'-deoxyguanosine	2672.05	5775.77	4816.8	M1M2M3
Oxypaeoniflorin	4115.75	32847.3	7195.04	M1M2M3
Isonocardicin A	2151.71	7996.09	5188.9	M1M2M3
8-Demethyl-8-alpha-L-rhamnosyltetracenomycin C	4250.07	7425.26	76862.4	M1M2M3
3-O-alpha-Mycarosylerythronolide B	9415.22	12334.2	4922.66	M1M2M3
Rocagloic acid	4420.56	33969.8	4590.53	M1M2M3
Neocarzinostatin chromophore	64871.1	2878.67	8835.68	M1M2M3
Barlerin	1706.82	10858.6	4510.45	M1M2M3
Limonin	4317.64	12405.7	6968.06	M1M2M3
Curcumin	2365.47	53426.7	4222.37	M1M2M3
Fumiquinazoline D	4274.94	32219.6	4479.69	M1M2M3
Kaempferol 3-sophorotrioside	18789.8	8248.6	11357.3	M1M2M3
Sepiapterin	12280.4	8384.8	22191.9	M1M2M3
Bursehernin	11115.9	38204.8	23842.3	M1M2M3
Aclacinomycin N	15512	2374.57	4202.75	M1M2M3
Petunidin-3-(p-coumaroyl)-rutinoside-5-glucoside	3318.35	14886	3745.24	M1M2M3
4''-O-Carbamoyl ansamitocinoside P-3	1864.67	1306.64	4021.54	M1M2M3
Amoxicillin	17362.8	10557.7	6230.39	M1M2M3
Hypocrellin A	12123.1	21317.1	9931.33	M1M2M3
2-(4-Methoxyphenyl)naphthalic anhydride	138.115	3778.35	1121.58	M1M2M3
p-Anisaldehyde	7074.96	3864.57	14034.2	M1M2M3
Phenylacetic acid	1562.26	2202.94	2358.26	M1M2M3
CAY10603	3428.74	9970.61	4585.28	M1M2M3
Corylin	15485.5	5775.61	7150.94	M1M2M3
Vitexin	213913	83181.9	62946.1	M1M2M3
Malvidin 3-O-glucoside	15703.8	1027.27	9684.63	M1M2M3
Parishin	8001.21	1216.99	6185.32	M1M2M3
2'''-O-Rhamnosyl-2''-O-glucosylcytisoside	15788.5	1587.48	6448.71	M1M2M3
cis-trans-Nepetalactol	546.53	476.189	4259.66	M1M2M3
1,8-Dihydroxy-3-methylnaphthalene	2104.69	2825.43	10920	M1M2M3
p-Hydroxycinnamaldehyde	20193.3	52754.9	27958.6	M1M2M3
Cyclohexa-1,5-diene-1-carbonyl-CoA	985.179	1960.94	12675.1	M1M2M3
4,4'-Dimethylangelicin	4639.96	680.206	1835.24	M1M2M3
Betanin	7575.55	5946.86	18546.9	M1M2M3
Picroside II	6620.67	15873.4	3276.86	M1M2M3
Maleamate	3317.32	2882.02	3978.31	M1M2M3
OPC4-CoA	2825.08	15040.9	3344.84	M1M2M3
(+)-Pisatin	5205.4	2146.06	3829.76	M1M2M3
Brusatol	10926.3	14610.6	7523.28	M1M2M3
Gentamicin A2	9540.06	7776.92	21444.8	M1M2M3
Symplocoside	1774.17	973.689	6675.89	M1M2M3
Benzoylpaeoniflorin	29689.7	31978.2	23238	M1M2M3
7-Deoxyloganate	1995.15	13423.3	4205.44	M1M2M3
Ononin	2950.6	16010.2	2856.66	M1M2M3
1-Salicylate glucuronide	8450.85	8221.73	3866.11	M1M2M3
Urdamycin G	3468.78	45163.2	4431.96	M1M2M3
Diosbulbin B	3620.03	3091.32	4511.2	M1M2M3
Mithramycin DK	6087.94	950.188	3034.67	M1M2M3
Dehydrohistidyltryptophyldiketopiperazine	29646.7	2496.84	2842.8	M1M2M3
TyrMe-Thr-OH	4932.12	32074.7	5319.07	M1M2M3
Protopine	1595.79	827.576	5371.39	M1M2M3
Aerobactin	3237.21	29034	3015.18	M1M2M3
N-Monomethyl-2-aminoethylphosphonate	3494.25	3222.53	5734.72	M1M2M3
Hesperetin 5-O-glucoside	1463.55	2080.74	4483.72	M1M2M3
N-Carbamyl-L-glutamate	5198.95	2055.08	1856.56	M1M2M3
(S)-Autumnaline	3642.41	1868.91	11243.4	M1M2M3
Clovin	8270.86	23721.2	6163.84	M1M2M3
Tricin 7-rhamnosyl-(1->2)-galacturonide	182620	129315	15085.4	M1M2M3
Salvinorin A	6038.16	2085.66	3342.38	M1M2M3
UDP-2-acetamido-4-(D-alanylamino)-2,4,6-trideoxy-alpha-D-glucose	955.997	731.47	2353.35	M1M2M3
Maltotetraose	1344.9	6421.1	2489.98	M1M2M3
Quercetin 3-methyl ether 7-rhamnoside-3'-xyloside	64579.7	108438	187369	M1M2M3
Formylmethanofuran	1153.96	7024.31	2171.66	M1M2M3
5-(3',4',5'-Trihydroxyphenyl)-gamma-valerolactone	2368.04	3036.58	2645.42	M1M2M3
Obacunone	1443.19	3223.98	2880.57	M1M2M3
Choloyl-CoA	1996.95	50177.3	2792.41	M1M2M3
?1?7?1?7-Hydroxyisovalerylshikonin	2066.25	716.041	3013.81	M1M2M3
Rifamycin S	7002.58	9158.32	2194.31	M1M2M3
Novclobiocin 104	3916.35	4345.39	3742.7	M1M2M3
6'''-Deamino-6'''-oxoneomycin C	1877.3	7646.53	4333.95	M1M2M3
4-Coumaroylshikimate	1290.84	1460.24	4323.69	M1M2M3
dTDP-4-dehydro-beta-L-rhamnose	1181.95	2092.59	4183.27	M1M2M3
trans-2-Enoyl-OPC4-CoA	4123.97	12716.9	4717.76	M1M2M3
Protoaphin aglucone	157257	57233.3	39884.2	M1M2M3
trans-Dec-2-enoyl-CoA	6368.87	1227.77	2732.46	M1M2M3
Mirificin	36463.6	7216.04	8904.73	M1M2M3
Lentinan	9303.39	922.487	2412.2	M1M2M3
ROSIRIDIN	880.732	1147.71	2092.67	M1M2M3
7-Methylthioheptyl-desulfoglucosinolate	6046.59	2437.36	2033.01	M1M2M3
Crocin	4321.63	2114.49	2670.96	M1M2M3
Naringenin 7-O-beta-D-glucoside	2499.63	2912.6	5224.08	M1M2M3
Tenuifoliside A	14377.3	2015.71	2650.81	M1M2M3
5,6,7,8-Tetrahydromethanopterin	1121.16	4727.76	1987.08	M1M2M3
Deacetoxycephalosporin C	1478.75	2034.12	21465	M1M2M3
1F-Fructofuranosylnystose	816.89	5188.49	4411.27	M1M2M3
Lithospermoside	2491.31	1705.37	6204.71	M1M2M3
Liquiritin	2344.16	4671.87	1995.06	M1M2M3
(-)-Jasmonoyl-L-isoleucine	1551.2	1749.51	5239.44	M1M2M3
Methylnissolin-3-O-glucoside	1697.69	6047.59	2455.17	M1M2M3
Visnagin	1027.32	824.684	1909.78	M1M2M3
Secologanate	7107.82	968.383	2192.43	M1M2M3
Tubuloside A	16029	5764.41	3238.43	M1M2M3
5-Hydroxyindoleacetate	2617.07	545.372	2998.77	M1M2M3
Cobalt-dihydro-precorrin 6	2438.57	1415.13	4442.58	M1M2M3
O-(1->4)-alpha-L-Dihydrostreptosyl-streptidine 6-phosphate	2438.06	5206.81	2529.05	M1M2M3
Psilocybin	2464.08	790.703	2407.4	M1M2M3
3,8-Di-C-glucopyranosylapigenin	52681.6	24962.7	22904.6	M1M2M3
UDP-N-acetylmuramoyl-L-alanyl-D-glutamyl-6-carboxy-L-lysyl-D-alanyl-D-alanine	565.663	2886.44	1845.63	M1M2M3
2-Benzofurancarboxaldehyde	27387.5	6833.82	6477.79	M1M2M3
Eleutheroside E	1342	22577.8	2208.26	M1M2M3
Lipoyl-AMP	7303.48	731.483	2170.75	M1M2M3
Tricin 7-rutinoside-4'-glucoside	7353.37	1182.4	2577.3	M1M2M3
Kaempferol 7,4'-dirhamnoside	189383	49628	40720.3	M1M2M3
(6Z,9Z,12Z,15Z)-Octadecatetraenoyl-CoA	1388.51	8394.85	2350.48	M1M2M3
Coenzyme F420-1	1553.86	3779.56	6189.27	M1M2M3
Aconitic acid	5964.04	7626.51	3918.68	M1M2M3
3'-Deoxyderhamnosylmaysin	34432.5	20187.2	11040.2	M1M2M3
OPC8-CoA	7712.13	683.199	1710.92	M1M2M3
5,7,3',4'-Tetramethoxyflavone	2990.46	1249.22	3677.41	M1M2M3
Phosphoribosyl-AMP	4048.22	1913.24	2180.83	M1M2M3
Kaempferol-3-O-rutinoside	3298.31	2643.72	9245.65	M1M2M3
Delphinidin 3,5-diglucoside-6''-O-4, 6'''-O-1-cyclic-malyl diester	12376.8	9543.86	194381	M1M2M3
UDP-N-acetylmuramoyl-L-alanyl-gamma-D-glutamyl-meso-2,6-diaminopimelate	932.99	302.648	3650.13	M1M2M3
Spinacetin 3-O-sulfate	1310.22	1798.55	1971.86	M1M2M3
(2S)-5,6,7-Trihydroxyflavanone 7-glucoside	11533.2	33829	77326	M1M2M3
Apigenin 7-(2''-acetyl-6''-methylglucuronide)	242.621	7602.65	1700.3	M1M2M3
Neohesperidin	2217.6	2037.58	2101.33	M1M2M3
Allyl cinnamate	10195.2	2140.31	3812.29	M1M2M3
5,10-Methylenetetrahydromethanopterin	6016.96	3374.53	2166.32	M1M2M3
Peonidin-3-(p-coumaroyl)-rutinoside-5-glucoside	1969.08	2394.27	1898	M1M2M3
Iridin	3050.78	682.499	9923.42	M1M2M3
Triamcinolone Diacetate	1690.09	3303.13	2700.95	M1M2M3
Val Trp	4838.06	11266.9	16489.8	M1M2M3
4-O-Methylxanthohumol	6765.85	28244.9	4116.31	M1M2M3
Inosine	361.755	1315.25	1693.92	M1M2M3
Epimedin A1	1691.12	1746.1	1789.87	M1M2M3
p-Coumaroyl quinic acid	1000.67	1177.16	1609.27	M1M2M3
Dihydroneopterin phosphate	1899.25	1492.62	1569.26	M1M2M3
Diosmetin-7-O-?1?7?1?7-D-glucopyranoside	693.492	1505.92	3460.98	M1M2M3
L-prolyl-L-phenylalanine	650.664	3549.79	3229.75	M1M2M3
GalNAc??1-3Gal??1-4Lac??-Sp	1305.45	25127.2	2896.91	M1M2M3
Matairesinol	1587.45	1129.16	2001.49	M1M2M3
Ansamitocin P-3	46164.7	4924.71	4113.3	M1M2M3
6-Desmethoxy hormothamnione triacetate	14705.7	1700.25	1760.73	M1M2M3
Codeine	300.621	2270.24	1959.82	M1M2M3
Urdamycinone B	36322.1	30435.5	11683.2	M1M2M3
(6Z,9Z,12Z,15Z,18Z,21Z)-3-Oxotetracosahexaenoyl-CoA	631.935	1097.13	1562.51	M1M2M3
Glu Ile	9585.54	5214.77	25262.5	M1M2M3
1-(4-Hydroxyphenyl)-1-decene-3,5-dione	8711.36	4961.97	22257	M1M2M3
Staphyloferrin B	3544.25	981.981	1640.86	M1M2M3
Raffinose	5263	2739.14	2032.14	M1M2M3
Kaempferol 3-alpha-L-arabinofuranoside	57319.6	1315.9	2810.06	M1M2M3
UDP-N-acetylmuramoyl-L-alanyl-gamma-D-glutamyl-L-lysine	1505.27	8075.94	1712.8	M1M2M3
Militarine	2901.88	62788.7	1717.93	M1M2M3
Pantetheine 4'-phosphate	1877.11	1767.85	1765.44	M1M2M3
Momordin Ic	14106	8455.85	11617.3	M1M2M3
CAY10397	5269.17	3195.2	5162.56	M1M2M3
104-2	1701.16	1821.83	2169.53	M1M2M3
Kanamycin X	2240.78	2824.94	1682.83	M1M2M3
3-Hydroxybenzaldehyde	4468.91	3274.78	2357.76	M1M2M3
6-Deoxyerythronolide B	870.23	14956.8	8282.49	M1M2M3
Protodeoxyviolaceinic acid	2193.56	927.727	1306.65	M1M2M3
2-Desoxy-4-epi-pulchellin	4460.11	2961.84	13095.5	M1M2M3
Ajugol	579.266	13087.9	1759.6	M1M2M3
Tryptophyl-Cysteine	1570.44	3519.18	1397	M1M2M3
Malvidin-3-(p-coumaroyl)-rutinoside-5-glucoside	1857.49	5354.95	2223.75	M1M2M3
Thr Ile	1399.57	752.887	3913.08	M1M2M3
2-Propylbenzimidazole	151.154	3880.97	1503.26	M1M2M3
4'''-Demalonylsalvianin	476.062	401.668	1577.53	M1M2M3
Gamma-Glu-Leu	1030.51	703.523	3333.32	M1M2M3
Heteroclitin D	249.041	3489.14	1528.09	M1M2M3
Dethiobiotin	3914.19	2948.16	7873.6	M1M2M3
Yersiniabactin	1186.25	885.404	1466.45	M1M2M3
Desoxyrhaponticin	1054.66	4640.75	1989.63	M1M2M3
Phlorizin	7004.71	2148.24	1081.51	M1M2M3
N-[(7,8-Dihydropterin-6-yl)methyl]-4-(beta-D-ribofuranosyl)aniline 5'-phosphate	8641.47	3721.93	136620	M1M2M3
Kaempferol 3-O-rutinoside	28817.4	9241.33	176105	M1M2M3
Valrubicin	23543.9	84167.3	23840.8	M1M2M3
Tyrosyl-Phenylalanine	1095.28	1597.88	1311.61	M1M2M3
Cyanidin 3-O-rutinoside 5-O-beta-D-glucoside	4793.41	3671.01	2412.3	M1M2M3
Neopterin	7734.34	122325	11643.4	M1M2M3
S-Lactoylglutathione	1149.55	62674.8	1790.83	M1M2M3
Topotecan	18474.6	7241.16	13229.3	M1M2M3
Acadesine (Drug)	6313.71	1188.94	1341.7	M1M2M3
Secologanin	1465.14	7961.71	1440.74	M1M2M3
6-Methyladenine	3634.73	4545.12	2159.82	M1M2M3
5-O-Methylvisammioside	5280.34	1679.55	1520.95	M1M2M3
6-(Hydroxymethyl)-7,8-dihydropterin	2227.55	10637.2	2588.37	M1M2M3
5-Hydroxy-N-formylkynurenine	421516	394832	194997	M1M2M3
Leu Leu Ala	1642.2	3226.96	4822.65	M1M2M3
Violacein	7597.94	17547.2	9515.21	M1M2M3
N-Acetylaspartylglutamylglutamate	2040.58	1809.76	1926.86	M1M2M3
Vitexin 2''-O-beta-D-glucoside	33911.1	54149.4	49221.3	M1M2M3
Aklavinone	2068.64	6349.93	2143.44	M1M2M3
Luteolin 7-O-beta-D-glucoside	34700.7	198245	35544.5	M1M2M3
Flurogestone acetate	2344.8	1257.35	4440.87	M1M2M3
cyclo-Dopa 5-O-glucoside	2946.11	4735.49	3161.84	M1M2M3
Eriocitrin	586.826	1623.45	2863.62	M1M2M3
Aspartame	1972.2	1908.23	6145.96	M1M2M3
(7'R*,8'S*)-Methyl 4,7'-epoxy-3,8'-bilign-7-ene-4',9'-dihydroxy-3',5-dimethoxy-9-oate	29411.7	37709.7	9272.7	M1M2M3
Precorrin 2	14728.6	6116.49	8113.63	M1M2M3
3,4-Dihydroxymandelate	4429.61	1057.48	7343.95	M1M2M3
Penicillic Acid	6956.2	12675.5	4135.16	M1M2M3
5-(N-Methyl-4,5-dihydro-1H-pyrrol-2-yl)pyridin-2-ol	1341.32	1573.44	3883.8	M1M2M3
Afzelin	7824.47	1447.27	1236.47	M1M2M3
Maltohexaose	1727.97	7090.08	1401.02	M1M2M3
Doxycycline	1903.71	6514.18	16255.3	M1M2M3
Serinyl-Phenylalanine	672.429	849.861	2844.13	M1M2M3
Malvidin 3-gentiotrioside	12408.9	3468.97	1517.07	M1M2M3
Isorhamnetin-3-O-neohespeidoside	2502.66	23082.4	31699.4	M1M2M3
Pseudolaric acid B-glucopyranoside	2253.21	9087.22	1472.38	M1M2M3
5-Deoxystrigol	1968.89	2082.54	1224.09	M1M2M3
L-Leucyl-L- Alanine	558.358	897.459	2408.74	M1M2M3
Hydroxymethylbilane	7428.16	2771.8	2018.95	M1M2M3
Mulberrin	2184.01	8550.74	1548.34	M1M2M3
Pluviatolide	1779.93	808.243	15631.3	M1M2M3
dTDP-2,6-dideoxy-D-kanosamine	851.694	582.395	1405.17	M1M2M3
Streptomycin 6-phosphate	3294.33	6573.37	1721.07	M1M2M3
1,4-b-D-Xylopentaose	16304.6	1428.3	1338.41	M1M2M3
Hesperetin 7-O-glucoside	8562.93	17044.2	23289.2	M1M2M3
Thr Val Val	4476.01	1790.52	8658.73	M1M2M3
3-(4-Methylpent-3-en-1-yl)pent-2-enedioyl-CoA	7371.1	4727.13	77768.4	M1M2M3
Kaempferol 3-O-[6-(4-coumaroyl)-beta-D-glucosyl-(1->2)-beta-D-glucosyl-(1->2)-beta-D-glucoside]	2091.07	635.228	1447.25	M1M2M3
L-Tryptophan	6564.2	145265	57373.8	M1M2M3
Deoxynogalonate	7564.46	3885	58834.5	M1M2M3
Visnadin	44607.9	28088.4	23710.1	M1M2M3
(9Z,12Z,15Z,18Z,21Z)-Tetracosapentaenoyl-CoA	2100.81	337.623	1211.17	M1M2M3
Pelargonidin 3-O-rutinoside	1402.97	18392.3	1976.85	M1M2M3
5-Amino-5-(4-hydroxybenzyl)-6-(D-ribitylimino)-5,6-dihydrouracil	2442.74	4052.91	2569.04	M1M2M3
3-Methylbutyraldehyde oxime	551.889	819.356	1673.01	M1M2M3
Methanofuran	1208.85	1102.84	1270.98	M1M2M3
Thapsigargin	348.424	3427.81	1980.35	M1M2M3
3A-Deolivosylpremithramycin B	8527.33	521.856	1058.16	M1M2M3
3-Oxotetradecanoyl-CoA	543.696	479.544	5331.82	M1M2M3
UDP-N-acetyl-alpha-D-glucosamine	730.161	2314.87	1236.18	M1M2M3
Sirohydrochlorin	19853.3	10512.3	2327.03	M1M2M3
Jadomycin A	1362.6	19627.7	1223.07	M1M2M3
THF-L-glutamate	5532.97	1125.62	1188.88	M1M2M3
S-(Hydroxymethyl)glutathione	4587.41	6388.21	5750.85	M1M2M3
5-[[(4,7-Dihydroxy-2-oxo-2H-1-benzopyran-3-yl)amino]carbonyl]-4-methyl-1H-pyrrole-3-carboxylate	15087.7	2826.07	5706.35	M1M2M3
Maduropeptin chromophore	6065.42	3635.36	1190.46	M1M2M3
Neoraunone	63488.3	59777.9	60925.7	M1M2M3
3.alpha.-Mannobiose	323950	208636	285791	M1M2M3
cis-1,2-Dihydroxy-1,2-dihydro-8-methylnaphthalene	1949.27	4186.15	2494.76	M1M2M3
4-Hydroxy-3-methoxy-benzaldehyde	374.238	318.593	1180.57	M1M2M3
N-Acetylneuraminate	4407.02	1834.71	6053.67	M1M2M3
(-)-5'-Demethylyatein	2599.02	22343.6	7574.76	M1M2M3
Baccatin III	883.107	2644.95	1274.42	M1M2M3
N-Acetylmuramic acid alpha-1-phosphate	1058.89	824.071	15741.1	M1M2M3
Luteolin 5-galactoside	4214.17	343.258	807.104	M1M2M3
Aminopterin	15114.8	14971.6	11157.2	M1M2M3
3,4-Dihydroxyphenyl ethanol	3087.81	9215.18	10558.6	M1M2M3
Rifamycin	1708.52	835.577	946.304	M1M2M3
Nifedipine	4073.75	7494.41	4263.52	M1M2M3
Skullcapflavone II	842.189	1656.43	1101.93	M1M2M3
Narciclasine	18539.6	15057.5	11731.8	M1M2M3
Pantothenate	25999.2	26973.1	48028.9	M1M2M3
Sagittatoside A	20236.3	1877.57	1552.17	M1M2M3
Coixinden B	20083.4	15427.8	15918.9	M1M2M3
N-Methyl-cyclo(L-Trp-L-Phe)	1865.58	1847.42	2612.46	M1M2M3
Narirutin	3098.24	319.548	1240.29	M1M2M3
5-epi-Valiolol 7-phosphate	255.742	372.427	677.649	M1M2M3
Naringin	13277.7	1853.3	1796.46	M1M2M3
trans-Cinnamate	37287.6	121170	49088	M1M2M3
Abscisic acid	1130.48	494.157	911.089	M1M2M3
5-Phosphooxy-L-lysine	1762.82	8615.03	3533.55	M1M2M3
Aclacinomycin T	2105.02	3057.26	1268.23	M1M2M3
1-Guanidino-1-deoxy-scyllo-inositol	11752.6	23375.8	35370.1	M1M2M3
Phe Met Cys Arg	1327.96	3854.48	855.039	M1M2M3
Hydroxyamobarbital	6159.52	3710.89	16510.5	M1M2M3
Leu Trp	1567.89	15722.8	9913	M1M2M3
5,7,3'-Trihydroxyisoflavone	13033.3	3191.63	14975.5	M1M2M3
Loganate	23412.5	9007.95	19756.4	M1M2M3
Thr-Leu-OH	17145.5	7151.28	3791.43	M1M2M3
Abscisic acid glucose ester	177.228	458.602	2436.84	M1M2M3
Isoliquiritin	6045.66	5048.18	1034.01	M1M2M3
Decursinol	369.994	402.853	595.533	M1M2M3
Chitobiose	1416.97	1637.71	1430.74	M1M2M3
4-Methylthiobutylthiohydroximate	1293.2	3615.93	8323.24	M1M2M3
N-Demethyl-desepoxymaytansinol	4999.61	36801.2	5230.18	M1M2M3
Icariin	12083.1	12297.6	12126.4	M1M2M3
dADP	452.603	2347.33	3005.58	M1M2M3
Ginkgolide K	1581.17	637.228	829.401	M1M2M3
Cyanidin 3-O-rutinoside	1866.06	707.903	920.936	M1M2M3
Castillene B	70452.1	25476.3	90543.2	M1M2M3
2',4'-Dihydroxy-3'-isovaleryloxy-6'-methoxychalcone	28840.1	17007.7	11808.2	M1M2M3
(E/Z)-Polydatin	4840.47	9486.25	17779.9	M1M2M3
Hetacillin	2794.97	823.158	915.461	M1M2M3
(2R,3R)-3-Methylglutamyl-5-semialdehyde-N6-lysine	599.084	1363.21	2324.41	M1M2M3
D-Glucosamine	2371.91	1805.56	1073.97	M1M2M3
Delphinidin 3-glucoside 5-caffoyl-glucoside	3937.14	866.212	1426.14	M1M2M3
CMP-pseudaminic acid	4039.84	1205.99	895.34	M1M2M3
Isoleucyl-Serine	414.513	832.023	2133.94	M1M2M3
Camptothecin	49242	5441.4	1727.15	M1M2M3
Sarisan	57088.7	64581.7	37087.1	M1M2M3
Astringin	1305.75	1279.16	6622.28	M1M2M3
Isoleucyl-Threonine	472.769	375.004	1592.87	M1M2M3
Amlodipine	1877.16	1499.39	911.87	M1M2M3
1,2-Dihydro-1,1,6-trimethylnaphthalene	737.883	824.279	693.975	M1M2M3
Isotectorigenin 4'-glucoside 7-rhamnoside	26420.2	5229.41	13807.1	M1M2M3
Daun02	1867.2	688.149	971.566	M1M2M3
Kenusanone J	3532.5	1708.95	6166.78	M1M2M3
5-Amino-6-(1-D-ribitylamino)uracil	2266.38	1693.74	6923.74	M1M2M3
O-beta-D-Glucosylzeatin	2104.82	707.854	4924.27	M1M2M3
L-Alanine	551.443	621.059	986.817	M1M2M3
Aucubin	161771	27704.9	97672.8	M1M2M3
L-Valine	12198.1	82398.7	18239	M1M2M3
N2,N2-Dimethylguanosine	33435.9	22174.6	33490.1	M1M2M3
Vesticarpan	3261.59	1334.69	15854.1	M1M2M3
Isosakuranin	3135.68	7480.01	17096.1	M1M2M3
(2-Aminobenzoyl)acetate	501.13	543.312	823.379	M1M2M3
Phe4Cl-Tyr-OH	4390.59	43578	7969.68	M1M2M3
Raucaffricine	208.786	330.083	792.22	M1M2M3
N-((R)-Pantothenoyl)-L-cysteine	8650.48	26466.4	18786.9	M1M2M3
Eugenitin	1845.49	1668.89	734.563	M1M2M3
Haemanthamine	445.447	1855.91	1393.67	M1M2M3
7-Methoxy-6-methyl-2H-1-benzopyran-2-one	13724.2	57154.8	6322.26	M1M2M3
(1'S)-Averantin	448.038	543.755	2526.8	M1M2M3
Harpagide	12377.2	11794.6	28121	M1M2M3
Naringenin-4'-O-??-D-Glucuronide	40873.3	52995.9	25410	M1M2M3
1-Indolizidinone	291.107	414.347	1083.94	M1M2M3
CAY10616	11232.1	2085.29	3564.26	M1M2M3
Rhizocticin D	1765.15	6779.05	855.414	M1M2M3
Pelargonidin 3-O-3'',6''-O-dimalonylglucoside	473.921	1479.37	713.373	M1M2M3
(1'S,5'S)-5'-Hydroxyaverantin	1420.98	40802.8	934.007	M1M2M3
D-glycero-beta-D-manno-Heptose 1-phosphate	3968.39	1547.75	1710.62	M1M2M3
Ala-TyrMe-OH	7061.7	35940.3	6627.48	M1M2M3
Dihydrobiopterin	1455.79	4657.36	1400.05	M1M2M3
CDP-glycerol	753.838	1272.32	1179.58	M1M2M3
C20822	719.652	658.625	1698.87	M1M2M3
Pseudobaptigenin 7-O-laminaribioside	17861.8	8196.33	52554.6	M1M2M3
3,5-Dihydroxy-2-(4-hydroxy-3-methoxyphenyl)-8-methoxy-7-[(3-methyl-2-butenyl)oxy]-4H-1-benzopyran-4-one	989.206	19632	2638.04	M1M2M3
Poliumoside	8644.63	33726.4	13745.7	M1M2M3
UDP-L-rhamnose	930.054	2446.06	1821.48	M1M2M3
Iminoerythrose 4-phosphate	1397.7	549.418	619.965	M1M2M3
Viscutin 1	207178	27199.9	11164.7	M1M2M3
Epmedin C	2066.79	3316.41	913.167	M1M2M3
Levanbiose	2151.37	3445.67	3020.41	M1M2M3
Hydroprotopine	2084.61	1866.08	601.787	M1M2M3
Diplotropin	13118.2	10414.6	6637.61	M1M2M3
8-Prenylnaringenin	6382.33	646.981	825.096	M1M2M3
6''-O-Malonylglycitin	645.685	532.014	11086.5	M1M2M3
13S-HpOTrE(gamma)	416341	29547.1	250262	M1M2M3
dTDP-4-amino-4,6-dideoxy-5-C-methyl-D-allose	3895.61	13249.8	29271.7	M1M2M3
Cycloserine	151824	414729	238793	M1M2M3
Abu-HoPhe-OH	3343.74	2197.56	1122.99	M1M2M3
6-hydroxysphingosine	2881.28	3542.1	10457	M1M2M3
N-Demethylansamitocin P-3	5255.49	1237.81	647.791	M1M2M3
Alanyl-Tyrosine	344.128	427.901	1213.56	M1M2M3
Swertiajaponin	42408.2	266619	44065.6	M1M2M3
5-Allyloxysalvigenin	3417.85	16767	8370.25	M1M2M3
2,3-Dinor-8-iso prostaglandin F1alpha	96589.9	26566.3	46408.4	M1M2M3
Viscutin 2	5744.37	1232.11	1142.21	M1M2M3
Arginyl-Histidine	674.089	1758.02	4040.78	M1M2M3
UDP-N-acetylmuramoyl-L-alanine	465.033	531.669	2249.25	M1M2M3
Cyanidin 3-O-beta-D-glucoside 5-O-(6-coumaroyl-beta-D-glucoside)	54655.2	15392.6	15629.2	M1M2M3
3'',6''-Di-O-p-coumaroyltrifolin	15511.2	7680.31	132395	M1M2M3
Pyrrolidine	834.395	1636.65	3929.63	M1M2M3
5'-Benzoylphosphoadenosine	16840	9076.05	34825.5	M1M2M3
Rhodomycin D	20869.1	45543.3	7606.18	M1M2M3
Mitomycin	8616.31	2522.29	1228	M1M2M3
Dehydrodieugenol	17310.8	3034.59	7458.02	M1M2M3
Eugenin	11339.8	52718.4	2290.5	M1M2M3
CMP-5-N-acetyl-7-N-(D-alanyl)-legionaminic acid	1918.51	575.592	1423.66	M1M2M3
Cyclohexane-1-carboxyl-CoA	115.599	5419.59	1016.96	M1M2M3
Minoxidil	5179.22	7810.28	10382.5	M1M2M3
10-Deacetylbaccatin III	6152.96	6352.87	5439.63	M1M2M3
Genipinic acid	3916.83	3421.27	5800.04	M1M2M3
2',3,4,4',6'-Peptahydroxychalcone 4'-O-glucoside	10695.1	2410.67	1803.24	M1M2M3
Guaiacol	1643.27	1501.11	1680.18	M1M2M3
Swertiamarin	1512.15	637.582	788.425	M1M2M3
Staphyloferrin A	1669.1	2186.71	624.51	M1M2M3
Gibberellin A34	193.36	1566.77	608.208	M1M2M3
S-Adenosyl-L-methionine	6330.94	143295	11168.5	M1M2M3
Apigenin 7-O-neohesperidoside	5341.84	1837.31	6010.4	M1M2M3
Lysyl-Proline	289.433	531.305	1531.35	M1M2M3
Morroniside	1221.17	10161.4	8905.99	M1M2M3
Erythronolide B	688.896	537.796	4023.76	M1M2M3
Triptolide	1405.86	960.549	576.752	M1M2M3
(3xi,6xi)-Cyclo(alanylvalyl)	1542.22	3334.36	5242.23	M1M2M3
Lisinopril	699.673	524.799	1018.57	M1M2M3
Cyanidin 3-glucoside 5-caffeoylglucoside	4815.63	1011.19	4212.25	M1M2M3
10-Oxo-11-octadecen-13-olide	68331.9	178574	529739	M1M2M3
Flavokawin B	7635.73	1390.93	3792.24	M1M2M3
Naringin Dihydrochalcone	9271.64	45661.9	15392.1	M1M2M3
9(S)-HPOT	184630	24631.6	65348.2	M1M2M3
Phenylmalonic acid	8057.34	7873.71	2171.32	M1M2M3
6,8-Di-O-methylaverufin	740.601	8196.69	2094.37	M1M2M3
N-Succinyl-L-glutamate 5-semialdehyde	3106.38	779.955	660.799	M1M2M3
Puerarin 4'-methyl ether	2901.19	1065.79	912.968	M1M2M3
N6,N6,O-Tridemethylpuromycin-5'-phosphate	1279.33	502.9	658.922	M1M2M3
2-Dehydropantoate	17040.7	2280.4	7698.56	M1M2M3
AESCULIN	1775.6	2383.99	508.561	M1M2M3
Cyanidin 3-O-(6-O-p-coumaroyl)glucoside-5-O-glucoside	4273.33	3541.57	16132.3	M1M2M3
Lucenin 1	163633	428020	47349.7	M1M2M3
Kinsenoside	2256.62	1499.24	816.794	M1M2M3
cis-Tephrostachin	2165.14	2155.73	4164.53	M1M2M3
Nadolol	315.903	7788.76	1370.54	M1M2M3
2-Hydroxy-6-oxo-octa-2,4-dienoate	832.104	8885.63	1754.13	M1M2M3
5-(3'-Carboxy-3'-oxopropyl)-4,6-dihydroxypicolinate	257.634	355.968	490.377	M1M2M3
IPA imine	11561.3	9930.07	12455.3	M1M2M3
Fluridone	10988.3	31425.1	8112.79	M1M2M3
Novobiocin	1242.07	959.674	476.056	M1M2M3
Slaframine	202.639	831.328	913.717	M1M2M3
Tropic acid	12985.4	15735.3	3536.56	M1M2M3
Luteolin 7-O-[beta-D-glucuronosyl-(1->2)-beta-D-glucuronide]	3066.83	383.617	669.331	M1M2M3
Nodakenin	11752.2	6238.56	8462.57	M1M2M3
Tyr Asp Val	1847.52	915.997	3773.51	M1M2M3
Sapidolide A	5855.53	4026.11	9868.2	M1M2M3
Methionyl-Aspartate	2243.35	452.765	695.918	M1M2M3
1??-hydroxy-18-(4-hydroxy-4-ethyl-2-hexynyloxy)-23,24,25,26,27-pentanorvitamin D3 / 1??-hydroxy-18-(4-hydroxy-4-ethyl-2-hexynyloxy)-23,24,25,26,27-pentanorcholecalciferol	6409.42	789.415	2247.64	M1M2M3
Benzofuran	7849.11	6534.56	4503.64	M1M2M3
Artoindonesianin R	9154.62	52080.9	12237.7	M1M2M3
Methyl 3-phenylpropanoate	1819.61	4982.56	5352.75	M1M2M3
Cytarabine	780.67	462.243	634.083	M1M2M3
Pyroglutamic acid	5080.69	33411.6	22010.6	M1M2M3
Pratensin A	7946.7	4764.72	5504.13	M1M2M3
(+)-Galbacin	22130.1	6689.67	18823.9	M1M2M3
Gln Ile	2013.51	997.107	3930.57	M1M2M3
N-Acetylaspartylglutamate	845.605	1514.43	1775.77	M1M2M3
N-Acetylmuramate	1656.74	769.607	461.593	M1M2M3
ETHYL-p-COUMARATE	2046.95	15882.3	4560.26	M1M2M3
Aclacinomycin Y	5094.76	1159.55	487.205	M1M2M3
Glycitein 7-O-glucuronide	2295.48	9412.15	2167.5	M1M2M3
Tryptophyl-Tryptophan	1908.35	3041.44	1449.59	M1M2M3
Benzoyl-CoA	110.118	367.889	1104.13	M1M2M3
Bracteatin 6-O-glucoside	884.504	315.418	1150.76	M1M2M3
Scoparin 6''-O-glucoside	33982.8	123154	164198	M1M2M3
Thr Trp	3164.29	1843.26	6289.86	M1M2M3
Ginkgolide C	1838.12	1326.43	439.989	M1M2M3
N,N'-Diacetylchitobiose	11559.8	75427.8	23065.4	M1M2M3
Phe Gln Gln	844.985	542.261	772.315	M1M2M3
5-Hydroxyconiferyl alcohol	12142.7	16737.3	23966.6	M1M2M3
Bilobetin	3960.27	24832.2	17103.5	M1M2M3
Carminomycin	2263.18	4286.17	933.541	M1M2M3
Kansuinine A	19815	78475	34868.9	M1M2M3
Ecgonine	725.319	707.871	2002.53	M1M2M3
7,8-Dihydrobiopterin	835.292	754.453	506.798	M1M2M3
2',3',4'-Trihydroxyacetophenone	1137.33	3052.71	2530.66	M1M2M3
Parkinsonin A	10011.1	10940.2	11243.5	M1M2M3
ORSELLINIC ACID, ETHYL ESTER	19588	19010.5	38509.2	M1M2M3
5-Hydroxymethyldeoxycytidylate	37350.6	25009.8	22775.4	M1M2M3
Pentahydroxyflavanone	2053.95	674.692	3065.82	M1M2M3
Pongapin	6802.5	1019.8	1669.76	M1M2M3
13(S)-HpOTrE	232117	196905	304377	M1M2M3
Isorhamnetin-3-O-glucoside	3287.4	7663.82	368.522	M1M2M3
Gluconic acid	562.389	1095.35	587.671	M1M2M3
6,8-Di-C-arabionopyranosylluteolin	83400.9	7940.65	8663.9	M1M2M3
Estrone 3-glucuronide	2178.49	724.861	365.915	M1M2M3
Egonol	1318.7	1467.18	4790.52	M1M2M3
Chlorogenic Acid	6242.11	666.613	696.336	M1M2M3
6-Hydroxyferuloyl-CoA	956.342	598.02	8088.17	M1M2M3
trans-Cinnamic acid	1178	3088.37	1206.79	M1M2M3
Oxaloglutarate	1759.82	1628.08	740.067	M1M2M3
Edulone A	842.248	8914.58	2088.49	M1M2M3
Lys Leu	450.617	2162.4	1860.44	M1M2M3
(+)-Pinoresinol	359.165	1861.91	973.59	M1M2M3
Leu Tyr	7000.69	17845.7	23159.1	M1M2M3
5,7,3',4'-Tetrahydroxy-4-phenylcoumarin 5-O-glucoside	7145.5	2812.11	6139.25	M1M2M3
Fuc??1-2Gal??1-4[Fuc??1-3]GlcNAc??-Sp	1222.01	777.42	578.824	M1M2M3
Pseudaminic acid	334.172	329.461	546.291	M1M2M3
Vitexin 2''-O-beta-L-rhamnoside	638.693	1347.3	1110.53	M1M2M3
Glucocochlearin	3983.67	5468.61	13386.9	M1M2M3
Isomucronulatol 7-O-glucoside	5141	1130.17	2974.26	M1M2M3
Ambanol	3024.05	18010.4	8920.06	M1M2M3
4-Methylherniarin	97.7325	2358.1	967.099	M1M2M3
Leu Glu Leu	5155.5	8503.38	14339.9	M1M2M3
Forsythoside B	11711.9	52104	9262.63	M1M2M3
Efloxate	857.502	906.806	802.35	M1M2M3
Val Gln	728.431	2121	5289.16	M1M2M3
Estradiol-17beta	2160.64	6464.02	11391.3	M1M2M3
Gomisin G	1663.68	2027.83	369.175	M1M2M3
3'-Demethylstaurosporine	969.733	1398.87	459.627	M1M2M3
Phenylalanyl-Arginine	1303.91	1046.93	2222.44	M1M2M3
4-METHYLDAPHNETIN	339.849	534.201	459.932	M1M2M3
8-Demethyl-8-(methylamino)riboflavin	738.743	3323.7	805.826	M1M2M3
3R,4S-epoxy-6Z,9Z-heptadecadiene	967.459	1637.31	965.251	M1M2M3
5-Amino-5-deoxy-3-dehydroshikimate	628.472	645.592	321.483	M1M2M3
5'-Methoxyhydnocarpin-D	6149.88	1932.02	2893.97	M1M2M3
Scolymoside	8875.84	4534.29	2173.1	M1M2M3
Etoposide	3655.01	1904.79	14239	M1M2M3
Deoxyinosine	194.824	485.853	484.265	M1M2M3
Sebacic acid	1833.75	975.757	6518.1	M1M2M3
cis-4-Carboxymethylenebut-2-en-4-olide	3891.74	2706.64	1662.29	M1M2M3
Albiflorin	8786.76	7106.29	24532.1	M1M2M3
3-Butyn-1-al	6321.27	3222.3	4534.52	M1M2M3
Arctiin	488.702	4232.02	394.328	M1M2M3
Versicolorone	4147.18	10701.9	9017.02	M1M2M3
Methionyl-Tyrosine	4450.14	3984.99	5544.94	M1M2M3
Gossypetin 7,8-dimethyl ether 3-glucoside	29250.4	1276.93	4672.05	M1M2M3
FMN	10366.5	16487.3	7230.83	M1M2M3
2,6-Dihydroxynicotinate	255.376	627.722	557.626	M1M2M3
Delphinidin 3-O-(6-caffeoyl-beta-D-glucoside)	31292.6	2457.87	11337.3	M1M2M3
CDP-ethanolamine	442.481	910.202	326.783	M1M2M3
Sweroside	758.402	1273.79	958.916	M1M2M3
Kaempferol 3-rhamnoside-7-glucosyl-(1->2)-rhamnoside	21368.5	4529.29	24373.9	M1M2M3
Zearalenone	389.038	365.745	1710.74	M1M2M3
Syringetin	3938.02	351.652	1058.27	M1M2M3
3-Fucosyllactose	2016.69	3135.95	2368.82	M1M2M3
5-Aminopentanal	854.364	406.284	1870.36	M1M2M3
Artonin L	1012.99	473.081	1112.12	M1M2M3
13-Deoxydaunorubicin	8765.91	11960.5	10717.3	M1M2M3
10-Hydroxydihydrosanguinarine	2763.57	378.121	339.808	M1M2M3
ISOPEONOL	7994.06	6662.39	2453.68	M1M2M3
Grosvenorine	18163.8	3557.11	6437.42	M1M2M3
Lariciresinol	868.704	382.014	314.261	M1M2M3
7,8-Dihydroneopterin 2',3'-cyclic phosphate	1411.82	2705.39	1248.54	M1M2M3
Kaempferol 3-(6''-p-coumarylglucoside)-7-glucoside	9196.64	1483.65	5047.77	M1M2M3
1,2-Dihydroxy-8-methylnaphthalene	3447.24	1415.48	9246.66	M1M2M3
6-Methoxymellein	12763.8	14401	5378.61	M1M2M3
L-Rhamnose	147.858	747.979	272.952	M1M2M3
Trigoforin	7538.91	2826.59	5490.21	M1M2M3
2,4,6-Trimethoxybenzophenone	1237.83	224.745	940.307	M1M2M3
Kaempferol 3-apiosyl-(1->4)-rhamnoside-7-rhamnoside	17125.5	1837.09	2731.4	M1M2M3
Asn-Trp-OH	4349.74	3589.08	3335.09	M1M2M3
Benzylsuccinate	8011.2	12533.6	6559.38	M1M2M3
Aureusidin 6-O-glucoside	125.889	1427.05	339.786	M1M2M3
Agehoustin C	16833.9	44752.2	14457	M1M2M3
p-Nitroglutethimide	1030.78	529.892	1990.19	M1M2M3
Didymin	1007.74	1660.92	2552.41	M1M2M3
Ala Ile	1795.29	2185.02	5716.06	M1M2M3
Sesamolin	2477.27	45993.3	5735.19	M1M2M3
Leu Thr Ile	1790.5	4970.88	8853.91	M1M2M3
Nimodipine	35386.8	31323.3	26983.7	M1M2M3
Fasoracetam	1482.9	1185.94	4973.7	M1M2M3
Dillenetin 7-glucoside	171584	9907.09	15805	M1M2M3
Isoliquiritin apioside	20968.5	41434.5	12195	M1M2M3
(Hydroxymethylphenyl)succinyl-CoA	403.617	14381.8	605.207	M1M2M3
cis-(Homo)3-aconitate	1855.54	729.362	2766.1	M1M2M3
Perillic acid	3086.48	1065.36	2636.94	M1M2M3
Ethyl cinnamate	2066.84	865.633	1107.75	M1M2M3
(S)-Rutaretin	6234.04	27320.3	25676.4	M1M2M3
Mollugin	1590.34	7243.7	289.216	M1M2M3
Plaunol B	8256.32	10780.3	27431.7	M1M2M3
(Indol-3-yl)acetamide	397.07	571.141	337.251	M1M2M3
(S)-Piperidine-2-carboxamide	263.133	495.382	710.664	M1M2M3
(+)-2,3-Dihydro-3-methyl-1H-pyrrole	1083.06	2032.55	2557.49	M1M2M3
8-Amino-8-demethylriboflavin 5'-phosphate	3014.46	20401.5	6439.81	M1M2M3
Acetoxyisovalerylalkannin	1515.18	1186.86	382.832	M1M2M3
5-Formyl-5,6,7,8-tetrahydromethanopterin	13403.5	173647	36713.4	M1M2M3
Licodione	17641.8	11181.6	121582	M1M2M3
2,3-Dihydro-6-methoxy-2,2-dimethyl-4H-1-benzopyran-4-one	40961.1	50977.2	68581.8	M1M2M3
2-Methylbenzoic acid	8969.53	2590.34	5031.68	M1M2M3
9-OxoOTrE	59826.5	1169.43	5456.43	M1M2M3
(13S,14R)-1,8-Dihydroxy-13-O-acetyl-N-methylcanadine	1710.67	431.954	517.966	M1M2M3
Porric acid B	5323.29	9641.85	72916.5	M1M2M3
Eupalinolide A	1429.05	1581.27	397.238	M1M2M3
Ile Val Ala	992.186	1556.95	4191.56	M1M2M3
Catharanthine	1420.24	4778.3	1718.41	M1M2M3
Ala Leu	1623.76	1901.57	5204.37	M1M2M3
C-1027 Chromophore	11698.6	4125.53	7714.29	M1M2M3
Hydroxypentobarbital	7216.02	3831.61	16903.5	M1M2M3
Ser-Val-OH	12109	7219.87	11962.2	M1M2M3
Thiamine	8274.32	398.535	909.105	M1M2M3
.alpha.-D-(+)-Talose	7743.77	16669.4	1638.81	M1M2M3
Piceid	5834.81	3287.42	12617.2	M1M2M3
Regaloside B	231.976	1605.46	1277.45	M1M2M3
Corynebactin	10941.8	3140.4	6544.63	M1M2M3
Cassiaoccidentalin C	12171.6	1757.48	1711.48	M1M2M3
2-(alpha-Hydroxyethyl)thiamine diphosphate	406.429	1959.61	274.146	M1M2M3
LysoPE(18:2(9Z,12Z)/0:0)	23082.3	30102.6	48914.6	M1M2M3
2,6-Dimethoxyphenol	2729.15	4184.09	3433.79	M1M2M3
Cytidine	1105.14	6551.11	218.039	M1M2M3
Decarbamoylnovobiocin	440.436	769.485	246.815	M1M2M3
Jaceidin 4'-glucuronide	10246.8	2584.77	5120.7	M1M2M3
5,3'-Dihydroxy-2'-methoxy-6,7-methylenedioxyisoflavone	2255.8	347.338	622.467	M1M2M3
5-Amino-4-imidazole carboxylate	125.25	1129.69	600.388	M1M2M3
Xylotetraose	7238.85	89188.7	9276.53	M1M2M3
1-(5-Phospho-D-ribosyl)-ATP	125.616	386.033	4714.78	M1M2M3
Ecklonialactone A	29948.6	1358.57	12498.2	M1M2M3
Eurycomanone	6548.22	4392.81	4556.05	M1M2M3
Agarotetrol	1003.04	1431.57	307.543	M1M2M3
CMP-3-deoxy-D-manno-octulosonate	1193.53	399.784	544.252	M1M2M3
Infectocaryone	2350.57	758.792	1458.29	M1M2M3
Batatasin I	4324.02	1369.69	2303.07	M1M2M3
Polygalaxanthone III	3562.18	1072.4	2489.09	M1M2M3
Robustic acid	5674.11	87805.3	7843.65	M1M2M3
Paeoniflorin	5928.75	2870.97	21069.9	M1M2M3
Macrozamin	2235.77	633.019	2022.41	M1M2M3
OA-6129 A	239.311	1213.21	448.531	M1M2M3
Berbamunine	114553	135342	63545.3	M1M2M3
Ponganone IX	5168.48	7688.86	7836.78	M1M2M3
Cyclohexylsulfamate	295.154	804.491	689.29	M1M2M3
Ethylparaben	13544.6	24302	7233.09	M1M2M3
20-O-Acetylingenol-3-angelate	29219.5	2080.58	3008.13	M1M2M3
Nafcillin	1632.05	1509.34	4608.51	M1M2M3
(9Z,12Z,15Z)-Octadecatrienoic acid	3913.7	2539.62	1926.66	M1M2M3
Dapdiamide A	774.957	3919.92	3142.57	M1M2M3
(10aS)-10,10a-Dihydrophenazine-1-carboxylate	749.133	806.499	561.138	M1M2M3
Lotaustralin	983.436	343.345	826.206	M1M2M3
Anastatin B	8803.74	4046.48	3307.11	M1M2M3
Psoralenoside	199228	7942.39	13066.9	M1M2M3
4-Methylumbelliferyl beta-D-glucuronide	1476.25	3729.77	1794.67	M1M2M3
3-Oxo-OPC8-CoA	1050.11	4550.61	2689.49	M1M2M3
1,8-Diazacyclotetradecane-2,9-dione	7666.89	5675.76	9881.74	M1M2M3
3-Hydroxyphenylacetic acid	495.769	1459.69	753.562	M1M2M3
all-trans-4-Oxoretinoic acid	271.549	397.136	315.112	M1M2M3
1-Hydro-1,1a-dihydroxy-9-fluorenone	383.278	412.274	1163.66	M1M2M3
7-Methoxyisoflavone	2004.67	814.197	1543.46	M1M2M3
Daphnoretin methyl ether	14513.5	4915.67	5056.04	M1M2M3
Gibberellin A5	1927.86	332.756	659.534	M1M2M3
6'-Oxokanamycin X	4091.14	2496.94	3226.04	M1M2M3
Ethyl Vanillate	1903.19	3276.77	3461.72	M1M2M3
(R)-S-Lactoylglutathione	517.237	4276.21	1353.06	M1M2M3
Dactylorhin A	33479.7	417188	92882	M1M2M3
Urdamycin F	3057.6	49031.9	3597.07	M1M2M3
Fumigaclavine C	740.64	357.278	581.514	M1M2M3
UDP-L-Ara4FN	1159.72	550.232	1701.28	M1M2M3
Premithramycin A3	16782.9	11786.2	8538.31	M1M2M3
Rhizocticin B	3674.83	3248.53	826.373	M1M2M3
8-hydroxy Guanosine	4123.42	1059.53	314.656	M1M2M3
Kanamycin D	2907.46	618.401	1676.14	M1M2M3
S-(Hercyn-2-yl)-L-cysteine S-oxide	3986.61	786.37	1019.48	M1M2M3
Flavonol 3-O-D-xylosylglycoside	5142.31	13848.1	6918.2	M1M2M3
Rubrophen	7280.34	135759	9801.34	M1M2M3
Podophyllotoxone	3405.36	3473.77	1705.05	M1M2M3
Pentalenolactone	1064.24	2057.25	964.302	M1M2M3
Baicalin methyl ester	2514.18	3367.88	1887.3	M1M2M3
Gentiopicroside	5981.78	11455.8	17721.2	M1M2M3
8-Hydroxygalangin 3-methyl ether 8-methylbutyrate	4520.74	14210.4	7265.8	M1M2M3
Justisolin	2708.68	84730.5	7509.32	M1M2M3
Forsythoside I	3754.55	14718	2878.31	M1M2M3
4-Amino-5-hydroxymethyl-2-methylpyrimidine diphosphate	1555.37	6751.6	5166.4	M1M2M3
2-(alpha-Hydroxypropyl)thiamine diphosphate	600.831	2213.96	657.88	M1M2M3
7,4'-Di-O-Methylisomollupentin	155.655	1088.99	483.298	M1M2M3
Aquayamycin	3007.49	3079.47	919.993	M1M2M3
Genipin 1-?1?7?1?7-D-gentiobioside	6340.3	2984.45	2706.66	M1M2M3
1-Hydroxyphenazine	718.673	1121.61	354.526	M1M2M3
2-Hydroxyphenylacetic acid methyl ester	6429.77	5265.81	3020.21	M1M2M3
Raspberry ketone glucoside	197.425	277.424	198.335	M1M2M3
Gaultherin	5512.05	8898.64	22553.2	M1M2M3
17-Hydroxyisolathyrol	5324.59	2793.43	2753.44	M1M2M3
Villinol	7016.31	12933.7	10209.4	M1M2M3
Lupinine	726.27	456.708	253.469	M1M2M3
4-Guanidinobutanal	2250.44	5851.56	6129.75	M1M2M3
3-(4-Hydroxyphenyl)pyruvate	224.117	369.119	941.659	M1M2M3
ETHYL SYRINGATE	8246.3	7952.94	5203.35	M1M2M3
Phenylalanyl-Histidine	1094.41	2951.68	3251.33	M1M2M3
S-Adenosylmethionine	13262.2	106211	26670.1	M1M2M3
Pimelate	792.24	1610.52	512.656	M1M2M3
6-C-Glucosylkaempferol 3-O-glucoside	26408.2	72650.2	26251.2	M1M2M3
p-Coumaric Acid Ethyl Ester	3352.44	654.684	2500.08	M1M2M3
(3E)-3-[(1R,5R,6S)-5-Hydroxy-7-oxabicyclo[4.1.0]heptan-2-ylidene]-2-oxopropanoate	9802.05	20288.5	5998.92	M1M2M3
5-Amino-6-(5'-phosphoribosylamino)uracil	240.871	278.807	2836.27	M1M2M3
DIMETHYLCAFFEIC ACID	4348.48	34361.4	3635.34	M1M2M3
L-3-Aminobutyryl-CoA	142.368	4044.92	514.486	M1M2M3
L-Normetanephrine	1081.67	4987.95	6323.39	M1M2M3
Deacetylcolchicine	391.178	436.332	219.319	M1M2M3
ANISINDIONE	694.515	307.967	2648.38	M1M2M3
Haploside C	23667.6	1860.12	3554.79	M1M2M3
Sinalbin	174.377	1556.5	337.791	M1M2M3
(2S,4S)-4-Hydroxy-2,3,4,5-tetrahydrodipicolinate	14233.7	10037.2	16776.6	M1M2M3
2-Methyl-3-oxopropanoate	430.804	1002.48	755.865	M1M2M3
Melafolone	61832.1	40269	16815.4	M1M2M3
PS(18:2(9Z,12Z)/0:0)	26107.2	17814.7	26233.5	M1M2M3
Landomycin D	20364.2	147003	36434.7	M1M2M3
2'-O-Methyluridine	3331.09	17165.3	6209.44	M1M2M3
Neouralenol	2566.36	67409.1	5543.23	M1M2M3
UDP-L-Ara4N	164.73	361.954	621.872	M1M2M3
PICROTOXININ	576.384	11487.5	512.278	M1M2M3
Quinol glucuronide	9330.98	3834.4	11497.3	M1M2M3
2-Methoxyhydroquinone	679.927	848.265	341.151	M1M2M3
2,5-Diamino-6-(5-phospho-D-ribitylamino)pyrimidin-4(3H)-one	1837.92	571.225	1556.49	M1M2M3
Biotinyl-CoA	2463.21	1296.84	7179.67	M1M2M3
Oroxin B	2206.44	2328.09	57939.8	M1M2M3
6a-Hydroxyisomedicarpin	2542.27	1608.58	8221.12	M1M2M3
trans-2-Enoyl-OPC8-CoA	12346.4	112947	20469.5	M1M2M3
Xanthohumol	2167.41	883.123	2388.05	M1M2M3
Phe Ile	5120.36	10498.1	27901.4	M1M2M3
Suberylglycine	6600.49	3203.6	5920.44	M1M2M3
3-Carboxy-1-hydroxypropyl-ThPP	1937.95	985.605	8621.8	M1M2M3
Palmatine	5488.41	2555.64	5203.94	M1M2M3
Erythritol	233.446	401.832	431.573	M1M2M3
Norsolorinic acid	5267.41	36816.8	9934.21	M1M2M3
5,3'-Dihydroxy-3,6,7,4',5'-pentamethoxyflavone	31023.3	4998	2962.6	M1M2M3
3-O-Caffeoylquinic acid methyl ester	2790.8	1646.96	1329.77	M1M2M3
Trp Ala Leu	3716.44	1350.34	1558.2	M1M2M3
Benzylsuccinyl-CoA	277.395	8825.26	390.444	M1M2M3
Val-TyrMe-OH	852.085	782.156	287.986	M1M2M3
Precorrin 3A	4691.38	1625.86	2428.14	M1M2M3
Hesperidin methylchalcone	16756.1	16788.1	13560.9	M1M2M3
Malvidin 3-(6''-acetylglucoside)	58290.1	9621.22	7885.93	M1M2M3
Rhapontin	3499.99	1362.97	924.484	M1M2M3
Sophoracarpan B	8192.82	4550.86	4564.85	M1M2M3
8-Methylthiooctyl glucosinolate	5844.17	10186.5	31367.2	M1M2M3
Flocoumafen	1287.78	836.86	1650.33	M1M2M3
Glycyrrhizaisoflavone A	1971.65	73150.7	2757.94	M1M2M3
Stachyose	67650.2	4864.99	1030.44	M1M2M3
Methylitaconate	252.366	248.561	381.664	M1M2M3
Noricaritin	1694	3732.65	7918.95	M1M2M3
Tangeritin	10929.4	30422.8	17763.6	M1M2M3
5-Hydroxy-3,7,8,2',4'-pentamethoxyflavone	6267.93	3959.33	7835.2	M1M2M3
Delphinidin 3-(6-O-acetylgalactoside)	1260.94	730.699	6757.4	M1M2M3
Genipin 1-beta-gentiobioside	2832.78	13544.1	10034.3	M1M2M3
Vestitone 7-glucoside	51122.1	33105.4	24485.8	M1M2M3
D-4'-Phosphopantothenate	1390.42	1262.85	1806.61	M1M2M3
Nicotinamide-beta-riboside	8093.95	11286.5	10100.8	M1M2M3
Asplenetin	5820.96	2399.15	1691.8	M1M2M3
BUDDLEOFLAVONOLOSIDE	14643.6	922.509	5438.08	M1M2M3
Anhydrotetracycline	6209.96	4007.87	9832.65	M1M2M3
Dihydro-O-methylsterigmatocystin	1983.76	271.29	739.079	M1M2M3
alpha-1,5-L-Arabinotetraose	2837.1	245.404	228.64	M1M2M3
Gallocatechin-4beta-ol	39789.2	6298.28	7573.57	M1M2M3
Quercetin 3-(2G-xylosylrutinoside)	2080.67	1035.4	15815.9	M1M2M3
4-(beta-D-Glucosyloxy)benzoate	14317.1	6354.89	9530.91	M1M2M3
Valyl-Proline	1207.98	763.171	3592.51	M1M2M3
Thr Leu	4063.85	2432.55	10568.2	M1M2M3
Gibberellin A51-catabolite	3253.31	624.792	1722.67	M1M2M3
(+)-Syringaresinol	90001.7	36599.8	49161.2	M1M2M3
5-Deoxykievitone hydrate	5144.9	7049.78	3883.62	M1M2M3
3,4-Dicaffeoyl-1,5-quinolactone	14646.6	7825.68	15180.4	M1M2M3
3'-Hydroxy-4'-methoxyglabridin	3458.84	3735.45	491.604	M1M2M3
6'''-Deamino-6'''-hydroxyparomomycin II	5771.43	13798.6	2584.2	M1M2M3
2'-Deoxyinosine 5'-phosphate	20906.7	7268.46	3759.44	M1M2M3
13-OxoODE	5590.88	2319.67	11418.3	M1M2M3
trans-Crocetin (beta-D-glucosyl) (beta-D-gentibiosyl) ester	5148.89	5082.7	4333.54	M1M2M3
Ser Leu Ile	620.991	3888.18	3213.85	M1M2M3
Yadanziolide A	4273.38	1887.94	2545.74	M1M2M3
Tyr-Phe-OH	4177.66	3013.67	3742.14	M1M2M3
C20818	24116.7	29466.9	7310.24	M1M2M3
O-Demethyl-N-demethyl-staurosporine	18467.7	8477.16	16825.9	M1M2M3
Coniferin	4284.97	8332.12	4819.96	M1M2M3
Lanceoletin	3276.13	3687.04	5037.21	M1M2M3
Muconic dialdehyde	2496.36	18294.1	7084.57	M1M2M3
PRENYLETIN	240.092	3939.09	360.443	M1M2M3
Paederoside	28979.4	24460	36758.5	M1M2M3
5,7-Dihydroxy-4-methylcoumarin	570.363	1250.36	289.48	M1M2M3
Fustin	660.196	883.998	467.439	M1M2M3
Dimethyl sulfide	2647.2	3315.3	3545.96	M1M2M3
Phe-TyrMe-OH	30191.8	23091.9	10278.8	M1M2M3
Rabelomycin	3235.26	1497.35	1647.44	M1M2M3
Citrinin	31018.5	11044.4	25578.7	M1M2M3
9-Hydroxy-12-oxo-10(E),15(Z)-octadecadienoic acid	206087	67365.5	73222.3	M1M2M3
7,9-Dimethyluric acid	2151.32	1336.79	5125.99	M1M2M3
2'-O-methylinosine	31186	17281.7	49323.6	M1M2M3
Nomilin	2075.59	13120.5	4599.78	M1M2M3
Gibberellin A53 aldehyde	4014.19	405.948	684.19	M1M2M3
3-alpha(S)-Strictosidine	41953.8	35158.3	18507.9	M1M2M3
Toosendanin	5172.95	52024.6	3451.77	M1M2M3
Maltopentaose	5598.3	2080.22	6810.89	M1M2M3
5-Methylphenazine-1-carboxylate	1775.53	1634.76	363.394	M1M2M3
Artonin R	10657.9	136110	18812.7	M1M2M3
Bancroftinone	30372	110231	25833.4	M1M2M3
Glu Ser Leu	1761.49	577.017	1402.12	M1M2M3
Plantamajoside	5018.3	4141.76	2339.36	M1M2M3
Dodecanedioic acid	6373.48	4666.69	2604.79	M1M2M3
Serinyl-Isoleucine	553.404	354.698	2038.35	M1M2M3
Chrysin-7-O-glucuronide	681.667	575.822	643.651	M1M2M3
2-epi-5-epi-Valiolone	4140.58	3116.84	5102.43	M1M2M3
S-Adenosylhomocysteine	1313.57	8703.47	1697.42	M1M2M3
Glycyl-Aspartate	3895.9	1226.52	1007.93	M1M2M3
alpha-Corocalene	852.101	357.245	564.99	M1M2M3
Dihydroprudomenin	35047.4	308987	60551.6	M1M2M3
Rhoifolin	7736.02	5389.21	1964.31	M1M2M3
2',4'-Dihydroxy-5,7-dimethoxyisoflavone	1999.66	939.992	2272.89	M1M2M3
Salbostatin	1464.98	3237.16	2429.61	M1M2M3
Hesperidin	7343.94	4340.32	3878.57	M1M2M3
Precorrin 3B	7949.72	47526.6	19324.4	M1M2M3
7-Hydroxy-1,4,5-trimethoxyxanthone 7-O-[b-D-glucosyl-(1->2)-b-D-galactoside]	933.533	1025.6	10138.6	M1M2M3
Gibberellin A8-catabolite	1121.99	1552.42	763.523	M1M2M3
Proline betaine	6861.65	3172.26	1232.12	M1M2M3
3-Methylcrotonaldehyde	551.142	312.74	329.517	M1M2M3
Artocarpetin B	15580.6	3304.62	3199.2	M1M2M3
Annoglabasin C	5717.69	12812.2	9888.53	M1M2M3
Trilobatin	7033.8	1558.62	1343.54	M1M2M3
trans-beta-D-Glucosyl-2-hydroxycinnamate	27602.3	3869.43	3089.92	M1M2M3
Steganacin	340.388	3625.87	2745.98	M1M2M3
(6Z,9Z,12Z,15Z,18Z)-Tetracosapentaenoyl-CoA	4319.05	1311.8	2037.75	M1M2M3
Gibberellin A7	52414.8	24711.2	16977.8	M1M2M3
L-Phenylalanine	4641.13	17027.3	6707.25	M1M2M3
Maltose 6'-phosphate	251.913	1331.63	1162.15	M1M2M3
Brevicornin	65998.8	22354	11094.4	M1M2M3
Delphinidin-3-(p-coumaroyl)-rutinoside-5-glucoside	1254.7	679.016	3975.1	M1M2M3
Ailanthone	8937.7	5206.25	8112.27	M1M2M3
CITROPTEN	47892.6	117439	23403.7	M1M2M3
Phthalate 3,4-cis-dihydrodiol	55153.2	15541.1	17933.7	M1M2M3
Phenylalanyl-Glutamine	6025.76	959.324	1714.23	M1M2M3
Uridine	8363.21	5094.54	59613.4	M1M2M3
13(S)-HOTrE	145788	35575.9	234938	M1M2M3
Coleone A	3533.15	1449.89	1155.23	M1M2M3
(-)-Acanthocarpan	2750.09	405.688	706.021	M1M2M3
Luteolin 3'-methyl ether 7-malonylglucoside	3927.29	2976.14	54304.8	M1M2M3
Helicid	3719.51	1773.9	2883.06	M1M2M3
Photobarbatusin I	1286.53	1141.09	240.162	M1M2M3
Carboxyibuprofen	23701.4	6030.95	32523.4	M1M2M3
Apigenin 7-O-beta-D-glucoside	9005.87	1441.96	2241.46	M1M2M3
Pyridoxine (Vitamin B6)	3191.83	19843.8	9103.73	M1M2M3
Cobalt-precorrin 7	31341.4	576339	46897.8	M1M2M3
Gossypetin 3,7,3'-trimethyl ether 8-acetate	9343.86	1021.75	1245.5	M1M2M3
Lampranthin II	5923.4	3704.93	8733.73	M1M2M3
7-Hydroxy-6-(methoxyacetyl)-2,2-dimethyl-2H-1-benzopyran	19857	9462.44	12796.4	M1M2M3
Glycyrin	10650.2	110657	12223.7	M1M2M3
2,3-dinor, 6-keto-PGF1??	28284.7	2183.77	18413	M1M2M3
Tryptophyl-Glutamate	9160.45	1821.06	1922.06	M1M2M3
Porphobilinogen	549.112	316.73	451.916	M1M2M3
2-Decarboxytetrangomycin	11038.4	2413.8	2420.46	M1M2M3
Cyanidin-3-(p-coumaroyl)-rutinoside-5-glucoside	3389.81	34996.5	7683.83	M1M2M3
2-Phospho-4-(cytidine 5'-diphospho)-2-C-methyl-D-erythritol	528.049	1090.48	793.31	M1M2M3
Oxytetracycline	4409.1	7408.53	8368.7	M1M2M3
Sophoraflavone A	11768.7	1720.18	1348.61	M1M2M3
Verbenalin	3214.38	23172.7	5504.65	M1M2M3
UDP-2-acetamido-4-dehydro-2,6-dideoxyglucose	2042.39	18329.6	1327.37	M1M2M3
Dihydrokalafungin	15715	935.273	16637.2	M1M2M3
QUERCETIN TETRAMETHYL (5,7,3',4') ETHER	4535.36	1234.95	1484.21	M1M2M3
2'-Dehydrokanamycin A	2381.87	1367.72	9409.71	M1M2M3
Rhamnocitrin 3-neohesperidoside	34602.2	15534.4	7542.61	M1M2M3
Skimmin	2074.75	2553.55	3611.1	M1M2M3
Pectolinarin	7167.13	3512.28	6091.55	M1M2M3
Leridol	3633.39	1311.33	1478.93	M1M2M3
Alangiside	4444.94	9256.55	7687.81	M1M2M3
6'-Oxokanamycin C	6454.43	4763.78	5896.05	M1M2M3
3,7-Di-O-methylquercetin	94905	7299.7	9649.8	M1M2M3
(S)-Malate	5010.62	1967.19	234.805	M1M2M3
Dehydroascorbic acid	19347.2	877.733	790.035	M1M2M3
Perlolyrine	5914.14	5105.6	8273.47	M1M2M3
Polygonolide	1796.1	553.43	1204.92	M1M2M3
5,10-Methenyltetrahydromethanopterin	6355.43	23138.7	9176.83	M1M2M3
Handelin	14940.3	47474.8	12671.7	M1M2M3
D-erythro-1-(Imidazol-4-yl)glycerol 3-phosphate	141.801	4954.06	631.646	M1M2M3
4-Hydroxy-2-oxohexanoic acid	13394.5	358.113	960.114	M1M2M3
Paeonolide	2568.08	25516.7	4657.97	M1M2M3
9-OxoODE	87387.7	13079	32063.4	M1M2M3
Malvidin 3-(6''-p-caffeyglucoside)	11746.2	7437.46	2551.68	M1M2M3
3-Oxododecanoyl-CoA	3955.79	59602.8	5861.19	M1M2M3
2,3-dinor Prostaglandin E1	190002	13176.9	134355	M1M2M3
2'-acetylacteoside	18165.8	27175.5	18942.4	M1M2M3
N-Acetyl-N6,O-didemethylpuromycin-5'-phosphate	6238.61	48157.5	16241.9	M1M2M3
Elephantin	6751.34	3626.02	9490.87	M1M2M3
Aplotaxene	699.532	285.609	1694.61	M1M2M3
Bruceantin	2817.01	4994.46	3663.39	M1M2M3
Thiamine acetic acid	2770.22	802.619	1721.09	M1M2M3
Asp Ile Leu	1684.57	2458.38	5027.93	M1M2M3
(3Z,6Z,9Z)-dodecatrienol	494.636	333.905	612.551	M1M2M3
Demethyldecarbamoylnovobiocin	7034.93	6568.43	8431.89	M1M2M3
2,6-Dioxo-6-phenylhexanoate	2363.75	4725.26	1359.53	M1M2M3
Psoralidin	1505.11	8354.04	4578.39	M1M2M3
Tyr Ala	6876.61	4356.25	12345.6	M1M2M3
Dihydropteroate	7993.7	9103.47	2059.83	M1M2M3
GDP-4-amino-4,6-dideoxy-alpha-D-mannose	2906.17	532.14	1601.6	M1M2M3
Isoquercitin	3157.41	59296.8	5278.48	M1M2M3
Fujikinetin methyl ether	1196.57	12930.2	2893.92	M1M2M3
Pelargonidin 3-O-beta-D-sambubioside	6439.09	31524	9015.38	M1M2M3
6-[5]-ladderane-1-hexanol	14406.9	11174	24837.8	M1M2M3
Carboxyatractyloside tripotassium salt	48165.5	16610.3	33125.5	M1M2M3
Cornuside	1923.06	1388.72	1192.94	M1M2M3
Apiin	74185.5	61518.8	17889.1	M1M2M3
10-Deoxygeniposidic acid	9408.63	12511.3	18573.3	M1M2M3
2-O-Acetylarbutin	2501.83	2431.49	8926.47	M1M2M3
Icariside I	5468.65	14717.2	6873.95	M1M2M3
Gnetin A	293.042	941.359	652.926	M1M2M3
Ser Glu His Cys	281.382	11586.1	1044.61	M1M2M3
Cyanidin 3-O-(2-O-beta-D-glucuronosyl)-beta-D-glucoside	7516.31	8724.48	3618.94	M1M2M3
UWM6	11661.1	5382.17	7848.27	M1M2M3
Cyanidin 3-(6''-acetylglucoside)	13521	1244.37	2023.3	M1M2M3
Prolyl-Glutamate	36886.3	55996.3	9407.89	M1M2M3
Glycycoumarin	8221.8	4172.46	7258.54	M1M2M3
Betavulgarin xyloside	20655.2	6449.37	6171.56	M1M2M3
Novobiocic acid	2301.04	3885.4	2582.71	M1M2M3
3,7-Dihydroxy-2-[4-hydroxy-3-(4-hydroxy-3-methylbutyl)phenyl]-5,6-dimethoxy-4H-1-benzopyran-4-one	6332.78	32986.1	19188.2	M1M2M3
Niacin (Nicotinic acid)	14924.9	3406.95	5943.82	M1M2M3
13-dihydroadriamycinone (Adriamycinol aglycone)	6743.22	711.322	824.363	M1M2M3
Methyl 3-(4-methoxyphenyl)-2-oxopropanoate	13207	42504.4	18556.7	M1M2M3
Hypoxanthine	2188.76	6162.32	2555.39	M1M2M3
Isomaltotriose	4931.72	14061.7	4615.33	M1M2M3
APIGENIN TRIACETATE	754.518	1266.04	626.194	M1M2M3
Italipyrone	58091.3	58629.7	11148.6	M1M2M3
PGF2?? 1,15-lactone	14707.9	10566.7	17409.9	M1M2M3
Sesamoside	12753.4	8659.21	3327.96	M1M2M3
Gancaonin D	6391.41	8163.46	5671.66	M1M2M3
15-Demethoxy-epsilon-rhodomycin	3723.92	18931.8	5126.88	M1M2M3
Benzoyloxypeoniflorin	2989.11	3210.98	5781.78	M1M2M3
Itaconate	2092.24	327.759	428.364	M1M2M3
4-Methoxyhomopterocarpin	2285.51	1296.15	1641.58	M1M2M3
Kaempferol 7-methyl ether 3-neohesperidoside-4'-glucoside	17214.6	135599	65814	M1M2M3
MS 3	4355.98	4302.85	1489.43	M1M2M3
tetra-O-methyl-maesopsin	22087.8	241856	24283.4	M1M2M3
n-Butylbenzene	3830.35	1789.27	1785.79	M1M2M3
Tamoxifen	12154.9	13184.9	10149.5	M1M2M3
2-Furoate	28387.7	110241	5173.76	M1M2M3
Moracin A	4125.33	8145.67	6760.02	M1M2M3
5-Hydroxy-3',4',7-trimethoxyflavone	1071.66	1320.12	6251.86	M1M2M3
L-Formylkynurenine	4479.3	45126.5	9682.46	M1M2M3
Pseudobaptigenin	3254.19	3354.63	809.895	M1M2M3
Deoxyloganin	4121.21	1811.47	3116.47	M1M2M3
HAEMATOMMIC ACID	325.207	343.253	288.094	M1M2M3
Loratadine	1443.13	4008.44	1693.5	M1M2M3
6,7-Dimethyl-9-(2-acetoxyethyl)isoalloxazine	2968.04	4004.59	7466.62	M1M2M3
12-Deoxyaklanonic acid	1399.1	5068.32	3204.09	M1M2M3
Calystegin A3	821.53	2185.96	1235.76	M1M2M3
Coumermycin A1	1438.07	3378.84	2133.15	M1M2M3
PHLORACETOPHENONE	4259.61	766.21	502.736	M1M2M3
8-(1,1-Dimethylallyl)-3-methylgalangin	959.096	2662.89	2270.86	M1M2M3
(11Z,14Z)-Icosadienoyl-CoA	6890.67	33146.7	8444.16	M1M2M3
Asp-Phe methyl ester	1320.43	3129.16	3383.31	M1M2M3
Hispolone	959.36	2087.04	1074.47	M1M2M3
7(1)-Hydroxychlorophyllide a	3508.39	3047.96	5311.74	M1M2M3
Validamycin B	6189.07	11769.2	8064.17	M1M2M3
Echinatin	4862.9	4890.26	10348.9	M1M2M3
Calceolarioside B	5196.89	2511.28	6061.47	M1M2M3
Thymidine	992.384	1076.2	907.56	M1M2M3
8-Demethyl-8-(2,3-di-O-methyl-alpha-L-rhamnosyl)tetracenomycin C	39937.1	11052.5	4872.14	M1M2M3
Caffeyl alcohol	7867.96	24707	6901.93	M1M2M3
Isoacteoside	3045.7	8191.22	6958.64	M1M2M3
Biotinyl-5'-AMP	7585.88	815.156	1203.08	M1M2M3
Dhurrin	6352.04	816.376	979.717	M1M2M3
Bosentan	10516.1	131394	16222.4	M1M2M3
Rubrofusarin-6-O-beta-D-gentiobioside	5238.29	3137.94	64779.6	M1M2M3
Vaccarin	1477.04	857.299	5384.04	M1M2M3
9,12,13-TriHOME	81839.9	39705.5	76248.8	M1M2M3
Dihydrosterigmatocystin	2566.87	1433.22	1673.02	M1M2M3
Valyl-Tyrosine	3750.78	6046.25	5606.24	M1M2M3
Harpagoside	2860.97	3042.11	1345.81	M1M2M3
Biopterin	3030.34	1329.72	3187.77	M1M2M3
8-Demethyl-8-(2,3,4-tri-O-methyl-alpha-L-rhamnosyl)tetracenomycin C	12302.1	34179.5	11803	M1M2M3
4-(3-Methylbut-2-enyl)-L-tryptophan	43794.3	44589.5	35088	M1M2M3
Lophotoxin	7523.63	29708	15553.1	M1M2M3
Cobyrinate	4928.88	33794.4	8211.16	M1M2M3
2-Hydroxycinnamic acid	7771.03	1422.76	3505.24	M1M2M3
Gly His	165.443	302.468	630.455	M1M2M3
Morusin	53228.3	438779	42359.3	M1M2M3
Val Ile Val	1341.02	4641.67	8424.11	M1M2M3
1-(5-Phospho-D-ribosyl)-5-amino-4-imidazolecarboxylate	2052.06	439.38	1255.47	M1M2M3
(R)-3-((R)-3-Hydroxybutanoyloxy)butanoate	5487.25	11591.4	2564.08	M1M2M3
UDP-2,6-dideoxy-2-acetamidino-beta-L-galactose	1175.29	433.704	1628.39	M1M2M3
Tenuifoliside C	8285.8	1511.89	4546.16	M1M2M3
Ponganone V	4274.82	27364.2	5488.3	M1M2M3
Thyrotropin releasing hormone	7481.36	2608.54	3725.25	M1M2M3
3-Dimethylallyl-4-hydroxybenzoate	9300.81	6260.17	7024.99	M1M2M3
Demethylalangiside	3396.55	1037.31	2282.54	M1M2M3
7-Deoxyloganetate	2344.49	6694.89	2103.95	M1M2M3
Catalpol	2390.14	1159.25	534.913	M1M2M3
gamma-L-Glutamyl-L-cysteine	2577.84	2824.91	2058.26	M1M2M3
Validamine 7-phosphate	2396.18	887.37	1535.31	M1M2M3
Benzaldehyde	1890.17	422.131	1160.64	M1M2M3
Urdamycinone F	35451.2	8906.46	9033.71	M1M2M3
2,7,4'-Trihydroxyisoflavanone	1926.91	738.459	3771.44	M1M2M3
Cadusafos	3684.29	2557.56	5487.82	M1M2M3
Clusin	8383.01	14863	1947.64	M1M2M3
Methyl cinnamate	41434.2	32309.5	25595.4	M1M2M3
124-1	5706.65	75055.7	7684.2	M1M2M3
1-Oxo-1H-2-benzopyran-3-carboxaldehyde	4746.64	32159.2	1765.38	M1M2M3
D-Glyceraldehyde	4229.13	5910.45	5947.84	M1M2M3
4-Carboxy-4-hydroxy-2-oxoadipate	94691.8	23155.7	25499.4	M1M2M3
3,5,8,4'-Tetrahydroxy-7,3'-dimethoxy-6-(3-methylbut-2''-enyl)flavone	2530.91	42608.3	2753.93	M1M2M3
13-Dihydrocarminomycin	2487.7	9919.69	4342.46	M1M2M3
Desmethyldehydronifedipine	10423.1	9020.03	8708.98	M1M2M3
N-Acetyl-D-lactosamine	13729.7	3392.92	2847.84	M1M2M3
N2-Malonyl-D-tryptophan	4240.78	2798.37	4234.73	M1M2M3
dTDP-4-deoxy-4-thio-alpha-D-digitoxose	2341.69	18180.6	3437.93	M1M2M3
carbenicillin	2578.35	863.335	1799.87	M1M2M3
Cedryl acetate	154497	10796.4	25504.3	M1M2M3
8-?O-?Acetylharpagide	2668.39	895.974	1076.35	M1M2M3
2,3-Dihydrothienamycin	6683.59	4049.01	9876.02	M1M2M3
3,4',5-Trismethoxybenzophenone	4394.69	3814.58	3582.26	M1M2M3
Stizolobate	2399.51	1033.23	1201.44	M1M2M3
Pro Arg	247.058	2256.85	1204.85	M1M2M3
dTDP-4-oxo-2,3,6-trideoxy-D-glucose	1638.15	1014.25	771.113	M1M2M3
Cubebin	12345	5418.14	10185.9	M1M2M3
Precorrin 5	887.598	7725.38	1620.06	M1M2M3
Euparotin acetate	70964.1	38096.9	37547.8	M1M2M3
Desmethylxanthohumol	10750.2	1222.8	708.367	M1M2M3
3-Deoxyestradiol	29733.8	1580.52	5459.53	M1M2M3
Rifamycin W-hemiacetal	2206.37	1150	606.928	M1M2M3
Tyrosyl-Threonine	607.501	374.015	394.112	M1M2M3
HAEMATOMMIC ACID, ETHYL ESTER	2831.28	15037.9	3067.81	M1M2M3
SANGUINARINE	84467.7	6099.28	13548.1	M1M2M3
Pisatin	1355.71	446.809	1000.46	M1M2M3
6-O-Methyldeacetylisoipecoside	1121.32	452.288	365.11	M1M2M3
Rutacridone	6022.69	1372.36	5242.22	M1M2M3
17a-Hydroxypregnenolone	6705.52	17888	5396.46	M1M2M3
Marrubiin	3882.86	1369.61	1603.85	M1M2M3
Leucoside	114637	580905	35777.5	M1M2M3
ALPINETIN METHYL ETHER	946.461	343.816	498.71	M1M2M3
4-(beta-Acetylaminoethyl)imidazole	537.851	3015.1	436.17	M1M2M3
Bilirubin beta-diglucuronide	7999.08	141323	9815.81	M1M2M3
Tetracenomycin B3	914.094	22771.9	4117.46	M1M2M3
Rosmarinic acid	2920.09	1397.82	1819.5	M1M2M3
His Gly Glu Cys	12231.5	8963.35	20158.3	M1M2M3
N-Acetylglucosaminylasparagine	8389.37	5913.8	14527.9	M1M2M3
Stearoyl-CoA	6090.9	4037.64	4496.04	M1M2M3
8Z,11Z,14Z-heptadecatrienal	4752.53	473.651	1135.71	M1M2M3
Curcumin diglucoside	2283.68	1287.61	1632.94	M1M2M3
6-iodo-5-hydroxy-eicosa-8Z,11Z,14Z-trienoic acid gamma lactone	5108.76	1261.21	1580.52	M1M2M3
PC(16:0/0:0)[U] / PC(16:0/0:0)[rac]	216839	309986	248463	M1M2M3
3,6,9,12,15-octadecapentaenoic acid	67827.9	2858.54	13425	M1M2M3
Methysticin	2512.62	528.102	847.59	M1M2M3
gamma-L-Glutamyl-L-glutamic acid	59998.5	39963.4	84738.1	M1M2M3
3-Hydroxy-2-methylpyridine-5-carboxylate	655.094	330.909	450.095	M1M2M3
2,5-Dihydroxybenzaldehyde	1178.65	1166.64	1722.74	M1M2M3
Glycerol 2-phosphate	4091.05	7755.04	4019.53	M1M2M3
Narcissin	7919.23	2914.46	24730.1	M1M2M3
Prunin	7545.41	2239.98	1386.87	M1M2M3
Benzene	901.074	658.562	527.878	M1M2M3
Doxorubicin	6515.91	38031.7	4909.85	M1M2M3
cyclo-Dopa-glucuronylglucoside	1683.42	2239.76	2685.28	M1M2M3
Pelargonidin 3-O-beta-D-glucoside 5-O-(6-coumaroyl-beta-D-glucoside)	367.17	6768.44	915.529	M1M2M3
4,4'-dimethyl[1,1'-biphenyl]-2,2',5,5'-tetrol	1695.84	1100.62	1099.41	M1M2M3
Isocitrate	35375.8	1808.3	2580.11	M1M2M3
Glandicoline B	2180.4	8621.75	4553.88	M1M2M3
Tyr His Ser Asp	41822.9	55355.9	70678.1	M1M2M3
Delphinidin 5-O-beta-D-glucoside 3-O-beta-D-sambubioside	7450.23	3961.32	4863.36	M1M2M3
Nocardicin C	2712.5	1060.78	2262.67	M1M2M3
2,6-nonadienal	165350	16831.8	27750	M1M2M3
Isomagnolone	1734.77	1057.68	4581.02	M1M2M3
Ala Asp Ser Glu	61494.8	342595	35627.8	M1M2M3
Barbatoflavan	2519.37	1035.54	1552.96	M1M2M3
Carindone	239.01	1123.49	668.363	M1M2M3
2-Carboxy-2,5-dihydro-5-oxofuran-2-acetate	4556.62	4322.12	2246.24	M1M2M3
2-(5'-Methylthio)pentylmalic acid	260.619	363.731	218.56	M1M2M3
delta-(L-2-Aminoadipyl)-L-cysteinyl-D-valine	6601.69	427.288	1551.28	M1M2M3
Guaifenesin	2696.05	4553.25	2502.3	M1M2M3
Vitexin -4''-O-glucoside	13474.6	13352.1	18021.9	M1M2M3
Premithramycin A1	15984	1807.52	2294.3	M1M2M3
Nocardicin G	2197.73	5544.76	3285.5	M1M2M3
Furapiole	25851.7	29097.5	16650.6	M1M2M3
JWH 073 N-butanoic acid metabolite-d5	3146.68	359.098	1081.21	M1M2M3
Adifoline	4984.49	1936.14	2293.05	M1M2M3
Mulberroside A	8052.79	2981.84	2351.07	M1M2M3
(1R)-1,4,5,10-Tetrahydrophenazine-1-carboxylate	2016.71	2656.84	4416.01	M1M2M3
N2-Citryl-N6-acetyl-N6-hydroxy-L-lysine	1169.07	6796.31	350.302	M1M2M3
Wortmannin	2852.95	3827.85	2385.1	M1M2M3
6-[2,3-Dihydroxy-1-(hydroxymethyl)propyl]-1,2-dihydro-7-hydroxy-9-methoxy-cyclopenta[c][1]benzopyran-3,4-dione	2057.4	1797.17	3824.77	M1M2M3
S-Glutathionyl-L-cysteine	2061.32	2932.31	2268.16	M1M2M3
beta-Peltatin A methyl ether	1681.83	492.87	640.813	M1M2M3
Gibberellin A44 diacid	5037.74	774.988	4258.05	M1M2M3
1,3-Diisopropylbenzene	697.424	266.831	683.103	M1M2M3
Scopolin	4312.52	6482.02	2660.79	M1M2M3
Isovitexin	52224.4	18489.5	12287.9	M1M2M3
Pongamoside A	2208.33	19122	3136.92	M1M2M3
Isoscoparin 2''-(6-(E)-p-coumaroylglucoside)	124670	10822.4	29219	M1M2M3
Zeatin	2793.62	709.46	870.972	M1M2M3
beta-Phellandrene	346.952	484.245	398.391	M1M2M3
Dipotassium glycyrrhizinate	1914.79	46279.3	4925.97	M1M2M3
Malvidin	40607.6	5504.49	4927.49	M1M2M3
Homobutein 4'-O-glucoside	2286.55	1029.71	2523.35	M1M2M3
N-Ac-Tyr-Val-Ala-Asp-CMK	10153.7	762.183	1368.24	M1M2M3
4-hydroxy-3-methoxy-Cinnamic acid	16748.6	17840.3	9180.43	M1M2M3
(-)-Syringaresnol-4-O-?1?7?1?7-D-apiofuranosyl-(1?1?7?1?72)-?1?7?1?7-D-glucopyranoside	1449.37	2083.48	2736.98	M1M2M3
Sericetin	4843.27	10615.6	2667.68	M1M2M3
7-Aminomethyl-7-carbaguanine	3373.66	796.472	755.26	M1M2M3
Suprofen	1209.69	422.682	503.84	M1M2M3
4-Hydroxy-3-methoxycinnamaldehyde	2403.9	4192.99	5371.51	M1M2M3
Pelargonidin 3-O-rutinoside 5-O-beta-D-glucoside	1606.65	629.607	512.223	M1M2M3
Precorrin 4	23934.9	295907	34607.1	M1M2M3
Cinnamaldehyde	4293.87	3033.27	3332.6	M1M2M3
Gly Arg	397.089	1200.32	1191.64	M1M2M3
3alpha,7alpha,12alpha-Trihydroxy-5beta-24-oxocholestanoyl-CoA	839.027	843.122	548.829	M1M2M3
PGF3alpha-1,15-lactone	227498	36456.7	59542.4	M1M2M3
6,7,3'-Trimethoxy-4',5'-methylenedioxyisoflavone	1715.78	29818.7	4480.92	M1M2M3
Bucladesine	747.611	1986.45	1329.54	M1M2M3
3-Furoic acid	8309.78	442.512	661.188	M1M2M3
Resolvin D2	2868.58	359.594	1807.76	M1M2M3
Azadirachtin A	2168.44	35283	1440.64	M1M2M3
Ascorbic acid 6-palmitate	2116.32	1460.87	1633.33	M1M2M3
Fastigilin B	1429.2	2157.29	1013.96	M1M2M3
3,4-Dicaffeoylquinic acid	69803.5	56656.1	8156.05	M1M2M3
6-Methoxyflavone	5787.81	5823.4	4496.96	M1M2M3
Aldotetraouronic acid	1869.56	13776	3565.13	M1M2M3
Citreovirenone	4617.97	2284.89	5459.4	M1M2M3
Dihydrohydroxy-O-methylsterigmatocystin	1410.03	8522.93	1984.5	M1M2M3
Met Asp Asn Trp	3133.37	9734.86	6166.84	M1M2M3
(2E)-5,7-Dihydroxy-3,6-dimethoxy-4-oxo-2-phenyl-4H-1-benzopyran-8-yl ester 2-methyl-2-butenoic acid	1684.11	425.393	507.121	M1M2M3
Abyssinoflavanone IV	8068.22	2074.22	1139.05	M1M2M3
5-Methyl-2-thiouridine	923.028	365.174	344.154	M1M2M3
Cuminaldehyde	1176.8	632.611	635.947	M1M2M3
4'-O-Galloylsucrose	1042.01	1258.11	567.393	M1M2M3
N-Glycolylneuraminic acid	1200.7	889.85	830.772	M1M2M3
Specnuezhenide	2521.77	1240.92	3994.38	M1M2M3
3,5,6,7,8,4'-Hexamethoxyflavone	4983.36	6583.4	2100.09	M1M2M3
PD 169316	24278.6	80305.4	70365.8	M1M2M3
Strictosamide	2193.55	605.435	339.813	M1M2M3
7-Oxo-11-dodecenoic acid	5162.58	419.774	256.25	M1M2M3
Famoxadone	11494.9	1011.17	2481.17	M1M2M3
3',6-Disinapoylsucrose	27085.5	1705.26	1536.21	M1M2M3
Dulxanthone E	5564.08	4179.32	2710.99	M1M2M3
3-methylcytidine	10952.6	1815.64	3122.35	M1M2M3
(1-Ribosylimidazole)-4-acetate	585.349	254.427	417.919	M1M2M3
Avermectin A1a aglycone	2155.38	2918.48	564.221	M1M2M3
Mycochromone	6423.33	5234.92	13433.4	M1M2M3
Sterol	6063.69	2823.06	3798.07	M1M2M3
9-Dihydro-13-acetylbaccatin III	1032.3	1607.85	630.822	M1M2M3
5a,11a-Dehydrotetracycline	6556.96	11810	767.838	M1M2M3
Indolylmethyl-desulfoglucosinolate	1367.53	1107.44	1503.85	M1M2M3
Asp Tyr Asp Tyr	3968.83	8392.78	4477.9	M1M2M3
4',7-Dihydroxy-6-methoxyisoflavan	1058.03	550.557	1010.87	M1M2M3
Cyanidin 3-rhamnoside	4483.9	836.52	785.21	M1M2M3
Spinosin	2872.04	1613.19	941.871	M1M2M3
9(S)-HODE	131776	55208.7	109402	M1M2M3
5-Phenyl-1-pentanol	4831.14	1442.24	1724.89	M1M2M3
7-Hydroxy-6-methyl-8-ribityllumazine	2055.58	8279.28	2127.81	M1M2M3
(-)-Usnic acid	443.108	266.31	233.983	M1M2M3
Picroside III	2249.61	4633.81	1295.64	M1M2M3
Methacycline	2303.33	312.059	565.304	M1M2M3
NEOHESPERIDIN DIHYDROCHALCONE	12225.1	31630.3	15465.2	M1M2M3
Cobalt-precorrin 8	2228.67	1749.12	2547.41	M1M2M3
Coproporphyrinogen III	6103.82	488.519	221.782	M1M2M3
Caffeic Acid 3-Methyl Phenethyl Ester	6210.71	2792.24	3752.91	M1M2M3
Typhaneoside	2397.52	283.807	530.904	M1M2M3
2-ETHOXYCARBONYL-5,7-DIHYDROXY-8,3',4',5'-TETRAMETHOXYISOFLAVONE	717.077	419.621	805.604	M1M2M3
Elloramycin A	30342.4	11438.6	7185.52	M1M2M3
Uroporphyrinogen III	588.447	18192.4	942.223	M1M2M3
ACETOSYRINGONE	607.06	1852.68	431.342	M1M2M3
L-Tyrosine	32162.6	152246	26754.6	M1M2M3
4-Hydroxybenzoate	1758.06	763.139	1282.17	M1M2M3
??-ESA	8303.47	1024.58	2016.85	M1M2M3
Shikimic acid	3463.19	1730.8	1008.14	M1M2M3
ANHYDROBRAZILIC ACID	19828.1	47500.7	3039.01	M1M2M3
5''-Phosphoribosylparomamine	2119.18	37362.4	2171.06	M1M2M3
Dihydroanhydropodorhizol	2916.12	3768.8	2565.86	M1M2M3
1,6-Dihydroxy-5-methylcyclohexa-2,4-dienecarboxylate	7892.95	4140.29	5343.01	M1M2M3
CYCLOLEUCINE	20202.6	2864.42	2048.03	M1M2M3
Epimedoside A	5561.37	9018.37	3843.16	M1M2M3
3-(5'-Methylthio)pentylmalic acid	1376.03	602.661	1022.36	M1M2M3
4,5-Dihydrovomifoliol	6928.36	3380.48	2956.99	M1M2M3
Salvigenin	981.138	415.663	583.86	M1M2M3
Gluconolactone	1294.88	725.611	1312.69	M1M2M3
Riesling acetal	16771.2	3131.44	4150.22	M1M2M3
1,3-Dicaffeoylquinic acid	7024.51	616.095	1033.35	M1M2M3
Aflatoxin ExB2	1545.45	2239.48	763.309	M1M2M3
Premithramycin A3'	2793.09	1863.75	2635.34	M1M2M3
[truncated: 1,284 more rows]
