# Supplementary material for: Plant growth and stress-regulating metabolite response to biochar utilization boost crop traits and soil health
Source: Front Plant Sci. 2023 Oct 12;14:1271490. doi: 10.3389/fpls.2023.1271490 (PMC10600501; doi:10.3389/fpls.2023.1271490)
Supplement: Supplementary file 7 [file Table_6.xlsx]

## Sheet:  
Table S6. Differentially downregulated metabolites in the different crop compartments under the conttrol treatment.
Metabolites	CKL	CKS	CKR	group
12(13)-EpOME-d	1573.91	7978.33	32236.7	M1
Homoveratric acid	1330.58	9241.13	3892.77	M1
D-(+)-Cellobiose	2685.1	48154.8	82086	M1
Biotin sulfone	791.21	3763.65	2936.74	M1
Polyphyllin VI	7807.46	22951.6	22567.3	M1
4-Amino-2-methylenebutanoic acid	12766.7	27004.6	36016	M1
2-Phenylethanol	1640.44	4894.08	4755.7	M1
5,6-Dihydrouracil	10800.3	74319.5	44702.8	M1
Imidazole-4-acetate	1247.67	1816.47	3387.22	M1
3-Methoxytyramine	1367.18	6556.82	4070.43	M1
Mifepristone	1003.17	3522.63	9429.42	M1
Homovanillin	895.01	2183.89	2580.59	M1
3-Hydroxyadipic acid	27548.6	220694	60516.9	M1
Dihydrodemethylsterigmatocystin	133.566	1464.47	301.712	M1
7-Hydroxy-6-methoxy-alpha-pyrufuran	2362.93	1876.19	17820.6	M1
N'-Nitrosonornicotine	514.915	1821.03	1173.58	M1
Xanthosine 5'-phosphate	13034	111151	68128.2	M1
3,6,8-Trimethylallantoin	3912.13	6768.5	8960.17	M1
hexadecan-6Z,11Z-dien-1-ol	305.514	234.908	926.165	M1
3-hydroxy-3-methyl-Glutaric acid	574.809	2841.32	1664.6	M1
Styrene-cis-2,3-dihydrodiol	347.68	1165.3	1055.84	M1
(2S,3S)-2,3-Dihydro-2,3-dihydroxybenzoate	101.909	594.554	10014.1	M1
9S,10R-Epoxy-6Z-octadecene	407.39	3204.02	1776.61	M1
3-epidihydrotachysterol2 / (5E)-(10S)-10,19-dihydro-3-epivitamin D2 / (5E)-(10S)-10,19-dihydro-3-epiergocalciferol	66809.2	4.90749e+06	7.26901e+07	M1
2-Butoxyethanol	105.068	180.636	524.325	M1
Lanatoside C	1955.89	13566.1	87831.7	M1
2-Phenylacetamide	1495.55	3960.73	4299.22	M1
Alisol A 24-acetate	383861	2.58219e+06	3.12487e+06	M1
ent-11beta-Hydroxycassa-12,15-diene	22480.7	25350.8	60436.3	M1
Tetracenomycin B1	243.721	1894.71	17858.9	M1
Furfural	10813.7	96979.5	16548.8	M1
Perillyl aldehyde	757.272	738.684	1296.78	M1
Ala Pro	1339.82	2180.2	5544.53	M1
1-Ethyl-1H-pyrrole-2-carboxaldehyde	215.318	1285.55	619.314	M1
2alpha-(Hydroxymethyl)-17-methyl-5alpha-androstane-3beta,17beta-diol	10135.3	33062.6	133133	M1
Gly Tyr Trp	44.6622	570.683	703.991	M1
Dimethylfraxetin	1352.92	9132.82	3764.41	M1
dTDP-D-glucuronate	1.91e-11	90289.4	3026.67	M1
C20819	908.732	801.728	1231.37	M1
Glucoberteroin	422.633	18232.3	9302.09	M1
Indoleacetaldehyde	727.07	4534.66	9769.58	M1
3-Methyl-quinolin-2-ol	1899.93	12548.3	14733.8	M1
(-)-Menthol	656.866	569.695	792.107	M1
HSO3-	412.699	28709.6	4225.38	M1
Musanolone C	1359.08	2145.9	10113.4	M1
alpha-Tocopherol	132247	3.48045e+06	1.3013e+06	M1
Decanoyl-L-carnitine	621021	3.7774e+06	4.95309e+06	M1
1-Palmitoyl-2-hydroxy-sn-glycero-3-phosphoethanolamine	22773.2	74387.1	47224.6	M1
PC(O-16:1(11Z)/2:0)	18181.5	24752	113556	M1
21-hydroxyallopregnanolone	159677	306742	1.0615e+06	M1
D-Octopine	5360.76	4651.9	10864.2	M1
7,4'-Dihydroxy-3',5'-dimethoxyisoflavanone	658.455	3061.68	7051.01	M1
DIPLOSALSALATE	304.456	494.233	1228.61	M1
Furamizole	3227.55	5578.34	5528.55	M1
Ile His Ala Glu	1799.24	2611.41	9947.83	M1
1-O-Octadecyl-sn-glyceryl-3-phosphorylcholine	2481.21	7211.69	6746.53	M1
6-Keto-prostaglandin E1	176.045	49.7464	373.543	M1
2-(6'-Methylthio)hexylmalic acid	122.28	364.257	8653.58	M1
Biochanin A 7-O-(6-O-malonyl-beta-D-glucoside)	169.311	116.244	3635.79	M1
PE-Cer(d16:2(4E,6E)/16:0)	405743	1.65852e+06	1.78952e+06	M1
d-Dethiobiotin	1313.98	4509.44	6375.95	M1
(3S)-Citryl-CoA	110.34	3219.82	24193.2	M1
Succinate	383.689	10593.9	1477.89	M1
Asn Lys	298.235	1369.22	1040.39	M1
Salicin	5261.89	5392.63	9711.95	M1
(+)-Vulgraon B	376.403	1472.89	2631.99	M1
Dopaquinone	172.942	1481.99	811.954	M1
Cimiracemoside D	26604.1	53328.6	34574.6	M1
Demethoxycurcumin	1785.5	5729.89	4180.56	M1
PS(18:1(9Z)/0:0)	704.739	1998.61	3762.2	M1
2-(7'-Methylthio)heptylmalic acid	4681.19	3233.02	4552.33	M1
cis-3,4-Leucopelargonidin	101.347	1117.9	1133.27	M1
Gibberellin A20	218.96	263.336	590.625	M1
Dihydrochelirubine	451.116	46260.8	3880.13	M1
Ascorbyl Palmitate	2848.46	4376.04	13228.2	M1
Ginsenoside Rh3	124417	141693	633985	M1
D-Lactic acid	129.283	235.359	67.7015	M1
9-cis-10'-Apo-beta-carotenal	37746.4	471530	627970	M1
D-Xylulose	595.686	5939.55	6139.4	M1
3-HYDROXYFLAVONE	144.229	537.702	55.529	M1
2,3-Dihydroxytoluene	112.651	72.6876	5.69538	M1
Serotonin	516.005	314.545	814.185	M1
4',5-Dihydroxy-7-methoxyflavanone	372.047	761.309	1265.07	M1
Ecliptasaponin A	2032.09	5596.65	12818.9	M1
NH-DVal(NMe)-Val-OMe	3294.36	33537.7	27967.5	M1
Stigmastentriol	444816	2.70758e+06	4.55411e+06	M1
Prunetin	1525	2686.84	7325.35	M1
Nicotinate D-ribonucleoside	341.53	301.164	84.2702	M1
Alanyl-Proline	724.39	793.632	2536.46	M1
3',4',5'-Trimethoxycinnamyl alcohol	16145.9	61180.7	13258.5	M1
3-Phenylpropyl formate	6150.11	14453.5	19556.1	M1
4-n-Butylphenol	1199.97	959.202	7425.08	M1
His Ala Arg Arg	3771.03	3730.1	37993.4	M1
Asperosaponin VI	10501.5	9815.09	44911.8	M1
Odoriflavene	1392.75	3682.39	28871.8	M1
Azelaic acid	5151.1	6617.46	13065.8	M1
4-Isopropylbenzyl alcohol	535.409	163.137	326.842	M1
Calicheamicin T0	437.403	904.343	751.509	M1
Spheroidene	4259.46	11797.8	36507.8	M1
3-Hydroxyisovalerate	983.348	1439.82	2372.28	M1
NERYL ACETATE	2512.36	1598.06	2775.75	M1
L-Oleandrosyl-oleandolide	46600.4	44919.4	63657.6	M1
1-(5-Phosphoribosyl)imidazole-4-acetate	344.51	258.934	238.126	M1
Ser-Asp-OH	614.277	715.645	1643.28	M1
Rubusoside	1.16561	21.0228	7430.11	M1
7-Oxoheptanoic acid	442	79.9697	85.8071	M1
4,2',4'-Trihydroxy-3-methoxydihydrochalcone	882.836	1627.67	2987.23	M1
Dihydrojasmonic Acid	267.749	3.63685	31.1209	M1
PISCIDIC ACID	3973.18	4258.97	8441.43	M1
Schisandrin C	808.522	2364	2267.1	M1
Sulfate	7470.89	377978	76673.2	M1
N6-(Delta2-Isopentenyl)-adenine	3634.14	2801.28	8486.5	M1
10-Formyltetrahydrofolate	1243.91	5641.74	9181.92	M1
Cyclo(Ile-Ala)	4139.41	4940.74	6119.88	M1
Parthenin	321.3	127.603	147.213	M1
Gingerglycolipid B	52969.1	149095	175570	M1
(2-Naphthyl)methanol	1483.43	1156.13	1331.2	M1
5-Hydroxyindoleacetylglycine	3181.61	7928.56	20688.7	M1
(-)-Menthone	164.478	2.59199	29.2238	M1
2-[(5-Methylsulfinyl)-4-penten-2-ynylidene]-1,6-dioxaspiro[4.4]non-3-ene	449.642	970.216	3519.13	M1
7-Methylthioheptanaldoxime	129.998	34.899	373.333	M1
10-Hydroxycamtothecin	402.939	379.28	692.009	M1
STICTIC ACID	171.502	1463.48	172.416	M1
beta-Hydroxy-2',6'-dimethoxy-3',4'-methylenedioxydihydrochalcone	239.209	4612.73	7334.48	M1
6-Methoxyhomopterocarpin	2884.92	14036.5	7708.23	M1
(3R)-6-Hydroxy-3-isopropenyl-heptanoate	155.292	28.7493	430.92	M1
6''-O-Acetyldaidzin	350.089	403.52	3952.43	M1
13-HOTE	37824.2	131326	173771	M1
His Gln Ile	391.349	2280.06	241.289	M1
4E,8-Nonadienal	1147.67	787.703	1352.8	M1
Aminohippuric acid	264.404	3079.14	5778.14	M1
2,6-Dimethoxy-4-(1-propenyl)phenol	3084.22	10182	2063.14	M1
Validoxylamine A 7'-phosphate	558.061	2860.62	1413.97	M1
5'-Deoxyadenosine	2542.77	3595.53	2278.2	M1
Vanillylmandelic acid	613.699	1233.02	1823	M1
Gentisate aldehyde	290.892	773.375	3944.98	M1
Daunorubicin	15477.6	263358	52740.7	M1
Wogonin	2598.16	6923.98	19570.3	M1
N-Acetylserotonin	1000.93	1607.78	1564.55	M1
10-Oxogeranial	336.298	28.6379	163.147	M1
1-(2,5-dihydro-6,8-dihydroxy-3-methyl-1-benzoxepin-7-yl)-3-phenyl-1-propanone	78.7605	455.739	980.512	M1
10-HODTA methyl ester	7420.94	17564.1	9031.15	M1
8-Methoxykynurenate	272.349	17.4109	55.5361	M1
9,10-Epoxy-18-hydroxystearate	40954.2	51368.2	49413.2	M1
Rhein-9-anthrone	3882	9883.46	158417	M1
5'-S-Methyl-5'-thioinosine	260.863	8.4683	4.91332	M1
9-hydroperoxy-10E,12,15Z-octadecatrienoic acid	246.397	264.895	579.409	M1
UDP-N-acetyl-3-(1-carboxyvinyl)-D-glucosamine	182.458	2006.98	12582.3	M1
Pregnanolone	2859.5	1709.9	2289.3	M1
Caproic acid	128.283	99.3383	157.476	M1
1-Stearoyl-2-hydroxy-sn-glycero-3-phosphoethanolamine	4303.43	3428.08	5363.89	M1
9-Methylthiononanaldoxime	769.963	218.282	1261.11	M1
cis-1,2-Dihydroxy-4-methylcyclohexa-3,5-diene-1-carboxylate	1059.35	1235.69	26533	M1
Lignans	3419.86	6846.41	29495.8	M1
Gibberellin A3	2013.99	6401.47	3840.32	M1
Methyl 5-hydroxypyridine-2-carboxylate	178.572	29.339	0.0232642	M1
Pneumocandin B0	13258	53810.5	23786.2	M1
epsilon-Caprolactam	149.549	19.7995	37.8258	M1
4-Aminobutyraldehyde	493.847	278.538	1748.95	M1
beta-Cyclocitral	305.578	574.945	1038.9	M1
Alnustone	340.689	2788.43	1374.68	M1
L-Cystathionine	124.839	1348.5	386.115	M1
15-deoxy-??-12,14-PGJ2	5219.31	3721.02	50740.7	M1
(-)-threo-Iso(homo)2-citrate	17767.6	16318.7	23271.4	M1
Lonchocarpenin	289.264	253.293	871.645	M1
Rosolic Acid	736.519	1640.26	1369.08	M1
3-Hydroxyethylchlorophyllide a	9343.81	87354.7	43242.2	M1
Neodiospyrin	1881.16	1763.56	12061.5	M1
myo-Inositol	15227.5	66495.6	32879.9	M1
Heliannone C	649.511	2803.64	4700.03	M1
2,2'-Anhydrouridine	3866.31	2126.33	6671.37	M1
Adipate semialdehyde	1581.31	3649.22	6507.61	M1
2-(alpha-D-Galactosyl)-sn-glycerol 3-phosphate	2562.8	30966.7	2261.32	M1
Isomucronulatol	1189.09	1466.91	2263.21	M1
4-Hydroxy-3-methoxyphenyl-beta-hydroxypropanoyl-CoA	568.474	3349.99	3372.52	M1
Rhodopinal	120101	136463	1.90907e+06	M1
Aspartyl-Proline	842.559	857.646	1997.94	M1
p-Coumaroyltriacetic acid lactone	9033.41	5357.71	73752.9	M1
2-Succinyl-5-enolpyruvyl-6-hydroxy-3-cyclohexene-1-carboxylate	177.967	43.2934	38.5122	M1
3-Quinolinecarboxylic acid, 7-amino-1-ethyl-6-fluoro-1,4-dihydro-4-oxo-	2195.64	1070.04	3053.98	M1
(??)15-HEPE	215.846	1.91e-11	400.415	M1
8'-Episesaminone	4876.92	51720.2	18061.3	M1
N4-Acetylsulfadimidine	1166.47	766.585	2232.06	M1
??-12-PGD2	152.299	1.91e-11	36.7718	M1
2,4,6-Trimethylbenzaldehyde	238.622	65.2467	145.05	M1
Albireodelphin	516.973	2019.91	223011	M1
Cycloheximide	3684.35	4052.02	7182.62	M1
5,6-Indolequinone-2-carboxylic acid	145.438	322.045	105.036	M1
Epimedokoreanin A	398.499	4066.19	320.132	M1
Apiforol	331.303	82.2425	113.919	M1
Cyclo(L-Phe-L-Pro)	227.857	482.783	352.606	M1
6,10,14-Trimethyl-5,9,13-pentadecatrien-2-one	39928.2	44097.9	69616.2	M1
Carboxynorspermidine	88.4899	914.137	248.44	M1
3',4'-Dihydrorhodovibrin	973.161	2216.73	996.158	M1
Farnesyl acetone	41846.5	56472.9	125522	M1
ISOCORYDINE (+)	455.018	37.0715	35.891	M1
(-)-Medicocarpin	861.677	3760.31	1472.74	M1
6-Deoxoteasterone	632.003	76251.7	1243.31	M1
BRAZILEIN	2663.83	2548.77	2077.34	M1
4-Ethyl-5-methyl-2-(1-methylethyl)oxazole	526.237	585.107	137.367	M1
2-Phenylethyl 2-furancarboxylate	2150.12	1119.24	2134.83	M1
100-2	1026.59	2524.28	8183.44	M1
2-Hydroxy-7-methoxy-5-methyl-1-naphthoate	660.88	1555.92	12913.3	M1M2
4-Pyridoxolactone	1846.75	5006.12	18405.4	M1M2
alpha-Amylcinnamaldehyde	416.975	415.168	3046.73	M1M2
Budesonide	10317.3	31975.9	627943	M1M2
Orotidine	88.617	431.056	1424.77	M1M2
3-Phospho-D-glycerate	308.461	1953.15	5827.77	M1M2
(R)-(Homo)3-citrate	67.9599	311.54	1471.33	M1M2
13(S)-HODE methyl ester	603.613	3565.05	57724.1	M1M2
PG(16:0/0:0)[U]	164.387	1147.65	16553.3	M1M2
progesterone	2329.6	2716.6	11216.7	M1M2
10,12-Tetradecadiene-4,6-diynoic acid, (E,E)-	348.665	680.972	1643.23	M1M2
4-(4-Methyl-3-pentenyl)-3-cyclohexene-1-carboxaldehyde	237.159	369.477	1827.6	M1M2
Bacopaside II	3179.69	7354.09	181584	M1M2
Orcinol gentiobioside	9055.83	5895.16	39611.7	M1M2
N6-(L-1,3-Dicarboxypropyl)-L-lysine	136.326	42.1466	474.35	M1M2
LysoPE(0:0/18:1(11Z))	3328.57	5558.37	15429.5	M1M2
Ethyl Caffeate	55.1723	220.405	913.427	M1M2
3-Hexaprenyl-4-hydroxybenzoate	754.045	1682.67	61159.2	M1M2
Baicalein	629.046	1424.56	2775.95	M1M2
2'-Deoxyinosine	161.254	338.495	2201.13	M1M2
1-Dehydro-[6]-gingerdione	79.5466	143.607	768.807	M1M2
Batyl Alcohol	4789.06	4061.64	8087.75	M1M2
methyl-10-hydroperoxy-8E,12Z,15Z-octadecatrienoate	5497.02	5415.91	16518.2	M1M2
2E,4E-undecadienoic acid	2683.22	2108.34	8257.45	M1M2
17-O-Acetylajmaline	5174.76	16626.8	63788.7	M1M2
Threoninyl-Valine	596.339	46.4773	1091.63	M1M2
7alpha-Hydroxydehydrocostus lactone	694.159	426.371	1785.42	M1M2
Glycerol 1-myristate	3787.95	5236.26	17130.3	M1M2
Granaticin	138.861	217.098	1309.2	M1M2
4alpha-Methylzymosterol-4-carboxylate	21063.9	18307.5	224847	M1M2
Isoswertisin 2''-rhamnoside	3538.66	654.11	8071.11	M1M2
5,6-dehydro Arachidonic Acid	13.9704	21.7959	1386.88	M1M2
Corticosterone	8468.16	4554.09	13030	M1M2
2-Ethoxy-1-methyl-4-(1-methylethyl)benzene	822.381	888.67	1708.49	M1M2
5-Methyl-5,6,7,8-tetrahydromethanopterin	1074.35	4172.8	73906.8	M1M2
MG(24:1(15Z)/0:0/0:0)	1452.3	1770.74	83262.2	M1M2
16-Feruloyloxypalmitate	1222.76	4925.94	13888.5	M1M2
DG(16:0/18:3(9Z,12Z,15Z)/0:0)[iso2]	576382	1.03062e+06	2.45225e+06	M1M2
METHOPRENE (S)	775.747	797.69	10576.6	M1M2
[6]-Dehydroshogaol	0.659845	57.631	367.463	M1M2
Gardenin B	4148.38	1825.51	19324.7	M1M2
COUMARINIC ACID METHYL ETHER	284.943	1591.52	3374.82	M1M2
Cyclic dehypoxanthine futalosine	475.765	46.3181	64752.4	M1M2
Poricoic acid A	89415.4	169526	383489	M1M2
Isodiospyrin	1563.61	2388.71	22271.7	M1M2
Sinapyl aldehyde	194.541	327.933	1843.57	M1M2
(15Z)-Tetracosenoic acid	16.1233	113.207	1287.77	M1M2
5-Isopropylbicyclo[3.1.0]hexan-2-one	495.355	346.994	1137.65	M1M2
Hyperoside	385.106	419.176	1425.26	M1M2
Deacetylasperulosidic Acid	1939.62	5774.63	30670.2	M1M2
Spiramycin 1	115811	450846	1.06572e+06	M1M2
2-Methyl-3-phenyl-2-propenal	601.276	311.702	1253.52	M1M2
Butorphanol	2282.55	1350.26	4099.43	M1M2
Timosaponin A1	2366.83	652.686	54694.2	M1M2
Pentadecanoic Acid	1903.91	545.058	5990.7	M1M2
12(S)-hydroxy-16-Heptadecynoic Acid	813.398	3188.63	8876.41	M1M2
Cortexolone	3988.34	1353.37	4222.59	M1M2
cis-9,19-epoxy-3Z,6Z-heptadecadiene	565.79	309.811	6469.49	M1M2
ent-7alpha-Hydroxykaur-16-en-19-oic acid	1.91e-11	1.91e-11	670.133	M1M2
Daidzein	48.3964	212.542	7572.2	M1M2
2-Hydroxy-6-oxonona-2,4-diene-1,9-dioate	722.155	678.513	949.554	M1M2
alpha-Irone	637.27	753.262	2265.27	M1M2
p-HPEA-EDA	475.266	466.475	693.234	M1M2
Encelin	204.313	501.698	1394.77	M1M2
PE(18:1(9Z)/0:0)	3457.94	5296.8	53003.7	M1M2
(9Z)-Octadecenoic acid	70.5761	17.7243	815.796	M1M2
Chenodeoxycholate	51.9464	868.438	5991.23	M1M2
(-)-Huperzine A	0.685726	1.91e-11	960.51	M1M2
Trimetazidine	1519.8	1039.61	1516.04	M1M2
Calcitriol	395.118	184.165	3415.28	M1M2
Glyceollin III	22.2226	566.274	5864.54	M1M2
PC(18:1(11Z)/P-16:0)	110.49	415.571	1136.09	M1M2
exo-5,6-Dimethylbicyclo[2.2.1]hept-5-en-2-ol	2455.83	2022.34	5514.51	M1M2
1,3,7-Trimethyl-5-hydroxyisourate	65.3818	18.4325	24417.9	M1M2
2'-Deamino-2'-hydroxyparomamine	1622.55	188.204	1754.03	M1M2
Aurantio-obtusin ?1?7?1?7-D-glucoside	2398.34	1254.58	4323.94	M1M2
Ile Val Arg Arg	72859.4	24410.8	86393.8	M1M2
URSINIC ACID	1.91e-11	1.91e-11	1034.87	M1M2
Pro Phe Pro Thr	387.596	751.514	2890.63	M1M2
3-Hydroxy-9,10-secoandrosta-1,3,5(10)-triene-9,17-dione	450.036	96.1521	1031.98	M1M2
7alpha,12alpha-Dihydroxy-5beta-cholestan-3-one	25.1451	1.91e-11	1830.68	M1M2
Desmosterol	1079.19	1281.29	14141.7	M1M2
Schisandrin	962.396	889.252	2175.54	M1M2
17-HYDROXYPROGESTERONE	4837.23	3207.43	41999.3	M1M2
LysoPE(16:1(9Z)/0:0)	964.987	362.013	10405	M1M2
3alpha,7alpha,12alpha-Trihydroxy-5beta-cholestan-26-al	1249.45	1786.63	12497.9	M1M2
Arginyl-Cysteine	534.519	53.9292	1819.87	M1M2
Glaucarubin	391.465	1.91e-11	6666.24	M1M2
Dihydrophaseic acid	2169.66	8.58439	5728.41	M1M2
17-Hydroxylinolenic acid	336.315	168.755	858.799	M1M2
Cannabidiolic acid	2877.85	1632.19	4361.32	M1M2
(+)-Abscisic acid	804.381	600.539	7297.25	M1M2
1-Isopropyl-2-methylbenzene	8998.83	3979.13	10730.9	M1M2
Methyl palmitoleate	234.31	192.588	1707.34	M1M2
13Z-Hexadecen-11-yn-1-ol	21.0249	126.739	2329.38	M1M2
Glycocholic acid	165.98	65.3302	4523.8	M1M2
Dihydromonacolin L acid	279.021	17.6327	771.899	M1M2
(10Z)-19-fluorovitamin D3 / (10Z)-19-fluorocholecalciferol	3934.52	2091.01	33640.4	M1M2
formyl 2E,4E,6Z-decatrienoate	1573.4	507.825	1597.02	M1M2
8,9-EET	287.322	244.786	702.202	M1M2
11-Dehydro-thromboxane B2	26079.9	9277.78	52325	M1M2
(+)-Sophorol	1817.43	2108.35	3826.99	M1M2
Nanaomycin	257.608	400.661	2124.35	M1M2
D-Fructose 6-phosphate	814.636	589.045	950.647	M1M2
Germacra-1(10),4,11(13)-trien-12-ol	47.2579	251.246	1863.2	M1M2
(22R,23R)-22,23-Dihydroxy-campest-4-en-3-one	1025.2	977.106	6645.62	M1M2
D-Pinitol	11.7303	194.2	5274.07	M1M2
Ile Trp His Gln	18.8932	95.4156	1069.17	M1M2
Sterigmatocystin	1163.19	478.24	3621.23	M1M2
Lividamine	586.787	874.069	328.657	M1M2
alpha-1,5-L-Arabinotriose	3837.52	792.461	77279.8	M1M2
4-(2,6,6-Trimethylcyclohexa-1,3-dienyl)but-3-en-2-one	1424.24	370.828	3029.52	M1M2
Linoleoyl Ethanolamide	11656.9	9588.04	76317	M1M2
11-Deoxycortisol	13058.1	5060	15671.7	M1M2
Tranilast	1404.33	802.192	4719.27	M1M2
Cromolyn	438.428	179.258	3258.33	M1M2
Cannabigerolate	424.999	196.175	595.806	M1M2
Betalamic acid	375.519	247.216	1391.12	M1M2
(3Z)-Phycocyanobilin	998.769	1.91e-11	1509.14	M1M2
Octadecanoic acid	389.077	2.41991	1329.84	M1M2
Tyr Thr Gln Arg	421.839	81.6976	14361.1	M1M2
Elenaic acid	8752.17	4482.54	11126.4	M1M2
L-Olivosyl-oleandolide	932.416	640.148	3412.42	M1M2
2-[(2-Aminoethylcarbamoyl)methyl]-2-hydroxybutanedioate	314.008	7.00095	904.577	M1M2
Plastoquinone 3	429.922	153.134	944.639	M1M2
2,3-Dinor-TXB2	193.944	24.2302	799.638	M1M2
L-Nicotine	188.308	71.921	511.949	M1M2
20-carboxy Arachidonic Acid	1956.03	1171.42	7085.37	M1M2
3-Methyl-1-phenyl-3-pentanol	1266.77	598.828	1155.46	M1M2
Trifolirhizin	455.291	446.094	1310.16	M1M2
4,4-Dimethyl-5alpha-cholesta-8-en-3beta-ol	457.258	313.648	3302.19	M1M2
dTDP-5-dimethyl-L-lyxose	79.9666	214.687	2693.99	M1M2
Androstenedione	26086.1	10153.3	26163.8	M1M2
4-Methylumbelliferyl acetate	1474.33	762.256	1866.51	M1M2
7-Ethyl-3,11-dimethyldodeca-1,3,6,10-tetraene	25.0673	1.91e-11	622.116	M1M2
Avermectin B1b monosaccharide	675.85	1.91e-11	619.813	M1M2
Gentamicin C1a	1564.51	486.778	2156.5	M1M2
N1-Methyl-2-pyridone-5-carboxamide	47074.4	20404.4	84843.1	M1M2
Gentamicin C2	201.013	19.6991	1579.4	M1M2
Ala Thr Lys Trp	560.021	32.0538	733.172	M1M2
Agroclavine	3103.44	416.455	2788.22	M1M2
Capsidiol	4131.01	1119.47	6387.07	M1M2
Quercetagitrin	1552.74	753.767	5324.95	M1M2
(??)-threo-1-(4-Hydroxyphenyl)-1,2,3-propanetriol	2101.54	975.938	2239.82	M1M2
CMPF	1073.57	7701.4	1032.53	M1M2M3
16-Hydroxypalmitate	2652.23	6981.85	4993.91	M1M2M3
N-Acetyl-D-galactosamine	633.924	2853.43	1003.17	M1M2M3
Picrotin	22645.8	24334.9	45711.2	M1M2M3
Bisindolylmaleimide I	1715.97	2497.9	2172.18	M1M2M3
(S)-Hemiketal	1347.97	3485.23	1197.43	M1M2M3
4-Nitrophenol	3625.39	1366.27	37.555	M1M2M3
beta-Sitosterol	103342	370144	185489	M1M2M3
Heterophyllin B	8793.4	27334.2	5654.65	M1M2M3
Pogostone	779.588	6843.7	1212.62	M1M2M3
Taxa-4(20),11(12)-dien-5alpha,13alpha-diol	2091.06	7411.49	3741.84	M1M2M3
DIHYDRO-??-TUBAIC ACID	367.636	3249.26	1404.85	M1M2M3
Ingenol-3,4:5,20-diacetonide	337033	867732	270164	M1M2M3
(S)-3-Hydroxyisobutyrate	234.483	1092.52	19.3212	M1M2M3
Prostaglandin J2	12619.9	2554.51	1422.83	M1M2M3
Taurolithocholic acid	83370.7	196797	116468	M1M2M3
2,4-DINITROPHENOL	1188.76	4184.47	903.865	M1M2M3
Cytochalasin B	1813.48	4716.34	1702.95	M1M2M3
Curcumenol	5744.18	19118.4	7566.98	M1M2M3
[6]-Gingerol	2585.4	3866.3	1283.4	M1M2M3
2-epi-5-epi-Valiolone 7-phosphate	6833.31	6123.84	1812.41	M1M2M3
9-(Dimethylallyl)-5,10-dihydrophenazine-1-carboxylate	293.55	133.255	84.3791	M1M2M3
Auramycinone	2724.71	13251.8	4137.27	M1M2M3
dTDP-3-O-methyl-beta-L-rhamnose	15496.3	79396.5	25582.7	M1M2M3
Methylglyoxal	8344.22	42044.8	13658.7	M1M2M3
O-2545 (hydrochloride)	6402.48	8704.1	6592.25	M1M2M3
2-Oxo-2,3-dihydrofuran-5-acetate	1280.28	6853.02	1288.75	M1M2M3
3-Dehydro-L-threonate	629.962	2695.46	870.533	M1M2M3
16-hydroxy hexadecanoic acid	5314.86	11619.9	11065.8	M1M2M3
12-Oxo-2,3-dinor-10,15-phytodienoic acid	1407.79	7437.26	2381.89	M1M2M3
Leukotriene B4	10746.5	46602.1	14772.5	M1M2M3
Dehydroandrographolide	1275.01	3714.58	1204.68	M1M2M3
2'-Deoxy-5-hydroxymethylcytidine-5'-triphosphate	2353.42	27302	10356.6	M1M2M3
Prostaglandin D1 Alcohol	3836.46	3966.4	2118.3	M1M2M3
Glycyl-Methionine	1307.05	8306.5	1866.25	M1M2M3
Oleandrin	101214	643130	223243	M1M2M3
Colnelenic acid	19634.2	126454	47211.4	M1M2M3
Timosaponin AIII	19699.7	82918.1	29891.4	M1M2M3
Hederacolchiside A1	14905.6	56313.2	20564.3	M1M2M3
Chenodeoxycholic acid 3-sulfate	5248.67	13268.7	9910.59	M1M2M3
D-Glucono-1,5-lactone 6-phosphate	98484.5	482017	168475	M1M2M3
Wedelolactone	11557.1	2110.45	703.134	M1M2M3
2-Methylmaleate	14210.2	68675.3	23238.1	M1M2M3
Oleyl alcohol	501.357	276.721	3218.91	M1M2M3
L-Cystine	64686.5	322197	111488	M1M2M3
Eugenol acetate	8677.15	53081.6	14647.6	M1M2M3
5-Methoxyindoleacetate	3941.18	19275.9	9534.58	M1M2M3
L-Xylulose 1-phosphate	146153	706211	247337	M1M2M3
5-Hydroxyferulic acid methyl ester	829.665	1993.84	912.76	M1M2M3
(S)-5-Oxo-2,5-dihydrofuran-2-acetate	27101.9	131267	45190.4	M1M2M3
Ascorbate	112416	549223	192628	M1M2M3
Deamino-alpha-keto-demethylphosphinothricin	411116	1.9974e+06	698711	M1M2M3
Aclacinomycin S	3680.89	11603.4	5495.82	M1M2M3
3,4-Dihydroxyphthalate	151840	758246	256341	M1M2M3
5-Hydroxymethylfurfural	17956.9	88222.3	30704	M1M2M3
Butanoylphosphate	271192	1.31914e+06	456903	M1M2M3
2',3'-Cyclic UMP	140347	696971	247296	M1M2M3
2-Carboxy-1,4-naphthoquinone	297227	1.45391e+06	509774	M1M2M3
dTDP-4-oxo-2-deoxy-beta-L-xylose	26474.2	131108	47610.9	M1M2M3
(R)-2-(Phosphonomethyl)malate	283055	1.44955e+06	477231	M1M2M3
3-(Methylthio)propanoate	4620.53	22818	8184.2	M1M2M3
4-Aminosalicylic acid	1211	300.813	33.3847	M1M2M3
Phosphonoacetate	3129.52	17283.2	5552.43	M1M2M3
2-Hydroxy-2,4-pentadienoate	168.919	743.242	159.113	M1M2M3
cis-2-Chloro-4-carboxymethylenebut-2-en-1,4-olide	5652.24	18982.9	9362.36	M1M2M3
UMP	5702.77	27843.3	10285.6	M1M2M3
FOSFOSAL	419173	2.02561e+06	713972	M1M2M3
5-Hydroxy-1-(4-hydroxyphenyl)-3-decanone	2996.01	16430.5	5090.71	M1M2M3
Bis(1L-myo-inositol)-3,1'-phosphate 1-phosphate	263869	1.27123e+06	449686	M1M2M3
2-Pyrone-4,6-dicarboxylate	123358	597647	209531	M1M2M3
4-Fluoromuconolactone	88005.6	458195	144059	M1M2M3
Irbesartan	142975	50755.2	53402.8	M1M2M3
2beta,9xi-Dihydroxy-8-oxo-1(10),4,11(13)-germacratrien-12,6alpha-olide	3265.64	7982.1	5461.45	M1M2M3
HYDROCOTARNINE	578.052	1769.06	807.364	M1M2M3
2-Propylmalate	2718.83	12637.6	4462.02	M1M2M3
Methylphosphonate	659.794	3329.17	1216.64	M1M2M3
dCDP	242095	1.15872e+06	421816	M1M2M3
Secoisotetrandrine	63457.8	19549	39109.5	M1M2M3
Palmitic amide	365884	608733	745681	M1M2M3
UDP-apiose	57447.6	270884	99330.7	M1M2M3
Sphinganine 1-phosphate	800.402	2274.56	1728.73	M1M2M3
2,4-Dihydroxy-6-pentylbenzoate	497.214	2729.94	843.455	M1M2M3
dUDP	16789	77505.7	28587.6	M1M2M3
Coniferyl alcohol	399.549	5590.35	1050.72	M1M2M3
Asiaticoside B	10191.4	36382.1	14117.7	M1M2M3
5S-HETE di-endoperoxide	880863	3.60194e+06	1.72063e+06	M1M2M3
Erythromycin B	48233.4	16329.9	21877.5	M1M2M3
11-Keto-.beta.-boswellic acid	15591.3	25549.2	8391.11	M1M2M3
Val Pro Lys	3309.82	2689.59	1954.26	M1M2M3
5-Fluorocyclohexadiene-cis,cis-1,2-diol-1-carboxylate	956.065	4573.19	1509.95	M1M2M3
Valyl-Phenylalanine	3897.48	19114.4	6287.13	M1M2M3
Maltoheptaose	57402.1	10958.8	32823.4	M1M2M3
Isoleucyl-Cysteine	1223.55	8061.21	2559.01	M1M2M3
15-keto-Prostaglandin E2	7157.97	6071.02	1612.18	M1M2M3
Ammonia	204.773	1781.46	426.414	M1M2M3
5-O-beta-D-Mycaminosyltylonolide	24794.4	64937.1	28422.1	M1M2M3
Tyr Asp Tyr His	504.362	1.91e-11	1.91e-11	M1M2M3
4-Fluorocyclohexadiene-cis,cis-1,2-diol-1-carboxylate	448.626	2042.76	785.089	M1M2M3
dTDP-L-megosamine	2196.58	17219.9	5240.85	M1M2M3
L-Norvaline	54186.5	288889	99848.3	M1M2M3
Fungichromin	29228.5	110874	34612.1	M1M2M3
Codeinone	31508.3	121027	47804.3	M1M2M3
Estragole	2347.87	6994.43	3991	M1M2M3
Taxa-4(20),11(12)-dien-5alpha-ol	347.065	1516.92	869.875	M1M2M3
Ala Phe Gly Ala	40610.4	139537	77314.1	M1M2M3
(2'S)-Deoxymyxol 2'-alpha-L-fucoside	1.58799e+06	2.18105e+06	1.30661e+06	M1M2M3
Sinapoyl malate	1060.06	4538.56	3150.86	M1M2M3
5-methoxyuridine	718.058	962.886	411.825	M1M2M3
(-)-Norephedrine	19251.1	119009	45536.1	M1M2M3
Arg Leu Ile	36913.6	17303	11617.3	M1M2M3
Propyl phenylacetate	3153.22	6407.76	5645.27	M1M2M3
Murrayenol	69380	60686.7	72147.3	M1M2M3
Ginsenoside Rg2	13206.7	52238.6	10313.4	M1M2M3
(all-E)-3,5,7-Tridecatriene-9,11-diyn-1-ol	2747.12	896.23	604.683	M1M2M3
16-Epivellosimine	579.171	810.973	914.788	M1M2M3
(7Z,10Z,13Z,16Z,19Z)-Docosapentaenoic acid	2354.43	323.792	468.846	M1M2M3
(S)-2-Aceto-2-hydroxybutanoate	152.699	401.394	260.514	M1M2M3
Ricinoleic acid	749.992	2582.18	4791.05	M1M2M3
Phenylacetaldehyde	734.935	3421.54	1510.34	M1M2M3
15(R)-PGF2??	735.368	566.104	514.249	M1M2M3
4-Hydroxy-2-oxopentanoate	1051.97	5810.9	793.481	M1M2M3
Ginsenoside Rg3	221032	412281	113487	M1M2M3
Deacetylvindoline	11500.3	56484.7	19796.3	M1M2M3
Roxithromycin	34251.2	160751	36321.8	M1M2M3
D-Urobilin	84622.7	411642	172739	M1M2M3
Hosenkoside A	1233.02	8576.79	1461.67	M1M2M3
Terpendole C	22452.4	62131.8	32482.5	M1M2M3
Lucidenic acid K	13967.4	25001.1	20221.4	M1M2M3
Aphidicolin	14947.2	17738.3	14699.3	M1M2M3
4-Hydroxycoumarin	317.091	364.959	106.446	M1M2M3
Hydroxychlorobactene glucoside	5498.39	8711.62	3321.7	M1M2M3
Maltotriose	208118	50360.8	69050	M1M2M3
Spisulosine	6500.05	76657.6	35191.5	M1M2M3
6'-Dehydro-6'-oxoparomamine	184.606	1.91e-11	1.91e-11	M1M2M3
25-O-Methylalisol A	145665	149227	111188	M1M2M3
Tacrolimus	55542.9	35258.1	25881.9	M1M2M3
N-(5'-Phospho-D-1'-ribulosylformimino)-5-amino-1-(5''-phospho-D-ribosyl)-4-imidazolecarboxamide	306.148	2700.57	481.927	M1M2M3
beta-Ionone	500.006	674.154	582.674	M1M2M3
20-Hydroxyleukotriene E4	3770.17	7772.34	6345	M1M2M3
Decaketide tricyclic intermediate	7134.26	69435.9	21461.1	M1M2M3
4,5-Dihydro-5,5-dimethyl-4-(3-oxobutyl)furan-2(3H)-one	30055.8	49585.1	32050.3	M1M2M3
Neurosporaxanthin	42510.8	54394.9	59602	M1M2M3
3-O-Mycarosylerythronolide B	13939.3	20775.6	12981.4	M1M2M3
Val Val Trp	435242	1.58758e+06	726034	M1M2M3
Halaminol A	24071.1	68775.9	42143.7	M1M2M3
Pseudoginsenoside F11	457010	1.7338e+06	699199	M1M2M3
Clarithromycin	19973.6	57935.7	37371	M1M2M3
D-Cathine	68886.2	480036	191963	M1M2M3
Terpendole E	62756.4	150406	155444	M1M2M3
Isospirene	815.298	2007.17	1303.8	M1M2M3
Chavicol	1886.15	858.667	558.066	M1M2M3
Nystatin	3813.93	17238	6118.67	M1M2M3
MG(18_2(9Z,12Z)_0_0_0_0)[rac]	788364	2.99331e+06	1.4966e+06	M1M2M3
10,16-Dihydroxyhexadecanoic acid	5271.65	4096.85	5142.89	M1M2M3
12-Oxo-5??-cholan-24-oic Acid	7337.4	14228.7	6927.34	M1M2M3
Kaempferol	1861.28	895.769	431.593	M1M2M3
11(R)-HETE	1.67443e+06	5.15011e+06	3.10094e+06	M1M2M3
Antibiotic JI-20B	8113.93	26676.8	17458.1	M1M2M3
L-Fucono-1,5-lactone	2974.43	7806.08	4521.82	M1M2M3
(Z,Z)-3,6-Nonadienal	5965.78	6277.4	8851.48	M1M2M3
Vindoline	2260.04	3655.02	2827.29	M1M2M3
p-Acetaminobenzaldehyde	18245	128553	38848.1	M1M2M3
Propanoyl phosphate	5006.65	14668.3	5226.05	M1M2M3
alpha-Aminopropiononitrile	943.631	3953.18	2430.06	M1M2M3
4-Hydroxycinnamyl alcohol 4-D-glucoside	15508.7	45489.1	27297.8	M1M2M3
Trihomomethionine	469.309	943.909	1369.58	M1M2M3
L-Asparagine	7228.31	19055.5	11231.4	M1M2M3
3alpha,7alpha,12alpha-Trihydroxy-5beta-cholestane	3.56734e+06	9.71459e+06	5.81433e+06	M1M2M3
L-2,3-Diaminopropanoate	132.119	1549.17	905.833	M1M2M3
N,N-dimethyl-Safingol	263965	1.80777e+06	1.06014e+06	M1M2M3
CRASSIN ACETATE	7289.19	5260.98	7570.89	M1M2M3
DL-2-hydroxy stearic acid	1080.34	6553.62	1860.91	M1M2M3
3-Hydroxy-3-methylglutaric acid	1058.59	4047.58	1946.1	M1M2M3
3-Methylfluoranthene	22300.9	39184.9	28743.3	M1M2M3
ent-2alpha,3alpha-Dihydroxyisokaurene	1809.44	6659.6	6274.9	M1M2M3
(3R)-3-isopropenyl-6-oxoheptanoic acid	5712.59	6703.19	5288.72	M1M2M3
Dihydro Isorescinnamine	2.69361e+06	5.68165e+06	3.71333e+06	M1M2M3
Pentahomomethionine	6891.7	10290.2	6590.69	M1M2M3
1-Deoxypentalenate	55585.7	136326	84684.6	M1M2M3
3-Dehydroteasterone	193976	360254	248956	M1M2M3
Neamine	4096.53	1514.66	1193.82	M1M2M3
Gypenoside XVII	11948.3	4289.65	2544.76	M1M2M3
Valienone 7-phosphate	9333.88	3524.11	1360.42	M1M2M3
4-Cholesten-7alpha,12alpha-diol-3-one	1567.67	635.394	506.35	M1M2M3
Dehydrocostus Lactone	92394.5	400474	185167	M1M2M3
5,7alpha-Dihydro-1,4,4,7a-tetramethyl-4H-indene	10575.6	6882.28	2488.63	M1M2M3
N-Acetyl-L-citrulline	11502.7	47626	23134.1	M1M2M3
2-amino-14,16-dimethyloctadecan-3-ol	4250.31	36250.5	12055.1	M1M2M3
11beta-17alpha-21-Trihydroxy-5alpha-pregnane-3,20-dione	8578.62	24047.9	2353	M1M2M3
Dihomomethionine	257615	1.33962e+06	606402	M1M2M3
4-Demethylpremithramycinone	973.624	2632.2	1900.55	M1M2M3
Miglitol	2433.68	7617.69	3899.32	M1M2M3
Acinospesigenin A	321550	594116	449336	M1M2M3
(4-Methylphenyl)acetaldehyde	11701.3	21326.5	13723.1	M1M2M3
(3S)-3-Hydroxy-N6,N6,N6-trimethyl-L-lysine	2559.97	13757	5569.22	M1M2M3
Campestanol	28324.2	469543	205162	M1M2M3
Phylloquinone	436040	1.12643e+06	754374	M1M2M3
alpha-Methylstyrene	130796	292285	191971	M1M2M3
Pseudoginsenoside RT5	11275.5	11474.9	12187	M1M2M3
4-Hydroxydihydrocinnamaldehyde	7021.76	21466.8	13685.3	M1M2M3
8-18 bonded retinal	3078.1	1104.22	1019.83	M1M2M3
Demethyllactenocin	15049.1	142216	81162.5	M1M2M3
Hexadecanal	79.414	130.913	183.555	M1M2M3
D-Mannitol	866.747	920.24	2666.38	M1M2M3
o-Xylene	8713.8	22874.3	13768.2	M1M2M3
bk-MDEA	2098.1	7662.03	3911.28	M1M2M3
1-Naphthol	180.361	1953.35	563.422	M1M2M3
12-OxoETE	7779.96	4220.33	3666.8	M1M2M3
Acetoin	11329.6	46100.4	25105.8	M1M2M3
trans,trans-Farnesol	4946.66	16198.9	12647.5	M1M2M3
alpha-D-Sedoheptulopyranose 7-phosphate	405.8	1125.41	740.758	M1M2M3
9,15-dioxo-11R-hydroxy-2,3,4,5-tetranor-prostan-1,20-dioic acid	49983.7	282359	123306	M1M2M3
Hydroxymethylphosphonate	7574.98	70609.2	20287	M1M2M3
Pubesenolide	296668	590120	384546	M1M2M3
Montanoyl-CoA	1195.19	1.33164	73.6691	M1M2M3
Ginsenoside Ro	5290.72	830.793	414.547	M1M2M3
1-Stearoyl-rac-glycerol	38049.8	128529	77256.1	M1M2M3
Ajmaline	19414.7	44702	26380.7	M1M2M3
5,6-Epoxy-5,6-dihydrolycopene	2.61107e+06	6.65158e+06	4.10205e+06	M1M2M3
Gentamicin A	26571.4	57196.3	46512.5	M1M2M3
Phenol	2121.9	4565.53	2881.46	M1M2M3
Erythromycin	8874.67	6348.77	2608.66	M1M2M3
1??,25-dihydroxy-26,27-dimethyl-24a-homo-22-oxavitamin D3 / 1??,25-dihydroxy-26,27-dimethyl-24a-homo-22-oxacholecalciferol	16978.8	11898.3	12313.2	M1M2M3
Tryprostatin A	5059.2	1370.48	976.771	M1M2M3
2,5-Furandicarboxylic acid	884.923	3246.56	2046.65	M1M2M3
14,15-Epoxyemindole SB	660.758	244.24	3265.24	M1M2M3
8,9-DHET	19273.7	11709.1	14514.9	M1M2M3
(R)-Lipoate	6368.44	955.315	4181.09	M1M2M3
2-Phytyl-1,4-naphthoquinone	60039.5	186467	105993	M1M2M3
3-Dehydrotrametenolic acid	50985.7	38687	47763.4	M1M2M3
Virol B	4262.52	3740.69	3801.9	M1M2M3
3beta-Hydroxy-4beta,14alpha-dimethyl-9beta,19-cyclo-5alpha-ergost-24(24(1))-en-4alpha-carboxylate	15612.2	10956.5	6668.75	M1M2M3
(E)-3-Hexen-1-ol	552.249	769.785	1528.67	M1M2M3
(3S,2'S)-4-Ketomyxol 2'-alpha-L-fucoside	29730	16224.6	5338.81	M1M2M3
3-Keto-4-methylzymosterol	419.154	1.91e-11	343.245	M1M2M3
(S)-Ureidoglycolate	1778.57	1085.54	445.676	M1M2M3
Aristololactam I	3370.74	1376.96	412.071	M1M2M3
Arachidic acid	2437.81	13643.4	11748.8	M1M2M3
cyclohexylammonium	453.102	1558.54	900.066	M1M2M3
1,11-Undecanedicarboxylic acid	515.023	1751.06	3063.03	M1M2M3
Anatalline	233082	908930	496811	M1M2M3
Traumatic acid	3750.95	4886.29	4380.98	M1M2M3
5-Hydroxyisourate	413.344	2183.16	634.538	M1M2M3
Leucocyanidin	307.117	1184.36	771.738	M1M2M3
(-)-Carvone	284.727	917.391	387.132	M1M2M3
14,15-DHET	15715.1	16974	27815.5	M1M2M3
2E-Eicosenoic acid	118379	457572	253889	M1M2M3
2,4'-Dihydroxy-4,6-dimethoxydihydrochalcone	6390.93	3373.47	2700.29	M1M2M3
Geosmin	840.534	1556.75	1994.36	M1M2M3
Curdione	28603.2	82219	45627.3	M1M2M3
Nitrosylsulfuric acid	94307.3	353400	184316	M1M2M3
Dihydroceramide C2	110.009	673.64	214.985	M1M2M3
3-Methyl-4-phenyl-3-buten-2-one	1448.38	509.765	405.219	M1M2M3
(S)-N-Methylcoclaurine	460.051	546.444	1.91e-11	M1M2M3
Neomethymycin	5021.31	3528.38	4952.89	M1M2M3
4-Keto-anhydrotetracycline	441.189	1.91e-11	100.741	M1M2M3
1-Phenyl-1-propanone	1847.23	2149.75	891.702	M1M2M3
16,16-dimethyl PGF2??	10126.6	1921.33	1452.82	M1M2M3
Scytalone	333.025	372.454	76.7976	M1M2M3
N-Cyclohexanecarbonyltetradecylamine	2465.1	5345.67	4169.34	M1M2M3
8-Deoxy-11,13-dihydroxygrosheimin	9752.2	27590.2	15947.7	M1M2M3
Cathasterone	19145.3	19421.2	14044.9	M1M2M3
Vinaginsenoside R4	7454.24	26469.1	6534.83	M1M2M3
Oblongolide	10722.9	4242.22	2841.02	M1M2M3
N1,N5,N10-Triferuloyl spermidine	7852.14	9725.35	7996.05	M1M2M3
Glutamyl-Methionine	2417.21	6432.27	4203.73	M1M2M3
Vulgarone A	31368	71015.8	41641.1	M1M2M3
PI(16:1(9Z)/22:6(4Z,7Z,10Z,13Z,16Z,19Z))	105328	602118	161891	M1M2M3
Gibberellin A14 aldehyde	823.663	642.246	377.15	M1M2M3
2-Oxoglutarate	16864.1	90874	41622.7	M1M2M3
Avermectin B1b aglycone	9872.41	5798.24	9884.61	M1M2M3
p-Coumaroylagmatine	8030.3	18253	12380.3	M1M2M3
Polyphyllin I	35823.5	78412.3	65419.6	M1M2M3
Leukotriene D4	6306.62	14739.7	4942.83	M1M2M3
3-Hydroxy-1-(4-hydroxyphenyl)-1-propanone	11079.5	36071.1	20291.3	M1M2M3
Cerulenin	18472.1	61516.3	33536	M1M2M3
N-Acetylneuraminate 9-phosphate	975.047	5026.19	2366.14	M1M2M3
(Z)-6-Tetradecene-1,3-diyne-5,8-diol	3160.27	2245.85	2394.71	M1M2M3
Rosifoliol	4114.7	7858.88	11298.9	M1M2M3
Labienoxime	151.808	236.076	486.214	M1M2M3
AA861	58300.5	124899	73504.5	M1M2M3
11,12-DHET	10509.3	27203	19081	M1M2M3
Glycodeoxycholic acid	17068.1	59076	24539.1	M1M2M3
3-Dehydroshikimic acid	111.254	406.867	189.521	M1M2M3
(1R,6R)-1,4,5,5a,6,9-Hexahydrophenazine-1,6-dicarboxylate	1260.21	1575.95	1008.32	M1M2M3
p-Tolualdehyde	304.306	611.401	428.771	M1M2M3
4-Methylthio-2-oxobutanoic acid	11184	65068.7	28424.9	M1M2M3
Pregnan-20-one, 17-(acetyloxy)-3-hydroxy-6-methyl-, (3b,5b,6a)-	261613	1.09653e+06	610659	M1M2M3
trans-O-Methylgrandmarin	12550.1	43027	27416.8	M1M2M3
Jujuboside B	7089.66	1.91e-11	573.761	M1M2M3
1'-Hydroxy-gamma-carotene glucoside	566869	1.72136e+06	1.18211e+06	M1M2M3
C31:9 hydrocarbon	4924.8	15456.8	10507.2	M1M2M3
5-Formiminotetrahydrofolate	5243.98	19940.7	11448.5	M1M2M3
Prolyl-Histidine	666.452	1846.38	907.665	M1M2M3
D-Glucono-1,5-lactone	2894.36	10486.2	5435.54	M1M2M3
Salicylic acid	1883.74	6507.06	3518.02	M1M2M3
PG(14:0/20:4(5Z,8Z,11Z,14Z))	567540	1.68589e+06	720215	M1M2M3
Butanoic acid	9293.42	29811.8	17397.1	M1M2M3
Cyclocalopin F	1153.05	4815.77	2194.78	M1M2M3
8,11-Heptadecadienal	5978.76	18271.4	14942.8	M1M2M3
Rotenone	2110.28	301.336	1711.03	M1M2M3
Oscillol	872187	278185	195665	M1M2M3
Oleoyl Ethyl Amide	85909.6	389716	140559	M1M2M3
Adrenic acid	42343.3	110699	60901.9	M1M2M3
22-Oxodocosanoate	323.705	15356.6	3945.89	M1M2M3
5,8,11-Heptadecatriynoic acid	3926.15	6644.31	4958.68	M1M2M3
Mogroside III	174295	50750.8	75576.9	M1M2M3
Biotin	1018.54	1548.36	972.411	M1M2M3
4-Hydroxy-6-nonadecanone	42355.9	254511	132127	M1M2M3
9Z,11E-Tetradecadienal	4210.53	6157.67	12504.3	M1M2M3
L-2,4-Diaminobutanoate	45763.8	122749	80966	M1M2M3
Armillaripin	768185	1.90087e+06	1.22177e+06	M1M2M3
Acetylvalerenolic acid	15782.1	62178.7	30733.9	M1M2M3
Isoetharine	107440	350522	197120	M1M2M3
Dulxanthone B	22455.8	75160.9	47287.9	M1M2M3
Methymycin	15555.2	10983.5	6997.81	M1M2M3
Fraxin	6712.98	12329.7	8622.4	M1M2M3
3-Hexaprenyl-4,5-dihydroxybenzoate	772577	1.25283e+06	937483	M1M2M3
4E,6E,10Z-Hexadecatrien-1-ol	6210.66	19009.7	14381.4	M1M2M3
trans-Zeatin riboside diphosphate	213.863	945.669	382.432	M1M2M3
Diethylstilbestrol monomethyl ether	65046.9	172923	98834.1	M1M2M3
Sphinganine	10353.4	40966.6	22691.8	M1M2M3
9'''-MethyllithosperMate B	3358.4	6147.35	6759.14	M1M2M3
Oleacein	11676.1	12702.8	7724.86	M1M2M3
Alpha-Pyrrolidinopropiophenone	3742.48	10657.9	6402.05	M1M2M3
cis-6S,7R-Epoxy-9Z,12Z-nonadecadiene	3749.55	12888.9	10839.8	M1M2M3
4-Hydroxyphenylglyoxylate	30561.7	133956	67390.4	M1M2M3
8-Hydroxy-4,8-dimethyl-4E,9-decadienoic acid	1348.28	998.783	573.341	M1M2M3
(7R)-7-(4-Carboxybutanamido)cephalosporanate	365.642	674.444	1112.54	M1M2M3
2,2,4,4,6,6-Hexamethyl-1,3,5-trithiane	3361.88	12790.8	6686.29	M1M2M3
Epothilone B	24052.8	41635.2	24107.5	M1M2M3
Gly Glu Ser Tyr	686.659	1188.97	367.834	M1M2M3
BENZALKONIUM	5055.2	13972	10039	M1M2M3
Proscillaridin A	83815.6	214688	142714	M1M2M3
Leu-Leu-OH	1321.39	7580.45	4336.85	M1M2M3
Cyclohexane-1-carboxylate	838.624	2997.27	1858.58	M1M2M3
Docosatrienoic Acid	1747.77	8742.26	8520.05	M1M2M3
NOMIFENSIN	25956.4	65524.9	38790.5	M1M2M3
(4R)-7-Hydroxy-4-isopropenyl-7-methyl-2-oxo-oxepanone	121.007	1272.71	631.345	M1M2M3
Formosanin C	2551.46	4564.17	1597.3	M1M2M3
Notoginsenoside Fe	44612.2	288612	117586	M1M2M3
METHYLORSELLINIC ACID, ETHYL ESTER	188.867	1640.74	360.688	M1M2M3
Hydroxyspirilloxanthin	661096	1.30712e+06	748591	M1M2M3
(??)-Myrtenyl acetate	5113.54	9944.62	8900.26	M1M2M3
Terpendole B	7957.65	2248.72	1601.56	M1M2M3
Bergapten	385.069	523.25	366.349	M1M2M3
Linoleyl alcohol	1914.71	635.996	680.108	M1M2M3
Paraldehyde	31479.5	99854.2	59947.5	M1M2M3
3-Hydroxy-1-methylestra-1,3,5(10),6-tetraen-17-one	99313.2	245596	141482	M1M2M3
Arecaidine	1286.19	765.274	501.458	M1M2M3
Thr Tyr Phe Thr	4645.68	15809.9	6940.62	M1M2M3
N-Demethyl-desepoxyansamitocin P-3	26751.9	74067.8	44127.7	M1M2M3
Pregnanediol	19320.2	1535.07	2530.05	M1M2M3
4-Pyridoxate	849.633	1840.35	618.792	M1M2M3
Phenylalanyl-Glutamate	2995.84	12874.3	7172.74	M1M2M3
Tribuloside	1856.28	2532.69	3781.97	M1M2M3
Gly Met His Leu	4202.07	8275.7	5304.94	M1M2M3
2-Amino-5-epi-valiolone	2586.75	5806.62	4117.51	M1M2M3
Tetracosanoic acid	1278.22	5763.4	3027.92	M1M2M3
2,4-Diketo-3-deoxy-L-fuconate	3035.52	10281.4	5596.17	M1M2M3
4-Carboxy-2-hydroxy-6-methoxy-6-oxohexa-2,4-dienoate	1797.05	6066.48	4046.15	M1M2M3
Glu Asp Glu Gly	6001.76	22686.3	11959.4	M1M2M3
Epitestosterone	5270.23	4333.06	3572.23	M1M2M3
(R)-Mevalonate 3-phosphate	590.667	223.804	48.283	M1M2M3
3Z,6E,8E-Dodecatrien-1-ol	3878.12	5968.17	11257.3	M1M2M3
Chanoclavine-I aldehyde	8553.79	3740.57	3306.35	M1M2M3
4-Hydroxyphenyl acetate	584.793	1607.7	427.246	M1M2M3
Luteolin 7-O-glucuronide	284.665	144.165	1779.39	M1M2M3
Octylamine	836.616	4232.78	1969	M1M2M3
Citric acid	1211.56	10047.2	4279.03	M1M2M3
Cinnamyl alcohol	1949.03	3616.67	2636.7	M1M2M3
Ala Lys Gln Ile	65648.3	139095	94149	M1M2M3
7,8-Dihydro-.alpha.-ionone	4575.18	8782.46	8095.68	M1M2M3
Ethyl 3-hydroxybutyrate	31961.4	73299.7	46015.4	M1M2M3
Diisobutyl phthalate	234493	986309	469046	M1M2M3
Lactyltrimethylammonium betaine	755.347	4519.54	2275.27	M1M2M3
3-Phenylpropanal	2926.15	2676.29	1964.08	M1M2M3
RETUSOQUINONE	1737.26	4225.35	2732.9	M1M2M3
Ferulic acid (sodium)	425.231	1837.17	615.207	M1M2M3
2-Phenylpropanal	1514.91	3418.26	2265.63	M1M2M3
Dexamethasone sodium phosphate	1616.06	8002.56	4746.9	M1M2M3
Undecylprodigiosin	3640.79	2856.68	3141.83	M1M2M3
3,3-Dimethylacrylic acid	378.813	436.995	279.48	M1M2M3
beta-Alanyl-N(pi)-methyl-L-histidine	2899.41	13116.3	5670.25	M1M2M3
Eicosanoyl-EA	98762.5	684249	305434	M1M2M3
Anofinic acid	14763.6	57068.9	29591.3	M1M2M3
2-Octenedioic acid	5936.57	13414.9	8843.44	M1M2M3
18-Hydroxycorticosterone	957.115	494.748	4030.91	M1M2M3
N-Acetyldemethylphosphinothricin tripeptide	61.0102	156.417	757.633	M1M2M3
26,26,26-trifluoro-25-hydroxy-27-norvitamin D3 / 26,26,26-trifluoro-25-hydroxy-27-norcholecalciferol	12337	37897	19785.3	M1M2M3
ponasterone A	3356.99	839.706	1661.58	M1M2M3
5-hexenal	991.687	906.609	1813.45	M1M2M3
4-Formylsalicylic acid	37725.9	189170	100039	M1M2M3
9alpha-Hydroxyandrosta-1,4-diene-3,17-dione	21534.3	42129.3	26462.1	M1M2M3
3,4-Dihydroxybenzaldehyde	6486.73	22058.1	12261.5	M1M2M3
Methionyl-Leucine	6288.41	22419.6	13558.3	M1M2M3
2E,6E-Octadienal	2004.75	2697.46	4630.4	M1M2M3
(+)-cis-3,4-Dihydrophenanthrene-3,4-diol	14653.9	53351.8	28778.9	M1M2M3
Embelin	548.318	3318.25	501.832	M1M2M3
decanamide	3502.55	9448.68	5709.76	M1M2M3
2-Isopropyl-1,4-hexadiene	396.954	1108.75	1012.42	M1M2M3
Neoabietinol	1463.93	3487.9	2189.34	M1M2M3
2,6-decadienal	6856.86	5943.53	12247.1	M1M2M3
dTDP-3-amino-2,3,6-trideoxy-4-keto-D-glucose	199.424	114.826	97.9018	M1M2M3
[6]-Shogaol	2717.51	3362.21	1639.88	M1M2M3
1-H-Inden-1-one,2,3-dihydro-3,3,5,6-tetramethyl	2818.02	855.986	1321.19	M1M2M3
SMILAGENIN ACETATE	27255.9	990.567	20896.6	M1M2M3
(6Z,9Z,12Z)-Octadecatrienoic acid	2000.77	673.518	624.797	M1M2M3
17-phenyl trinor PGF2?? isopropyl ester	8564.75	17902.3	16771.1	M1M2M3
ITP	59.373	6398.85	1822.7	M1M2M3
Kamahine C	2404.95	5589.91	3318.11	M1M2M3
Putaminoxin	2792.61	736.04	566.261	M1M2M3
2-Acetylfuran	697.141	1629.98	1181.81	M1M2M3
Phenolic phosphate	1137.9	5071.56	2319.82	M1M2M3
beta-Citronellol	1134.59	2875.64	1823.27	M1M2M3
3-Hydroxyechinenone	355655	410842	438891	M1M2M3
Ganglioside GM3 ((d18:1/9Z-18:1)	290704	435921	207919	M1M2M3
Decanoic acid	358761	1.03204e+06	604522	M1M2M3
Valdiate	14383.5	54544.3	32976.9	M1M2M3
Dihydrojasmone	3525.84	6996.96	6277.87	M1M2M3
Gluconasturtiin	633.019	315.724	2034.67	M1M2M3
Threoninyl-Isoleucine	6813.43	28943	13005.3	M1M2M3
Buddledin A	11484.9	67821.2	35139	M1M2M3
3-ketosphingosine	3881.24	6151.64	9085.11	M1M2M3
Northienamycin	939.804	4926.55	2810.45	M1M2M3
CDP-2,3-bis-O-(geranylgeranyl)-sn-glycerol	21248.9	7113.7	8386.71	M1M2M3
2,5-Dihydro-2,4,5-trimethyloxazole	1115.01	2892.52	1924.59	M1M2M3
Campest-4-en-3beta-ol	39933.6	194643	96609.6	M1M2M3
?1?7?1?7-Pentadecalactone	4306.45	7619.57	4995.44	M1M2M3
3,4-Dihydroxymandelic acid	13033.4	45558.6	23006.6	M1M2M3
Cochlearine	6667.22	22451.9	12444.1	M1M2M3
Mogroside IV-A	300.017	269.947	215.536	M1M2M3
Ser His Arg Lys	44958.6	118981	63224.7	M1M2M3
PGF2alpha-d4	51731.2	132723	88338.1	M1M2M3
Betanidin	2616.4	1600.56	3154.96	M1M2M3
Psychosine	64351.8	35823.7	30718.2	M1M2M3
4-Oxoproline	248.478	577.018	567.999	M1M2M3
3alpha,7alpha,12alpha-Trihydroxy-5beta-cholestanoate	135219	219085	168851	M1M2M3
(S)-Limonene	10753.3	5897.48	6045.34	M1M2M3
2,4,5,7alpha-Tetrahydro-1,4,4,7a-tetramethyl-1H-inden-2-ol	1303.72	1733.77	1196.11	M1M2M3
dTDP-4-oxo-alpha-D-xylose	32.2211	16861.9	5070.04	M1M2M3
Sissotrin	1688.35	2868.53	1919.59	M1M2M3
Pikromycin	5366.75	4846.08	3833.72	M1M2M3
Tyr Asn	134.46	227.283	197.604	M1M2M3
Docosanoic acid	59.1968	6325.16	1013.54	M1M2M3
Astragaloside II	36125.4	17915.9	15609.8	M1M2M3
Rosmarinate	176.263	798.559	464.165	M1M2M3
Neocnidilide	4699.64	1706.84	472.028	M1M2M3
Saikosaponin B2	21862.4	3082.93	1090.42	M1M2M3
2,3-Bis-O-(geranylgeranyl)-sn-glycero-1-phospho-L-serine	149331	558751	166538	M1M2M3
1,2,3-Trimethylbenzene	6926.37	9068.31	6467.45	M1M2M3
Maltol	147.745	663.741	115.627	M1M2M3
Hydroxyecdysone	8165.34	7202.21	10001.3	M1M2M3
3-Ethylpyridine	966.411	3661.77	1195.41	M1M2M3
Myriocin	15.1669	1.91e-11	789.979	M1M2M3
12-amino-octadecanoic acid	11343.3	33668.9	19110	M1M2M3
Raddeanin A	590.378	3585.58	590.505	M1M2M3
Adynerin	6676.71	35711.4	25639.6	M1M2M3
Erythromycin D	354043	579531	505453	M1M2M3
beta-Paxitriol	9875.61	7811.64	2205	M1M2M3
3 Hydroxycoumarin	1616.51	5637.99	3380.4	M1M2M3
2-Phenyl-4-pentenal	976.332	497.034	385.897	M1M2M3
Pentanoic acid, 4-amino-, (R)-; Valeric acid, 4-amino-, (R)-(+)-; (R)-(+)-4-Aminovaleric acid; (R)-4-Aminopentanoic acid	23727.8	692.752	3907.23	M1M2M3
N,N'-Dicyclohexylurea	33031	69593.4	48920.8	M1M2M3
Neoruscogenin	8457.9	4210	2296.22	M1M2M3
Cynaropicrin	506.95	5894.2	2118.97	M1M2M3
alpha-Amylcinnamyl formate	2723.36	5104.91	2983.43	M1M2M3
Palmitoyl Serinol	549.162	870.743	443.747	M1M2M3
5,2',4',5'-Tetrahydroxy-3-(3-hydroxy-3-methylbutyl)-6'',6''-dimethylpyrano[2'',3'':7,8]flavone	936.665	2032.17	935.201	M1M2M3
24-Methylenelophenol	22348.2	105398	61820.8	M1M2M3
(-)-threo-Iso(homo)3-citrate	1394.65	4074.6	1953.49	M1M2M3
2,6,7-Trihydroxy-9-methylxanthen-3-one	251.087	413.92	328.45	M1M2M3
dTDP-4-oxo-2,6-dideoxy-D-glucose	1467.56	1221.92	475.414	M1M2M3
Glycyrrhizic Acid	3492.25	5025.7	1897.38	M1M2M3
Antibiotic G-418	12789.4	20354.8	8195.94	M1M2M3
7-Ethyl-3,6-dihydro-1,4-dimethylazulene	6160.49	2801.47	2992.12	M1M2M3
Decanal	898.813	3389.47	2652.35	M1M2M3
17beta-Methylestra-1,3,5(10)-trien-3-ol	2660.72	7599.32	5582.83	M1M2M3
(2'S)-Deoxymyxol 2'-(2,4-di-O-methyl-alpha-L-fucoside)	84237.1	9556.4	9000.17	M1M2M3
Methionyl-Methionine	4807	3628.44	2034.11	M1M2M3
24-Ethylidenelophenol	4577.87	13772.2	8534.71	M1M2M3
Hydrogenobyrinate a,c diamide	4155.21	648.149	934.087	M1M2M3
5-HYDROXYIMINOISOCARYOPHYLLENE	69.7668	388.163	212.447	M1M2M3
Bacteriopheophytin	1.6175e+06	4.20143e+06	1.41405e+06	M1M2M3
3-Geranylgeranylindole	922.243	127.759	2530.66	M1M2M3
Ginkgolide B	3959.08	21221.9	8674.32	M1M2M3
Cystophorene	260.662	884.192	775.276	M1M2M3
Didesmethylimipramine	1275.02	3248.2	1763.28	M1M2M3
Jervine	3814.34	435.553	6756.67	M1M2M3
Linoleamide	2256.92	2081.85	2177.08	M1M2M3
(+)-Eudesmin	76523.6	351285	140868	M1M2M3
DIBOA	995.738	5673.01	2805.23	M1M2M3
Caloxanthin	29124.7	45441.7	33482.7	M1M2M3
Terpendole K	5331.05	5631.01	4559.13	M1M2M3
all-trans-Nonaprenyl diphosphate	215114	528513	137354	M1M2M3
Tylosin	73585.1	31348.6	28750.8	M1M2M3
Pulsatilla saponin D	27515.1	85699.7	58040.2	M1M2M3
Oleamide	11871	113622	38451	M1M2M3
1-Oleoyl Lysophosphatidic Acid	943.275	925.376	411.908	M1M2M3
3,5,5-Trimethyl-2-cyclopenten-1-one	2679.27	2324.91	2355.99	M1M2M3
Gamma-Decalactone	3472.03	2119.63	3487.37	M1M2M3
N-Hydroxy-L-tyrosine	133.393	0.0105386	56.4875	M1M2M3
1-Stearoyl-sn-glycerol 3-phosphocholine	11997.4	6986.6	6715.45	M1M2M3
Adonixanthin	79575	36942.2	41225.2	M1M2M3
p-CHLOROPHENYLALANINE	794710	2.31639e+06	1.28528e+06	M1M2M3
Dihydrokaempferol	69.52	222.568	176.028	M1M2M3
Pseudopelletierine	1466.36	2711.52	515.424	M1M2M3
5-(2-methoxyethyl)isolongifol-5-ene	154691	230767	278977	M1M2M3
7,8 Dihydrokawain	10606.6	32755	17508.9	M1M2M3
Epinepetalactone	2737.39	1550.24	1960.27	M1M2M3
Tubulosine	10824.1	11462.4	5282.33	M1M2M3
(??)-Anisoxide	3181.07	4749.42	3682.69	M1M2M3
Spirolucidine	5970.07	7314.87	13515.2	M1M2M3
6'-Oxogentamicin X2	3578.55	8443.79	3784.07	M1M2M3
Ile His Asn	13954	63331.9	38680.9	M1M2M3
6-Deoxocastasterone	56.0389	1.91e-11	115.638	M1M2M3
meso-Tartaric acid	582.562	2074.22	1022.08	M1M2M3
Norajmaline	29368.8	87968.2	48403.8	M1M2M3
9,10-Dihydroxystearate	1152.68	291.993	734.316	M1M2M3
(5Z)-4,4-difluorovitamin D3 / (5Z)-4,4-difluorocholecalciferol	3517.85	6025.41	5075.71	M1M2M3
(E)-10-Oxo-8-decenoic acid	9185.69	15149	6906.95	M1M2M3
1,3-Diphenylpropane	1257.31	473.969	432.724	M1M2M3
Toringin	1929.91	4712.67	2545.03	M1M2M3
7,8-Diaminononanoate	1970.14	1004.35	1065.35	M1M2M3
2-(Hydroxymethyl)-3-(acetamidomethylene)succinate	831.604	483.043	212.349	M1M2M3
8,8a-Deoxyoleandolide	21685.9	31697.8	22499.9	M1M2M3
beta-Tocotrienol	10823.6	8474.91	10499.7	M1M2M3
Toluene-cis-dihydrodiol	195.483	7696.02	1048.7	M1M2M3
Arginyl-Methionine	1941.41	560.59	1731.89	M1M2M3
(24E)-3alpha,15alpha-Diacetoxy-23-oxo-7,9(11),24-lanostatrien-26-oic acid	201706	762557	400825	M1M2M3
(2R,3S,4R,7S,10S)-4-ethyl-2,3,7,10-tetramethyldodecahydrocyclopenta[b]quinolizin-2-ol	1654.21	2051.15	1729.77	M1M2M3
Butane	634.958	2573.64	1246.51	M1M2M3
Pennogenin 3-O-beta-chacotrioside	6918.89	15944.3	11271.1	M1M2M3
Demethylmacrocin	13080.3	3471.01	3010.88	M1M2M3
2-Methyl-3-(2-pentenyl)-2-cyclopenten-1-one	480.979	183.392	240.999	M1M2M3
Quercetin 3-O-glucoside	204.101	2838.87	12821.6	M1M2M3
5-(2'-Formylethyl)-4,6-dihydroxypicolinate	3846.32	1169.88	6470.7	M1M2M3
20,21-Diprenylterpendole C	13769	178.226	499.455	M1M2M3
Glycosyl-4,4'-diaponeurosporenoate	2475.31	651.223	1398.82	M1M2M3
17-Epiestriol	1036.4	254.322	842.894	M1M2M3
4,8-Dimethyl-1,3(E),7-nonatriene	1.91e-11	1.91e-11	267.763	M1M2M3
8-Methylthiooctanaldoxime	6517.85	3507.76	3663.16	M1M2M3
Eicosapentaenoic Acid	7977.6	4372.22	5309.82	M1M2M3
Gitogenin	3402.95	3892.53	4306.43	M1M2M3
1-Stearoyl-2-oleoyl-sn-glycero-3-phosphoethanolamine	267.659	478.126	545.731	M1M2M3
[5-(Aminomethyl)furan-3-yl]methyl phosphate	1103.59	4995.4	2745.19	M1M2M3
Prim-O-glucosylcimifugin	211.697	2360.67	840.701	M1M2M3
Dehydrooreadone	4291.51	40488.7	23669.7	M1M2M3
Avermectin B1a	7060.95	2189.64	826.402	M1M2M3
C20916	1391.86	1469.25	975.291	M1M2M3
Avermectin A1b	1182.96	475.634	227.285	M1M2M3
3-Methoxy-4-hydroxyphenylacetaldehyde	255.845	1302.02	592.866	M1M2M3
2-Pyrimidine Acetic Acid	237.447	847.294	443.063	M1M2M3
L-Fucose 1-phosphate	98.0236	472.772	267.378	M1M2M3
L,L-Cyclo(leucylprolyl)	1323.73	811.138	798.811	M1M2M3
Practolol	120711	276375	150150	M1M2M3
N-Methylserotonin	983.813	1820.13	1143.24	M1M2M3
7a-Hydroxy-O-carbamoyl-deacetylcephalosporin C	761.332	595.758	1499.34	M1M2M3
PC(0:0/18:1(6Z))	17542.3	24328.2	43363.3	M1M2M3
Dihydrozeatin riboside monophosphate	272.366	919.42	569.927	M1M2M3
(13E)-Labda-7,13-dien-15-ol	3173.73	15802.8	8017.98	M1M2M3
Nuezhenidic acid	150.298	14.6157	32.199	M1M2M3
Galactosylglycerol	1338.62	912.025	922.853	M1M2M3
alpha-D-Ribose 1-methylphosphonate 5-phosphate	19.8397	802.922	265.566	M1M2M3
??-CEHC	1044.09	5338.8	2337.54	M1M2M3
Timosaponin BII	1375.17	3845.28	2535.81	M1M2M3
Methyl beta-D-galactoside	1766.78	1126.38	1705.84	M1M2M3
4'-Apo-beta,psi-caroten-4'-al	5342.48	3263.14	3274.61	M1M2M3
2,3-Dinor-11b-PGF2a	981.246	1954.64	738.201	M1M2M3
PG(18:3(9Z,12Z,15Z)/0:0)	2280.88	4658.25	1340.17	M1M2M3
pentanamide	456.075	1552.61	843.455	M1M2M3
3alpha,7alpha,12alpha,26-Tetrahydroxy-5beta-cholestane	9325.15	17534.9	34763.3	M1M2M3
Desmethylfluoxetine	4789.97	14468.4	8137.89	M1M2M3
(S)-4-Hydroxymandelate	158.68	946.839	482.288	M1M2M3
C16 Sphingosine	14923.9	35334.5	26699.1	M1M2M3
Castasterone	5804.53	8838.78	11123.6	M1M2M3
R.g.-Keto III	236894	69494.3	94113.5	M1M2M3
Ergosterol	78871.5	76910	35463.8	M1M2M3
4-Hydroxyphenylacetaldehyde	3733.29	9692.41	3461.17	M1M2M3
Prehumulinic acid	180.811	3675.81	878.071	M1M2M3
(3xi,6E)-1,7-Diphenyl-6-hepten-3-ol	3812.79	1973.15	2020.1	M1M2M3
5-O-beta-D-Mycaminosyltylactone	36875.6	43945.3	30938.6	M1M2M3
3-Oxo-1,4,11(13)-eudesmatrien-12-oic acid	1049.61	1255.37	930.917	M1M2M3
beta-Escin	4477.6	3475.99	1604.98	M1M2M3
Stizolobinate	715.708	81.0465	269.058	M1M2M3
24-Hydroxy-beta-amyrin	91828.1	117373	113018	M1M2M3
Spirilloxanthin	2.95666e+06	8.33409e+06	7.8765e+06	M1M2M3
Tryptamine	296.499	953.993	1253.03	M1M2M3
3-Propylmalate	989.715	2886.6	1806.35	M1M2M3
Chlorogenate	54.1728	21.6681	328.555	M1M2M3
Oleandolide	16102.6	5718.38	7272.98	M1M2M3
Genipin	873.585	1284.43	1024.38	M1M2M3
Simvastatin	611.395	489.064	211.957	M1M2M3
17alpha-Hydroxypregnenolone	8472.51	5668.63	6096.84	M1M2M3
Cucurbitacin D	8516.4	2125.2	4068.79	M1M2M3
Astragaloside III	978.623	1444.29	931.391	M1M2M3
5,8,11-Eicosatriynoic Acid	791.085	6531.43	1833.65	M1M2M3
Sphingosine	1445.25	4352.09	2537.8	M1M2M3
Antheraxanthin	1858.45	3522.09	45383.4	M1M2M3
6-heptenal	528.479	634.307	897.405	M1M2M3
N-Acetylornithine	908.828	973.049	447.8	M1M2M3
Stearidonic acid	72627.5	176638	113224	M1M2M3
22-Hydroxydocosanoate	860.063	319.239	5527.51	M1M2M3
4alpha-Carboxy-stigmasta-7,24(24(1))-dien-3beta-ol	11972.7	3282.73	6930.28	M1M2M3
Sclareol glycol	631.039	1715.65	1341.56	M1M2M3
1,2,4-Trimethylbenzene	7264.36	5270.47	7277.44	M1M2M3
Vasicinol	1000.33	431.112	505.44	M1M2M3
Reduced coenzyme F420	286.576	660.176	755.006	M1M2M3
(4R,7R)-4-Isopropenyl-7-methyl-2-oxo-oxepanone	433.455	1964.7	937.293	M1M2M3
Megalomicin B	19155.9	49727.2	10787.6	M1M2M3
Cob(II)yrinate a,c diamide	2603.84	371.805	8814.47	M1M2M3
Skatole	1221.55	542.316	598.591	M1M2M3
L-Metanephrine	38.2975	862.216	389.309	M1M2M3
Actinorhodin	160.156	599.931	1228.87	M1M2M3
Sucrose 6'-phosphate	2652.76	1054.86	1499.1	M1M2M3
(S)-Oleuropeic acid	7515.83	3419.39	4806.84	M1M2M3
Lathyrol	4221.37	1520.26	1219.34	M1M2M3
Pinobanksin 3-O-acetate	1928.91	5010.5	1702.93	M1M2M3
Digitoxin	41570.4	14141.6	9412.18	M1M2M3
Cellotetraose	4305.08	41553.4	8772.6	M1M2M3
3-Deoxyguanosine	1339.96	516.413	1876.19	M1M2M3
Buddlejasaponin IVb	5504.53	7044.73	4976.23	M1M2M3
Erythromycin C	10759.2	2462.88	3756.59	M1M2M3
Hydroxyatrazine	562.574	555.352	3857.29	M1M2M3
3-Methylindolepyruvate	2021.15	717.064	619.067	M1M2M3
Gentamicin X2	4644.71	3851.07	3200.86	M1M2M3
7-Dehydrodesmosterol	5628.48	2190.93	2414.36	M1M2M3
3-Amino-4,7-dihydroxycoumarin	383.729	475.143	270.993	M1M2M3
yibeissine	1515.5	3443.21	7202.93	M1M2M3
6-Hydroxypseudooxynicotine	7267.11	13526.9	20780.4	M1M2M3
Triethylamine	370.93	4215.98	1744.6	M1M2M3
3,5-hexadienoic acid	246.815	129.83	172.867	M1M2M3
Darutoside	2427.49	1116.8	1400.37	M1M2M3
N(gamma)-Acetyldiaminobutyrate	1601.63	685.525	609.911	M1M2M3
9,10-DiHOME	1102.38	3167.88	2506.99	M1M2M3
Taurine	16.3609	1.91e-11	144.438	M1M2M3
Retronecine	85.3148	0.0151968	8.71379	M1M2M3
Prostaglandin B2	10528	2929.73	4096.07	M1M2M3
L-1-Pyrroline-3-hydroxy-5-carboxylate	5104.18	3170.46	5234.35	M1M2M3
6-Oxocampestanol	2083.52	5905.48	3052.04	M1M2M3
4-Methylbiphenyl	1056.11	369.178	445.449	M1M2M3
Orchinol	465.253	5104.83	1740.12	M1M2M3
1-Palmitoylglycerol	8351.27	3363.53	3211.71	M1M2M3
7-Aminocephalosporanic acid	2169.62	394.768	564.479	M1M2M3
Hederacoside D	16489	114.983	757.679	M1M2M3
CP 47,497-C8-homolog C-8-hydroxy metabolite	3417.49	3140.86	2001.47	M1M2M3
Scopoletin	640.859	1446.29	2026.03	M1M2M3
Glutathionylaminopropylcadaverine	10926.2	6121.6	2665.93	M1M2M3
4-Hydroxybenzaldehyde	2879.02	10370.8	44488.3	M1M2M3
Paspalinine	7720.59	53283.3	47465.9	M1M2M3
Apigenin	3011.49	967.238	2692.72	M1M2M3
Isoprene	225.749	811.46	488.788	M1M2M3
PC(17:1(9Z)/19:1(9Z))	396738	1.04212e+06	678287	M1M2M3
16-Oxopalmitate	26.1626	1.91e-11	4204.85	M1M2M3
Bergenin	1171.53	887.943	681.138	M1M2M3
Heptadecanoic acid	4809.76	14196.8	10266.7	M1M2M3
Prohydrojasmon (racemate)	1210.92	1787.13	1164.83	M1M2M3
Zeaxanthin diglucoside	52475.3	97872.8	64500.4	M1M2M3
Ile-Ala-Arg	1127.52	1401.18	2663.99	M1M2M3
Monacolin J acid	1978.07	944.813	1925.83	M1M2M3
Ascladiol	5177.69	2075.99	2707.08	M1M2M3
19-Hydroxyandrost-4-ene-3,17-dione	4683.79	6427.09	5302.42	M1M2M3
Dihydrogranaticin	1441.99	1571.05	704.136	M1M2M3
Mangiferin	228.521	283.286	464.629	M1M2M3
(3S)-3,6-Diaminohexanoate	15.0826	1.91e-11	94.2741	M1M2M3
3b-Hydroxy-5-cholenoic acid	2814.89	3155.26	6587.8	M1M2M3
O-Carbamoyl-deacetylcephalosporin C	873.873	226.426	1052.66	M1M2M3
Lamivudine	16.7407	1.91e-11	33.692	M1M2M3
Enprofylline	255.102	87.5945	163.618	M1M2M3
Neoglycyrol	3107.89	1341.08	910.581	M1M2M3
3-Octaprenyl-4-hydroxybenzoate	334289	765755	1.12538e+06	M1M2M3
5'-Butyrylphosphoinosine	971.017	618.145	566.009	M1M2M3
Methylcyclopentane	50.491	321.013	441.617	M1M2M3
D-erythro-Sphingosine C-15	2645.55	4477.25	3818.76	M1M2M3
Fexofenadine	684.925	608.062	1347.37	M1M2M3
Versiconol	104.175	211.245	238.962	M1M2M3
Decarbamoylsaxitoxin	179.42	1869.64	448.878	M1M2M3
Oleic Acid ethyl ester	134.056	422.802	390.337	M1M2M3
4-(4-Methylphenyl)-2-butanone	1612.28	280.313	716.06	M1M2M3
Megalomicin A	10492.6	8085.37	5415.25	M1M2M3
3,5,7-Trimethyl-2E,4E,6E,8E-undecatetraene	254.594	1013.66	1280.31	M1M2M3
19S-HETE	5718.87	5.20963	825.76	M1M2M3
dTDP-L-oleandrose	1025.47	1044.12	2134.82	M1M2M3
(2R)-2-Hydroxy-2-methylbutanenitrile	93.9358	263.094	662.284	M1M2M3
6-Benzoylheteratisine	3465.66	685.105	1058.06	M1M2M3
(22R,23R)-22,23-Dihydroxycampesterol	67.2731	230.199	561.295	M1M2M3
Secologanoside	391.502	732.318	534.286	M1M2M3
Phosphocholine	460.4	1900.12	2882.83	M1M2M3
3,4,7-Trimethyl-2E,6-nonadien-1-ol	187.941	456.569	230.936	M1M2M3
9,10,18-Trihydroxystearate	4.52256	21.0288	1219.46	M1M2M3
Geranylhydroquinone	1942.26	805.635	1077.5	M1M2M3
NAPROXOL	576.098	551.59	809.344	M1M2M3
2-Ethylidenehexanal	1.91e-11	14.5001	224.477	M1M2M3
Paederosidic acid	26.6121	244.018	406.307	M1M2M3
Podophyllotoxin	77.8585	331.39	283.473	M1M2M3
2-Butylfuran	1072.44	1938.61	2434.79	M1M2M3
3-(1,2,3,4-Tetrahydro-6-hydroxy-2-naphthyl)cyclopentanone	2440.91	1024.98	2235.18	M1M2M3
Blue pigment	283.772	954.544	784.072	M1M2M3
DEHYDRO (11,12)URSOLIC ACID LACTONE	29161.7	17290.5	43143.9	M1M2M3
Rhodojaponin II	1161.12	255.067	928.867	M1M2M3
5-Ureido-4-imidazole carboxylate	833.894	1518.51	1386.45	M1M2M3
6,8a-Seco-6,8a-deoxy-5-oxoavermectin ''1b'' aglycone	7564.55	7121.66	10895.5	M1M2M3
Anabasine	130.234	0.35278	4785.17	M1M2M3
Clinodiside A	11296.1	25474.9	21931.8	M1M2M3
2'-Deoxycytidine 5'-monophosphate (dCMP)	652.406	281.203	336.223	M1M2M3
Procerin	752.434	920.01	1034.06	M1M2M3
4alpha-Carboxy-5alpha-cholesta-8,24-dien-3beta-ol	3254.55	11210.4	5132.7	M1M2M3
(R)-3-Amino-2-methylpropanoate	19.7718	38.3834	202.621	M1M2M3
1-Kestose	12670.9	37164.8	21369.9	M1M2M3
11??-Misoprostol	8216.42	6133.14	5467.79	M1M2M3
isopimara-7,15-dienal	6959.69	11130	12698.6	M1M2M3
L-Lysine	1854.4	841.963	1442.49	M1M2M3
(4Z,7Z,10Z,13Z,16Z,19Z)-Docosahexaenoic acid	2201.61	1238.55	5582.33	M1M2M3
C16 Sphinganine	2462.54	8041.77	6822.12	M1M2M3
Phe Ala Phe Phe	4716.6	7079.1	7709.81	M1M2M3
7Z,11Z,13E-Hexadecatrienal	32.3426	91.8588	451.517	M1M2M3
Taurocholate	4156.54	7159.02	9681.28	M1M2M3
Carnitine	360.396	794.829	1471.32	M1M2M3
Puromycin	1199.22	1.91e-11	821.156	M1M2M3
Phylloquinol	5645.87	1536.69	1971.88	M1M2M3
Ouabagenin	864.604	4430.32	6034.94	M1M2M3
Cholic acid	93.4627	23.3421	92.5097	M1M2M3
Chrysophanein	310.133	475.722	592.506	M1M2M3
Tyr Gly	446.759	2286.64	1972.48	M1M2M3
Glycocholate	1731.58	1339.95	2286.84	M1M2M3
Feruloylputrescine	2917.32	5973.16	6169.95	M1M2M3
Gingerdione	716.057	139.377	188.846	M1M2M3
Cocaine	7518.44	1713.15	187.118	M1M2M3
Icosatrienoic acid	132.566	96.407	203.471	M1M2M3
Carboxyspermidine	12197.1	3940.14	4623.14	M1M2M3
Secalciferol	23.4866	1576.83	625.97	M1M2M3
3alpha,11beta,21-Trihydroxy-5beta-pregnan-20-one	20561.1	27307.4	21822	M1M2M3
Notoginsenoside R1	14961.3	13258.6	15134	M1M2M3
6-Ketoprostaglandin E1	127.149	981.267	801.128	M1M2M3
2E,4Z-Heptadien-1-ol	54.237	250.975	164.316	M1M2M3
Triparanol	9984.09	63042	51738.1	M1M2M3
Eremopetasinorol	1971.43	386.264	1187.47	M1M2M3
5-Imino-2-methyl-1-cyclopenten-1-ol	1038.12	127.703	844.241	M1M2M3
N-(5-Phospho-D-ribosyl)anthranilate	517.958	11.7377	4.84579	M1M2M3
Cefuroxime	51.3582	1093.14	506.653	M1M2M3
2-Methoxynaphthalene	1383.84	2629.77	7112.85	M1M2M3
Pseudooxynicotine	551.486	772.261	935.638	M1M2M3
Geraniol	864.132	1240.09	2322.09	M1M2M3
(20S,22E)-3??-Hydroxychola-5,16,22-trien-24-oic Acid	904.944	902.057	328.343	M1M2M3
12alpha,13alpha-Dihydroxyfumitremorgin C	439.695	222.381	370.848	M1M2M3
4-Trimethylammoniobutanoate	54.5849	306.148	980.627	M1M2M3
3-O-Methylisoproterenol	995.63	894.323	25.6335	M1M2M3
20-HETE-d6	138.81	809.648	2122.74	M1M2M3
Latanoprost (free acid)-d4	7230.51	10284	20094.4	M1M2M3
(??)16-HETE	3824.21	1279.42	3540.98	M1M2M3
Azacitidine	1799.41	2309.14	4413.02	M1M2M3
Cortisol	2763.96	1099.65	2177.75	M1M2M3
Quinine	2587.69	304.814	2709.13	M1M2M3
Nornicotine	262.197	88.5423	1084.76	M1M2M3
Geranic acid	173.067	138.166	10.56	M1M2M3
D-Lysopine	3006.01	4349.43	23168.2	M1M2M3
Psoralen	915.975	486.892	522.088	M1M2M3
(R)-5-Phosphomevalonate	1.91e-11	0.00887284	34.7004	M1M2M3
Ginsenoside Re	1889.56	631.878	1439.33	M1M2M3
Pseudoionone	2096.3	1646.74	1990.29	M1M2M3
Arteglasin A	659.049	125.109	332.94	M1M2M3
3,4,3',4'-Tetrahydrospirilloxanthin	2019.41	4179.27	34809.8	M1M2M3
6,8a-Seco-6,8a-deoxy-5-oxoavermectin ''1a'' aglycone	28773	52368.1	47325	M1M2M3
Farfugin A	1184.42	1872.25	2264.6	M1M2M3
yibeinoside A	7582.01	3016.27	5395.76	M1M2M3
4,8-Dihydroxyquinoline	556.049	665.661	768.729	M1M2M3
Chorismate	1584.47	411.978	1035.82	M1M2M3
4-Hydroxyoxprenolol	132.252	85.3974	355.868	M1M2M3
Pelargonidin	1364.48	883.704	2365.97	M1M2M3
(2E,4E)-nona-2,4,-dienal	440.527	250.178	244.663	M1M2M3
Arachidonic Acid (peroxide free)	16976.5	3896.51	5175.25	M1M2M3
1,2-dioleoyl-sn-glycero-3-phosphatidylcholine	17.2233	8837.38	3871.22	M1M2M3
1-Dehydro-12-gingerdione	117.382	156.5	339.001	M1M2M3
Coumaryl acetate	11.2336	247.229	1514.93	M1M2M3
Aspirin	47.8507	219.471	243	M1M2M3
PR-toxin	130.845	14.7545	425.3	M1M2M3
Undecaprenyl phosphate alpha-L-Ara4N	3528.01	6564.8	6010.33	M1M2M3
3,3',5,5'-Tetra-tert-butyl-4,4'-dihydroxybiphenyl	1265.9	6085.22	17196.7	M1M2M3
Resmethrin	7087.37	3238.54	7453.99	M1M2M3
Thromboxane A2	54.3793	1.91e-11	177.241	M1M2M3
2-hydroxyhexadecanoic acid	2974.13	6607.83	19491.4	M1M2M3
Phoenicoxanthin	11520.3	6062.95	12498.6	M1M2M3
Soyasaponin Bb	140737	429314	387662	M1M2M3
(S)-3-Methyl-2-oxopentanoic acid	250.291	575.252	1040.14	M1M2M3
Cyclooctatin	855.822	3546.36	7479.46	M1M2M3
2(R)-HOT	580.021	329.628	585.99	M1M2M3
Rotundic acid	1671.68	41.3423	1766.15	M1M2M3
4-Hydroxyphthalide	841.012	482.296	121.384	M1M2M3
Eriodictyol	527.982	505.517	597.304	M1M2M3
Hamaudol	190.429	1.91e-11	1259.19	M1M2M3
Palmitoyl Ethanolamide	3734.47	11846.7	22795.6	M1M2M3
MGDG(18:3(9Z,12Z,15Z)/18:3(9Z,12Z,15Z))	319851	491834	580382	M1M2M3
Pantothenol	189.872	73.9618	31.3052	M1M2M3
Idebenone Metabolite (Benzenebutanoic acid, 2,5-dihydroxy-3,4-dimethoxy-6-methyl-)	388.432	152.889	315.016	M1M2M3
Monacolin L acid	5293.09	7015.36	11711.8	M1M2M3
2-O-(alpha-D-Mannosyl)-D-glycerate	11291.7	9866.22	17892.8	M1M2M3
N-(L-Arginino)succinate	400.604	534.999	564.526	M1M2M3
Prostaglandin F2alpha	18643.2	10044	11188.9	M1M2M3
Araloside A	247.459	1.91e-11	1788.99	M1M2M3
2,6-Dimethylnaphthalene	1082.65	514.928	841.347	M1M2M3
??-Phenylcyclohexylglycolic acid	1121.13	2195.09	1862.8	M1M2M3
Thiothece-474	49.8206	137.215	3152.95	M1M2M3
Aspartyl-Arginine	487.393	159.316	497.489	M1M2M3
beta-PC-M6	25242.2	57946.3	80056.7	M1M2M3
Cannabichromene	101.728	5.4033	39.9124	M1M2M3
9,10-Epoxy-13-hydroxy-11-octadecenoate	1311.69	1676.06	3588.3	M1M2M3
MG(0:0/18:3(9Z,12Z,15Z)/0:0)	61084.3	19070.6	38776.1	M1M2M3
N-HFG	352.972	415.846	732.724	M1M2M3
Phe Ala Asn Lys	4451.94	1975.33	2490.75	M1M2M3
(S)-Ureidoglycine	149.604	57.2487	249.287	M1M2M3
Terpendole J	126049	192072	206021	M1M2M3
Colforsin	719.56	51.3137	348.308	M1M2M3
15H-11,12-EETA	2731.62	1589.77	3974.27	M1M2M3
(1E,4S,5E,7R)-Germacra-1(10),5-dien-11-ol	3.1158	1.91e-11	956.496	M1M2M3
PGF1?? Alcohol	713.981	198.691	1430.96	M1M2M3
Digoxin	10103.3	6224.27	12873.3	M1M2M3
Octyl gallate	10136	5887.5	13208	M1M2M3
Gypenoside XLIX	361.593	218.437	179.977	M1M2M3
Fumigaclavine A	1098.37	38.4232	854.029	M1M2M3
cis-Fenpropimorph	1352.02	1482.92	3250.81	M1M2M3
Thalianol	688.127	38.7937	445.136	M1M2M3
(??)-Ibuprofen	1532.18	60.436	977.023	M1M2M3
Pyridoxine phosphate	164.049	444.104	1387.76	M1M2M3
2,2,6,6-Tetramethyl-4-piperidinone	305.037	489.03	457.912	M1M2M3
1-Octadecyl Lysophosphatidic Acid	12766.4	33663.1	46275.8	M1M2M3
Nopaline	1125.28	1571.51	2426.35	M1M2M3
Gly Arg Val	4177	3124.5	14856.1	M1M2M3
Cholesterol	1289.69	3406.25	4763.72	M1M2M3
(E)-gamma-bisabolene	7.42184	165.469	834.941	M1M2M3
Salicin 6-phosphate	1198.95	2411.67	1799.52	M1M2M3
4-Hydroxy-L-threonine	1320.05	0.0869175	2821.33	M1M2M3
Ganodosterone	84.8567	153.985	2662.01	M1M2M3
Phytosphingosine	397.024	1214.75	2093.73	M1M2M3
Teasterone	557.314	26.7762	674.661	M1M2M3
Veratramine	5590.75	8282.84	16677.2	M1M2M3
4-Gingerol	2525.98	1058.96	3760.71	M1M2M3
DIBOA-glucoside	8594.69	3239.02	13134.6	M1M2M3
Swainsonine	1033.6	684.224	1466.06	M1M2M3
Methyl jasmonate	601.752	358.786	742.533	M1M2M3
Pterosin O	1641.74	1076.87	2861.75	M1M2M3
Tetrangulol	39.8051	198.028	335.128	M1M2M3
Linderenol	3337.6	3623.8	6789.87	M1M2M3
Xanthoxic acid	1.91e-11	6.7062	95.0833	M1M2M3
19-Hydroxytestosterone	4079.13	3225.78	6781.23	M1M2M3
alantolactone	2538.63	3586.94	5158.34	M1M2M3
Haginin A	1577.27	1282.49	1988.37	M1M2M3
1-Phenyl-1,3-hexadecanedione	2347.03	1714.39	2908.2	M1M2M3
2-Thiocytidine	2849.38	1412.74	4102.07	M1M2M3
trans-2-Octenal	1368.27	1178.31	1833.12	M1M2M3
(3R)-3-Hydroxy-2,3-dihydrotabersonine	7225.5	10318.4	19983.8	M1M2M3
Neriifolin	197.268	1.91e-11	515.918	M1M2M3
Ethosuximide	3164.84	2916.88	7366.07	M1M2M3
Diosgenin glucoside	11467.5	4929.6	24668.7	M1M2M3
(1R,4R)-Dihydrocarvone	6741.53	4311.24	9627.53	M1M2M3
Cyclooctat-9-en-7-ol	36.5599	728.196	1233.99	M1M2M3
Avermectin A1a	7953.04	13426.1	20429.4	M1M2M3
Dihydroshikonofuran	707.911	168.944	624.947	M1M2M3
7,4'-Di-O-methylapigenin	1184.44	1943.07	726.428	M1M3
Senkyunolide H	1169.16	1674.25	126.847	M1M3
p-Methoxycinnamic acid ethyl ester	92.587	10801.3	431.274	M1M3
Demethylphosphinothricin	1098.29	4888.09	1371.67	M1M3
sn-Glycero-3-phosphocholine	2704.57	7770.34	3374.84	M1M3
(Z)-3-Nonen-1-ol	227.806	409.435	905.932	M1M3
Methyl Dihydrojasmonate	7882.16	25137.9	5206.32	M1M3
1-Deoxy-11-oxopentalenate	3728.91	6643.75	2839.23	M1M3
QUINALIZARIN	3087.5	3619.36	1026.47	M1M3
Valienone	678.431	2099.66	1307.16	M1M3
Octanoic acid	23.87	191.257	428.764	M1M3
Abscisic aldehyde	21264.9	54441.2	10227.5	M1M3
3,5-Dihydroxy-6-methyl-2,3-dihydro-4H-pyran-4-one	492.537	3301.88	876.852	M1M3
Alternariol	700.582	3324.74	2023.28	M1M3
Sclareol	1.91e-11	339.902	1.91e-11	M1M3
ALPHA,BETA-TREHALOSE	191036	1.53931e+06	337574	M1M3
Cellobiose	63376.8	651185	96531.2	M1M3
1-Palmitoyl Lysophosphatidic Acid	71282	59203.5	25902	M1M3
4,7-Megastigmadien-9-ol	1588.49	1672.18	5293.42	M1M3
Terpendole I	487.451	788.559	480.464	M1M3
Hydantoin-5-propionate	259.99	856.015	278.056	M1M3
Terrestrosin D	6378.6	17697.9	2508.44	M1M3
4-HYDROXY-6-METHYLPYRAN-2-ONE	1178.19	1163.04	580.856	M1M3
Vanillin	311.568	500.156	163.871	M1M3
3-Aminopropiononitrile	143.124	2175.15	1087.9	M1M3
(Z)-1,5-Tridecadiene	44.4417	350.035	681.671	M1M3
3-Ethylfuran	465.291	628.5	957.135	M1M3
Erythromycin E	277557	795513	269158	M1M3
Styrene	7073.26	25410.8	10811.6	M1M3
C20817	1214.62	4015.31	2054.57	M1M3
Isoescin IA	32.2376	3505.14	446.726	M1M3
Megastigmatrienone	1633.39	17119.3	71.5562	M1M3
3-Methylthiopropanamine	641.953	2349.13	1204.05	M1M3
di-trans,poly-cis-Undecaprenyl diphosphate	27460.8	126440	14993.3	M1M3
2-Octaprenyl-6-methoxy-1,4-benzoquinone	17030.6	47289	30368.9	M1M3
Loganin	428.984	5305.39	3605.56	M1M3
Indoxyl	868262	2.88875e+06	1.61202e+06	M1M3
8-Demethyl-8-formylriboflavin 5'-phosphate	678.061	817.571	518.359	M1M3
alpha,alpha-Trehalose	372935	882150	507433	M1M3
Cyclooctat-9-ene-5,7-diol	723.776	3710.28	1715.84	M1M3
4-Ethynylaniline	351.276	4402.5	1681.39	M1M3
Pro Cys Gly Asn	486.195	873.001	425.582	M1M3
22??-Hydroxy-campest-4-en-3-one	6098.47	797553	20993.5	M1M3
ADP	366.377	1679.53	912.111	M1M3
Preferrugone	2412.84	1224.84	1118.79	M1M3
dioxybenzone	3141	15981.7	5975.12	M1M3
Indole	285888	1.0869e+06	559061	M1M3
Glutamyl-Threonine	1324.07	5848.08	4680.72	M1M3
dTDP-3-amino-2,3,6-trideoxy-C-methyl-D-erythro-hexopyranos-4-ulose	332.953	1130.38	165.018	M1M3
Withaferin A	591.853	7047.76	613.582	M1M3
Fumarate	22497.2	76302.1	41294.2	M1M3
Lecanoric acid	158.862	901.099	287.799	M1M3
3-Dimethylallyl-4-hydroxyphenylpyruvate	694.587	1846.66	1126.05	M1M3
DL-Isocitric acid trisodium salt hydrate	720.762	895.586	117.999	M1M3
2,3-Dihydro-2,3-dihydroxy-4-(4-methoxyphenyl)-1H-phenalen-1-one	1029.75	3244.47	2412.7	M1M3
2-Methyl-6-solanyl-1,4-benzoquinol	1585.78	2.00415e+06	3502.25	M1M3
Cer(t18:0/16:0)	265.001	127761	20237.9	M1M3
Undecanoic Acid	2038.45	5116.1	2576.31	M1M3
Monocrotaline	321.075	13.101	169.793	M1M3
Antibiotic JI-20A	3578.61	13569.9	3699.3	M1M3
EUGENITOL	1172.06	4828.37	87.5495	M1M3
Esculentoside H	8944.28	1.36e+06	70248.7	M1M3
(Glutaraldehyde)	634.483	2127.24	1081.22	M1M3
Sucrose	165808	1.21294e+07	594855	M1M3
Bisdemethoxycurcumin	4074.49	18860.4	9756.13	M1M3
DG(18:3(9Z,12Z,15Z)/18:1(11Z)/0:0)	2.51404e+06	5.09163e+06	1.87922e+06	M1M3
6,8-Dimethyl-6,7,8,9-tetradehydroergoline	2513.78	2997.42	729.851	M1M3
7Z,11E-Hexadecadien-1-ol	2611.13	1285.05	1365.1	M1M3
Taxifolin 7-O-rhamnoside	3444.86	4409.37	2544	M1M3
3-Hydroxy-2,6-dimethyl-5-methylene-heptanoyl-CoA	2489.56	17805.6	5332.73	M1M3
(2S,3R)-3-Hydroxybutane-1,2,3-tricarboxylate	637.531	7227.44	1159.96	M1M3
6-Deoxocathasterone	58.9872	733.868	282.586	M1M3
Poloxalene	1204.83	2015.33	1213.38	M1M3
Luteolin 7-O-[beta-D-glucuronosyl-(1->2)-beta-D-glucuronide]-4'-O-beta-D-glucuronide	60.6973	3256.88	1071.67	M1M3
Anamorelin	3085.88	4552.08	1061.91	M1M3
Dicaprylyl carbonate	4317.29	17495.1	10468.7	M1M3
S-(Hydroxyphenylacetothiohydroximoyl)-L-cysteine	108.46	706.456	491.493	M1M3
Methyl protodioscin	285731	760346	101134	M1M3
Gentamicin C1	68543.7	90497.1	72182.3	M1M3
(-)-Naringenin	1441.29	4483.5	898.065	M1M3
Hydrocortisone 17-butyrate	3047.2	1549.12	1705.92	M1M3
sn-Glycerol 3-phosphate	200.739	754.932	396.333	M1M3
Tetrahydrofolate	88.8514	4829.28	133.195	M1M3
Muricatenol	1928.29	14281	8074.84	M1M3
Isoeugenol	1065.83	858.189	238.898	M1M3
3beta-Hydroxyergosta-7,24(24(1))-dien-4alpha-carboxylate	6676.43	237545	21199.4	M1M3
27-Hydroxycholesterol	22352.4	133832	42367.6	M1M3
Serinyl-Glycine	9469.35	7738.99	7554.59	M1M3
Chrysoeriol	1264.27	6222.14	2199.46	M1M3
Formylphosphonate	947.237	2156.79	1108.26	M1M3
Idebenone	982.513	1115.98	932.764	M1M3
METHYLNORLICHEXANTHONE	2656.94	11169.7	687.855	M1M3
Araloside VII	6902.19	128192	7295.23	M1M3
Ubiquinone-8	43693.2	157512	77311.6	M1M3
6-Methyl-3,5-heptadien-2-one	674.356	894.321	1054.1	M1M3
Androsta-1,4-diene-3,17-dione	969.619	941.166	667.211	M1M3
Ricinoleic Acid methyl ester	140348	150091	127077	M1M3
Norecasantalic acid	439.255	30.1166	288.21	M1M3
Zingerone	1943.29	15313.9	2403.1	M1M3
D-Glucose 6-phosphate potassium salt	818.639	5318	1553.73	M1M3
m-Coumaric acid	4827.77	3035.44	2605.52	M1M3
Menaquinone-7	2.75688e+06	2.66374e+07	2.77665e+06	M1M3
Gracillin	166553	1.64064e+06	866018	M1M3
cis-Resveratrol 3-sulfate	485.291	11901.8	1046.76	M1M3
3-[(1R,2S,5R,6S)-5-Hydroxy-7-oxabicyclo[4.1.0]heptan-2-yl]-2-oxopropanoate	1898.79	1941.26	990.84	M1M3
13Z-Docosenamide	1299	28135.1	2268.49	M1M3
25-hydroxy-26,27-dimethylvitamin D3 / 25-hydroxy-26,27-dimethylcholecalciferol	143220	1.21645e+07	1.13349e+06	M1M3
5.alpha.-Androstan-17.beta.-ol-3-one	2997.73	3344.21	3060.48	M1M3
N1-Acetyl-tabtoxinine-beta-lactam	19832	19394.1	12932.7	M1M3
Tridemorph	468.077	1830.02	1004.73	M1M3
Neoandrographolide	5666.1	9270.62	7471.62	M1M3
Atropaldehyde	6484.23	29423.8	21169	M1M3
9-Demethylmunduserone	200.664	1683.7	252.095	M1M3
DG(18:3(9Z,12Z,15Z)/18:3(9Z,12Z,15Z)/0:0)	1.48008e+06	1.92047e+06	2.31513e+06	M1M3
Geniposidic acid	42.9168	65164.9	1292.77	M1M3
Phenylpropanolamine	255.587	1094.45	1332.08	M1M3
Hexadecanoic acid	1100.03	1024.16	1187.05	M1M3
Ricinine	11909.2	11108.7	10805.2	M1M3
Isobutyl 2-furanpropionate	1358.37	3348.12	922.787	M1M3
D-Fructofuranose 1,2':2,3'-dianhydride	43492.8	370329	79487.5	M1M3
dTDP-acarviose-7-phosphate	110.596	691.101	328.136	M1M3
Isopalmitic acid	830.922	1710.11	1186.22	M1M3
Thienamycin	407.706	843.582	807.092	M1M3
PPA	2843.11	177.602	1431.99	M2
5(S),6(R)-Lipoxin A4 methyl ester	10068.5	1250.71	7228.24	M2
5??-dihydrotestosterone	5875.06	717.41	3221.49	M2
Prodigiosin	8853.49	524.229	5475	M2
10-Deoxymethynolide	607.662	92.2163	2888.42	M2
Gibberellin A53	6669.52	376.222	2499.4	M2
Incensole Acetate	160945	36847.2	72513	M2
Gln His Leu	5071.77	148.232	1396.85	M2
Tyrosyl-Lysine	223.598	0.0174697	204.615	M2
PD 123319	2162.66	31.5564	653.071	M2
all-trans-4-Hydroxyretinoic acid	3672.46	1024.82	4571.29	M2
Isoeugenol benzyl ether	2641.38	650.236	1893.23	M2
Di-n-pentyl phthalate	16094.1	680.891	4177.34	M2
Compactin diol lactone	5617.7	167.712	3366.43	M2
4-Methylumbelliferyl heptanoate	1462.89	80.9694	452.207	M2
1-Methoxy-2,4-dimethylbenzene	2354.24	232.184	577.218	M2
Gibberellin A24	19389	2306.52	6581.2	M2
Versiconal	1015.19	353.821	1656.6	M2
(?1?7?1?7)-Dihydroactinidiolide	5785.83	305.191	1544.74	M2
Neoxaline	3435.55	680.817	3987.99	M2
Collybial	1685.52	184.033	1587.14	M2
1'-Hydroxyversicolorone	769.736	113.565	292.482	M2
2??,7??,12??-Trihydroxy-3-oxo-5??-cholan-24-oic Acid	73678.7	5807.41	11675.9	M2
2',3'-Cyclic GMP	2291.92	83.3738	2141.57	M2
Ginsenoyne J	10180.2	864.387	2895.15	M2
13,14-DiHDPE	1620.12	207.122	3366.59	M2
Brassinolide	4069.9	301.626	4238.98	M2
15-methyl-15S-PGD2	13180.6	2358.6	10297.4	M2
Trioxilin B3	11150.9	49.7455	1333.54	M2
3,5-DIPRENYL-4-HYDROXYACETOPHENONE	3951.66	156.254	1245.16	M2
2-hydroxyestradiol	6375.53	69.9822	2029.83	M2
Karounidiol	37536.3	749.61	20659.2	M2
19-Norandrostenedione	13376.9	897.492	8804.41	M2
2,3-Dinor-8-iso prostaglandin F2alpha	30069.8	5942.84	29262.6	M2
Ingenol	2547.86	552.195	2032.69	M2
Fucoxanthin	108750	20572.3	67804.1	M2
6''-O-Acetylgenistin	1015.82	279.355	2707.56	M2
Notoginsenoside Fc	38077.5	362.909	2004.69	M2
3,6,8-dodecatrien-1-ol	1659.52	188.157	522.487	M2
Geranyl phenylacetate	12402.2	373.949	2337.08	M2
Desacetoxyvindoline	2536.78	287.258	1119.34	M2
Picfeltarraenin IB	6593.34	313.959	3987.44	M2
Lovastatin acid	24757.2	3261.79	8884.22	M2
His Pro Lys	10088.6	313.542	3801.23	M2
2-Deoxy-D-ribose 5-phosphate	6279.36	998.376	6124.5	M2
Ala Phe Thr Arg	7219.35	958.821	13706.7	M2
3-Hydroxynorvaline	10177.7	2339.87	8368.47	M2
1-(Indol-3-yl)propanol 3-phosphate	3350.45	274.74	941.601	M2
Eremopetasidione	12410.7	2110.86	9173.73	M2
(??)-2-Methyl-3-(4-methylphenyl)propanal	8033.03	435.675	812.243	M2
Megalomicin C2	1621.78	257.247	4180.11	M2
Terpinyl Acetate	2690.28	325.089	600.832	M2
Phorbol	3656.11	283.577	1292.34	M2
(2R,3R)-3-Methylornithine	111917	4050.79	13033.9	M2
Arachidonoyl amine	4166.19	1814.83	3135.71	M2
Spheroidenone	1686.23	199.106	5338.46	M2
Norlinolenic acid	2239.38	349.906	1284.94	M2
Umbellulone	1486.5	586.935	2346.36	M2
4-Oxoisotretinoin	9266.24	490.081	4363.86	M2
Cannabidivarin	7174.97	2468.21	6018.96	M2
Prolyl-Tryptophan	1484.45	535.85	1174.81	M2
Bis(glutathionyl)spermine disulfide	172806	1.91e-11	6423.05	M2
6alpha-Hydroxycampestanol	9480.74	171.27	797.758	M2
9-Hydroxy-12-oxo-15(Z)-octadecenoic acid	29701	9275.94	67577	M2
7-Methoxy-5-prenyloxycoumarin	9270.97	1327.02	3534.32	M2
Linderane	6098.54	1222.61	2887.85	M2
Canthaxanthin	3044.12	198.864	1398.95	M2
Corchorifatty acid D	50283.9	2364.18	17539	M2
Holyrine A	2992.75	445.115	1474.58	M2
Lys Trp Ile	105821	302.404	22370.2	M2
Monoglyceride citrate	3187.81	724.488	1271.81	M2
20-COOH-Leukotriene B4	3970.2	48.1641	1315.52	M2
Dehydroepiandrosterone	1964.81	226.01	1060.41	M2
Monomenthyl succinate	1248.96	213.117	435.958	M2
3-NOR-3-OXOPANASINSAN-6-OL	3986.66	1553.08	3475.82	M2
cis-Parinaric Acid methyl ester	1129.58	327.621	2923.4	M2
trans-3-Hydroxy-L-proline	11158.6	2810.79	7603.55	M2
1-Hydroxy-2-naphthaldehyde	1035.06	497.809	1016.74	M2
17-beta-Estradiol-3-glucuronide	6694.52	1602.92	3241.97	M2
2-Pentylfuran	1556.46	324.424	1836.62	M2
Ethyl nonanoate	9551.63	3761.37	7633.57	M2
(S)-(-)-Perillyl alcohol	4540.66	615.548	2019.36	M2
p-tert-Amylphenol	2119.23	789.904	2088.56	M2
1-Hexadecanol	36.5493	172.989	2014.08	M2
Vinblastine	4793.74	365.75	105.535	M2M3
Ethyl (2E,4Z,7Z)-Decatrienoate	8001.02	1042.75	413.613	M2M3
Sinapoylspermine	98430.1	14802.8	10573.1	M2M3
Asp-Ala-OH	731.263	162.871	60.4309	M2M3
(2,2-Diethoxyethyl)benzene	2613.03	783.522	254.631	M2M3
Ziyuglycoside I	14013.2	2065.72	1746.75	M2M3
(S)-11,12,13-Trinor-7-calamenone	1704.07	530.558	398.332	M2M3
1,3,5,7,9,11,13-Pentadecaheptaene	2317.93	10.1583	23.5043	M2M3
3-Hydroxy-beta-ionone	5107.53	962.854	1065.88	M2M3
3-Methyl-2-cyclopenten-1-one	10015.2	1041.54	580.011	M2M3
4'-Oxonebramine	3419.92	1007.52	270.533	M2M3
Norecasantalol	1278.93	378.425	214.402	M2M3
Nicotinamide D-ribonucleotide	11914.2	2519.06	704.8	M2M3
Jasmolone	2399.8	681.292	671.596	M2M3
Ala Trp Trp Ala	34950	435.532	524.316	M2M3
3,12-Dioxo-5??-cholan-24-oic Acid	14203.4	2900.31	3127.33	M2M3
Nostoxanthin	684113	170839	114900	M2M3
trans,trans-Farnesyl phosphate	4891.84	145.131	114.622	M2M3
3beta-Acetoxy-12-oxo-28,13beta-oleananolide	96146.9	18300.2	17775.2	M2M3
(1S,4R)-1-Hydroxy-2-oxolimonene	4782.83	114.511	220.938	M2M3
Gln Gln Phe Gln	10382.9	603.634	157.102	M2M3
3alpha,7alpha-Dihydroxy-5beta-cholestanate	30871.2	5200.65	4149.5	M2M3
xi-8,9-Dehydrotheaspirone	1867.21	252.797	66.9431	M2M3
Jasmonic acid	834.666	263.465	114.814	M2M3
Protobassic acid	67731.8	20721.7	15881.1	M2M3
Gln Pro His Lys	19707.1	3158.56	4599.93	M2M3
2-Angeloyl-9-(3-methyl-2E-pentenoyl)-2b,9a-dihydroxy-4Z,10(14)-oplopadien-3-one	5403.7	114.365	225.312	M2M3
Megestrol	6657.03	0.0027551	386.34	M2M3
2-Deoxystreptamine	3198.92	463.711	881.691	M2M3
Oxamflatin	1431.64	6.78679	39.7545	M2M3
AminoDHQ	2556.12	989.47	443.839	M2M3
Sedanonic acid	9268.35	988.169	532.455	M2M3
6-Gingerol	13156.6	344.927	212.724	M2M3
Lutein	408190	33052.6	29742.4	M2M3
5-Oxoavermectin ''1b'' aglycone	2212.78	469.388	182.403	M2M3
Matrine	1237.8	231.206	336.744	M2M3
Cymathere lactone	4658.43	1022.83	1750.86	M2M3
10-Deoxymethymycin	22879.3	2343.36	2221.26	M2M3
Alisol A	71020.7	6042.96	7435.19	M2M3
3-(O-Geranylgeranyl)-sn-glycerol 1-phosphate	1009.51	18.4084	7.57076	M2M3
Isoandrocymbine	5854.26	295.102	219.066	M2M3
Mycobactin S	256955	69105.6	59079.7	M2M3
Adhumulinic acid	5616.06	346.312	36.5418	M2M3
2-Methylmethcathinone	4185.32	409.056	223.078	M2M3
PG(18_2(9Z,12Z)_18_0)	979443	200647	133033	M2M3
3-Methylbutyl phenylacetate	2346.74	162.94	4.21738	M2M3
1,2,4,5-Tetrahydrotestolactone	1004.51	201.78	341.4	M2M3
Reduced FMN	1320.82	76.0678	105.948	M2M3
(13Z,16Z)-Docosadienoic acid	23939.3	2124.45	2232.92	M2M3
2,6-Dimethyl-8-hydroxy-2E,6E-octadienal	7641.96	1151.26	1105.86	M2M3
Filipin III	12437	299.116	672.628	M2M3
Amyl salicylate	3039.2	690.325	544.546	M2M3
Hercynine	8660.38	721.33	847.936	M2M3
MG(0:0/18:3(6Z,9Z,12Z)/0:0)	24478.3	4036.1	4939.68	M2M3
Dithranol	25538.7	170.643	674.677	M2M3
Dapdiamide C	4053.48	137.05	20.1306	M2M3
Avermectin B1b	2759.72	245.849	319.873	M2M3
1,2-dihydrostilbene	853.705	229.255	313.393	M2M3
p-Hydroxymandelic acid	4834.86	917.261	780.855	M2M3
15-keto-PGE1	6633.8	218.902	1560.27	M2M3
Tetrahydrobiopterin	7748.99	87.9732	156.612	M2M3
2,2,4,4-Tetramethyl-6-(1-oxobutyl)-1,3,5-cyclohexanetrione	4075.73	1278.34	512.156	M2M3
Bisbynin	2650.27	13.4114	23.5597	M2M3
Serinyl-Valine	25308.6	2495.08	1984.91	M2M3
BW 245C	11883.9	2348.56	3044.75	M2M3
2,6-nonadienoic acid	1712.31	284.564	451.492	M2M3
Leukotriene A4	1915.36	10.5439	312.132	M2M3
21,22-Diprenylpaxilline	11435.7	2343.64	2335.98	M2M3
Glu Gln Phe Arg	36977	371.625	406.609	M2M3
AMP	1293.74	190.205	62.2811	M2M3
5(S)-HETrE	8986.16	459.612	794.346	M2M3
Deinoxanthin	449617	12757.9	16468.6	M2M3
Jasmone	3085.59	248.142	915.878	M2M3
D-Phosphatidylglycerol	4417.48	248.297	163.284	M2M3
Saponin C, from Liriope muscari	7671.95	41.8886	288.996	M2M3
Perindoprilat lactam A	2415.97	310.717	361.577	M2M3
Ovalitenin B	3043.19	231.655	130.561	M2M3
Aflatrem	2048.96	649.386	941.482	M2M3
Melicopicine	5166.56	749.48	1318.65	M2M3
Norethynodrel	1277.32	3.17909	148.927	M2M3
16(R)-Iloprost	17352.5	101.996	1226.1	M2M3
Oxytocin	14050	209.287	367.286	M2M3
Drimenin	3813.86	628.279	919.11	M2M3
Nandrolone phenpropionate	9354.35	2883.43	3890.83	M2M3
cis-3-Hexenyl hexanoate	11210.5	4379.48	6050.48	M2M3
1-(2-Aminophenyl)decane-1,3-dione	49192.9	14521.4	18811	M2M3
Berbamine	12934	43.5334	35.4399	M2M3
MG(18:3(6Z,9Z,12Z)/0:0/0:0)	44542.8	4100.16	6852.12	M2M3
3??-HYDROXY-4,4-BISNOR-8,11,13-PODOCARPATRIENE	4065.35	233.519	531.713	M2M3
Paspaline B	1075.86	259.58	208.907	M2M3
Periplocin	5826.03	124.708	1477.9	M2M3
C14:5n-1,3,5,7,9	1274.61	81.8861	327.077	M2M3
Cholic acid (sodium)	4546.17	1196.16	1962.41	M2M3
alpha-Linolenic acid	82528.4	13942.7	28807.8	M2M3
Protodioscin	2647.14	455.302	666.883	M2M3
Met Trp Arg Glu	726082	2338.57	2824.61	M2M3
Calcidiol	78430.8	11531.5	17203.7	M2M3
estra-5,7,9-triene-3??,17??-diol	3206.06	966.223	2171.12	M2M3
Momordin IIc	3675.29	100.34	558.241	M2M3
2-(4-Methylphenyl)propanal	1337.63	49.0889	635.616	M2M3
delta-Tocotrienol	3391.07	93.9156	580.065	M2M3
16-Methoxy-2,3-dihydro-3-hydroxytabersonine	13562.9	478.234	1119.39	M2M3
2-Deoxy-scyllo-inosamine	1326.13	402.297	626.477	M2M3
Lovastatin acid (Mevinolinic acid)	8045.07	324.552	575.522	M2M3
Methyl 10-gingerol	39418.2	588.963	4217.03	M2M3
(22E)-1??,3??-Dihydroxychola-5,16,22-trien-24-oic Acid	7383.39	742.168	1249.62	M2M3
Vanillin 3-(L-menthoxy)propane-1,2-diol acetal	5955.97	70.4558	1611.88	M2M3
Novamethymycin	2420.2	290.653	231.052	M2M3
3-buten-2-one 1-(2,3,6-trimethyl phenyl)	7105.69	1247.25	2403.7	M2M3
5,7,9,11,13-tetradecapentaenoic acid	3087.19	205.968	389.467	M2M3
Anemarrhenasaponin I	1592.28	61.061	398.895	M2M3
m-Xylene	1572.61	485.433	768.841	M2M3
Arg Phe His Asn	13141.8	404.05	672.884	M2M3
6,9,12-Octadecatriynoic acid	1676.85	314.368	674.957	M2M3
2'-Deoxyadenosine monohydrate	4465.25	967.551	1545.54	M2M3
Terpendole G	12460.1	1112.74	2145.07	M2M3
Epidermin	5426.71	1115.62	2113.36	M2M3
Lupinate	1133.13	51.412	606.32	M2M3
Dihydroclavaminic acid	2838.14	434.481	789.772	M2M3
Dronabinol	3841.93	190.851	738.573	M2M3
Ethyl 4-methylphenoxyacetate	4471.23	3083.87	815.2	M3
1,2-Diamino-4-nitrobenzene	9641.11	1330.44	662.396	M3
Coproporphyrin II	42734	616.283	1.26701	M3
Biotin sulfoxide	897.708	451.907	248.241	M3
Alisol C monoacetate	8230.3	562.211	303.714	M3
Ile Glu His Lys	3340.47	339.568	116.771	M3
Pseudolaric Acid C	6112.5	4188.36	1307.6	M3
3,4-Dihydroxybenzoic acid	5258.86	2611.34	1146.01	M3
Isocurcumenol	915.264	37.0755	201.651	M3
7E,10-undecadien-4-olide	2339.38	658.539	427.763	M3
Ala Cys Gln Ala	16320.3	896.528	537.729	M3
Pheophorbide a	113664	808.062	470.235	M3
Paxilline	8719.93	3047.92	2038.79	M3
3-Methylbutan-1-ol	15.1838	122.153	180.031	M3
Allomaltol	39719	21747.9	11075.1	M3
L-Ascorbate 6-phosphate	30971.1	7649.13	1127.02	M3
p-Mentha-1,3,5,8-tetraene	2523.04	805.026	293.544	M3
2,4-Diphenyl-1-butene	1872.92	541.247	375.574	M3
8,10-Hexadecadiynoic acid	1856.33	154.002	232.561	M3
2,2,7,7-Tetramethyl-1,6-dioxaspiro[4.4]nona-3,8-diene	4668.6	214.385	373.122	M3
Diosmetin	3794.57	230.658	370.994	M3
3-Hydroxycoumarin	8295.87	3067.88	2238.94	M3
Baldrinal	2109.97	871.05	973.095	M3
dAMP	1394.97	299.274	236.233	M3
PA(18:3(6Z,9Z,12Z)/0:0)	34295.6	31959.3	19622.4	M3
Rebaudioside A	4981.46	517.165	434.467	M3
2,6-Dimethoxy-4-propylphenol	1621.15	524.065	299.822	M3
5,6-Epoxytetraene	5273.52	18642.4	1421.11	M3
5-Methoxytryptamine	1163.2	342.022	401.345	M3
10-undecynoic acid	1137.81	289.368	237.712	M3
I-Urobilinogen	10501	3015.38	912.598	M3
Lipid X	10992.8	2276.63	3937.03	M3
Lolitriol	1743.07	75.8615	243.86	M3
Glutathione	16462.4	361.567	315.8	M3
Ginkgolide A	684.258	138.152	289.073	M3
Scopolamine	1.15224e+06	20065.1	18634.7	M3
(S)-Coclaurine	51330.6	1566.25	1866.04	M3
3alpha,17alpha-Dihydroxy-5beta-pregnan-20-one	39574.1	36238.7	18896.6	M3
Ergothioneine	12804.5	735.266	119.533	M3
4-Hydroxy-2H-pyran-3-carboxaldehyde	3585.14	1758.88	1607.4	M3
Resorcinolnaphthalein	11421.5	1376.13	1200.94	M3
3,6-Dimethoxy-4-phenanthrenol	3044.4	606.229	512.804	M3
xi-3-(4-Isopropylphenyl)-2-methylpropanal	1159.75	60.0699	296.382	M3
1-Methylnicotinamide	886.999	111.537	282.967	M3
Sinapyl alcohol	2278.5	823.427	814.159	M3
2-Furanmethanol	1628.32	2657.15	516.671	M3
Cafestol	8382.57	207.479	409.637	M3
(-)-alpha-Bisabolol	18.084	1.91e-11	176.4	M3
3,7,4'-Tri-O-methylquercetin	3768.98	1612.36	500.684	M3
Dehypoxanthine futalosine	609.523	683.217	332.464	M3
Isoelemicin	1909.55	1056.82	386.587	M3
Campesterol	22429.5	22253	9707.88	M3
PI(18:2(9Z,12Z)/0:0)	71347.5	66082.3	43065	M3
16(R)-AFP 07 (free acid)	1189.91	465.914	237.911	M3
Dihydroferulic acid 4-sulfate	88.8478	526.27	256.398	M3
4'-Oxolividamine	916.163	4.52598	233.35	M3
Hosenkoside K	2432.53	633.394	335.438	M3
Tyr Glu Pro Pro	29405.5	75.3265	326.725	M3
dTDP-4-oxo-5-C-methyl-L-rhamnose	2354.37	163.851	266.537	M3
20-O-Methyl-19-chloroproansamitocin	2.66304	270.95	19.2879	Nosig
Quercetin-3-O-?1?7?1?7-D-glucose-7-O-?1?7?1?7-D-gentiobiosiden	52.4715	29.267	3797.26	Nosig
3-METHOXYCATECHOL	0.0271201	0.360075	70.5754	Nosig
3,4,5-Trimethoxycinnamic acid	34.2057	0.174183	5.56449	Nosig
Fumiquinazoline F-indoline-2',3'-diol	440.801	39.0761	138.835	Nosig
1D-1-Guanidino-3-amino-1,3-dideoxy-scyllo-inositol	109.737	0.323863	4.21433	Nosig
N5-Citryl-D-ornithine	1.91e-11	26.26	90.4076	Nosig
Abscisate	3.33351	3.20379	8.17757	Nosig
Pantetheine	55.5349	1.91e-11	1.91e-11	Nosig
5-L-Glutamyl-taurine	110.961	43.1359	311.032	Nosig
Glutathionylspermidine	78.9246	1.91e-11	8.25494	Nosig
Dihydrourocanate	1.91e-11	1.91e-11	127.553	Nosig
2-Aminomuconate semialdehyde	33.2108	0.0149756	9.65871	Nosig
2-Hydroxy-2,3-dihydrogenistein	1.4607	0.482752	81.2084	Nosig
8-iso-16-cyclohexyl-tetranor Prostaglandin E2	25.0538	1.91e-11	18.7356	Nosig
3-[(1E,4R)-4-Hydroxycyclohex-2-en-1-ylidene]-2-oxopropanoate	0.412787	2.53447	67.747	Nosig
N-Formyl-4-amino-5-aminomethyl-2-methylpyrimidine	0.172293	0.744148	211.187	Nosig
7-HYDROXY-2'-METHOXYISOFLAVONE	11.5513	1.10393	262.552	Nosig
5-Deoxyleucopelargonidin	29.2907	35.3161	448.675	Nosig
3-{[(2E)-4-Amino-4-oxobut-2-enoyl]amino}-L-alanine	86.435	0.963294	78.7481	Nosig
(S)-Norcoclaurine	5.67157	43.3503	373.258	Nosig
Ergolide	78.6042	1.91e-11	27.8165	Nosig
Thiamine aldehyde	6.22805	3.44728	79.3764	Nosig
(S)-Chiral alcohol	7.42501	130.907	160.64	Nosig
N-[(2S)-2-Amino-2-carboxyethyl]-L-glutamate	0.681053	1.62618	148.762	Nosig
Phloretin	1734.19	721.481	652.31	Nosig
5,4'-DIMETHOXY-7-HYDROXYFLAVONE	2.5381	4.53252	32.2085	Nosig
C20823	0.0217282	0.095592	139.454	Nosig
Cimifugin	3.35535	1.91e-11	38.8826	Nosig
Malonyldaidzin	174.483	224.903	391.937	Nosig
Pentobarbital	29.1603	16.3317	55.2929	Nosig
Xanthosine	0.829366	4.6361	105.954	Nosig
N(alpha)-Acetyl-L-2,4-diaminobutyrate	1.91e-11	1.9795	39.7848	Nosig
Protosappanin B	8.3097	567.476	392.331	Nosig
Gibberellin A34-catabolite	9.53e-05	220.8	130.57	Nosig
Ethyl salicylate	0.296371	3.30568	1.60632	Nosig
??-Guanidinoglutaric Acid	9.8432	14.5372	45.4747	Nosig
(S)-6-O-Methylnorlaudanosoline	91.2917	3.10299	15.1275	Nosig
Triethanolamine	51.762	19.9439	16.5597	Nosig
Premithramycinone	240.12	20.645	58.3769	Nosig
ISOEUGENITOL	1.26123	3.81705	11.8477	Nosig
Formononetin	4.79068	1.23574	83.4619	Nosig
Benzylbutylphthalate	28.8291	6.96538	705.073	Nosig
Salbostatin 6'-phosphate	20.8046	2.87369	41.7702	Nosig
2'''-N-Acetyl-6'''-deamino-6'''-hydroxyparomomycin II	70.7921	0.47798	13.9689	Nosig
Celosianin II	67.9503	337.842	972.951	Nosig
19(R)-hydroxy-PGF1??	114.737	1.91e-11	71.2407	Nosig
Phe Thr Lys Lys	1040.03	6.22125	7362.51	Nosig
Nocardicin E	23.7314	0.520716	543.337	Nosig
3-Hydroxydodecanoic acid	200.36	1.91e-11	40.6057	Nosig
dTDP-4-dimethylamino-4,6-dideoxy-5-C-methyl-D-allose	1826.96	918.9	888.725	Nosig
cis-3-(3-Carboxyethenyl)-3,5-cyclohexadiene-1,2-diol	89.9973	2.18314	1.15109	Nosig
N-Acetyl-D-glucosamine	73.4732	1.91e-11	27.0852	Nosig
2'-Norberbamunine	381.479	66.672	1356.29	Nosig
Isoliquiritigenin	82.7951	327.011	539.248	Nosig
Chrysin	38.0264	96.8428	436.334	Nosig
Muramic acid	5.54349	655.812	121.167	Nosig
Chanoclavine-I	11.5223	45.7516	113.632	Nosig
Hydroxyphenyllactic acid	15.0995	7.10605	42.8682	Nosig
Strigolactone ABC-rings	21.8432	1.91e-11	369.137	Nosig
Garcinone D	14.2312	17.5184	223.171	Nosig
10-Deacetyl-2-debenzoylbaccatin III	88.3479	1.91e-11	50.5355	Nosig
Lysyl-Valine	218.866	1.73855	122.918	Nosig
Pyridoxal	260.271	7.09891	2.11896	Nosig
Mithramycin	47.4608	18.5424	3371.78	Nosig
4-Coumaryl alcohol	66.4395	1.91e-11	59.8842	Nosig
Pyridoxamine 5'-phosphate	162.946	42.6918	121.412	Nosig
Aurachin B	55.2588	1.20078	30.1047	Nosig
Cytisine	702.529	333.661	2840.94	Nosig
PGA1	217.565	1.91e-11	126.222	Nosig
Sequiterpene Lactone 326	1.91e-11	1.91e-11	8.26809	Nosig
C20915	1.91e-11	1.91e-11	59.4643	Nosig
??-Hydroxypyruvic acid	83.5226	1.91e-11	104.225	Nosig
Mulberroside C	8.93065	1.91e-11	7.67146	Nosig
Ala-Gly-OH	1.86883	4.91548	74.8641	Nosig
Acetylatractylodinol	267.638	4.25402	247.7	Nosig
Nebramine	464.087	1.91e-11	1.91e-11	Nosig
Oripavine	776.741	26.3439	96.6381	Nosig
ROCCELLIC ACID	51.7228	72.1042	405.263	Nosig
Gibberellin A19	114.125	98.3151	394.697	Nosig
10-hydroxy-2E-decenoic acid	77.6505	1.91e-11	35.1009	Nosig
Limonene-1,2-diol	84.0981	1.91e-11	171.777	Nosig
Xanthoxin	179.668	66.0403	318.03	Nosig
Histamine	2.86209	1.91e-11	1.67241	Nosig
Helenalin	1.91e-11	1.91e-11	3122.4	Nosig
Bacilysin	1.91e-11	1.91e-11	79.6646	Nosig
Pleuromutilin	1195.97	17.6643	72.9855	Nosig
Cyanidin 5-O-beta-D-glucoside 3-O-beta-D-sambubioside	34.8314	434.985	116.09	Nosig
Homotrypanothione disulfide	74.2744	1.5356	1.91e-11	Nosig
Calcitetrol	0.088058	15.2249	164.902	Nosig
Tetradecanoic acid	1.38034	1.91e-11	2.1799	Nosig
13(S)-HODE	853.683	67.24	83.8708	Nosig
4-(4-Deoxy-alpha-D-gluc-4-enuronosyl)-D-galacturonate	4.95916	34.6862	62.5011	Nosig
Costunolide	3465.45	9.19294	2113.29	Nosig
Paris saponin VII	8904.92	0.0824342	11.5732	Nosig
Valyl-Isoleucine	1.91e-11	0.337306	1701.72	Nosig
Hexadecanedioic acid	3603.36	48.1375	931.128	Nosig
5(S)-HETE	8.70418	3.64672	35.8741	Nosig
19-Chloroproansamitocin	1.91e-11	277.228	1.91e-11	Nosig
Threonate	755.802	168.276	316.032	Nosig
(R)(-)-Allantoin	32.5976	84.5903	182.808	Nosig
all-trans-Heptaprenyl diphosphate	51862.2	59419.2	34371.7	Nosig
Gibberellin A12 aldehyde	44.1259	0.498534	2094.61	Nosig
(4Z,7Z,10Z,13Z,16Z,19Z)-4,7,10,13,1 6,19-Docosahexaenoic acid	86.6988	1.91e-11	4.83259	Nosig
Avermitilol	73.6828	1.91e-11	269.806	Nosig
Linoleate	392.286	384.449	1953.86	Nosig
(R)-Ipsdienol	1075.41	31.6561	156.228	Nosig
Dihydrocapsaicin	28.9265	1.91e-11	122.498	Nosig
Avermectin A1b aglycone	435.883	32.3615	641.437	Nosig
14-Demethyllanosterol	961.963	0.358576	859055	Nosig
Bacopaside I	1075.89	1032.9	82.1807	Nosig
Galanthamine	1137.61	1717.2	2549	Nosig
Abscisic alcohol	176.934	1.91e-11	2913.78	Nosig
Neopikromycin	415.983	1.91e-11	35.2061	Nosig
Acylated phloroglucinol	5.84776	5.23659	47.0589	Nosig
Marmesin	0.0783117	11.4187	762.122	Nosig
9-deoxy-9-methylene-16,16-dimethyl -PGE2	10.9543	7.4812	53.2484	Nosig
Oleanolic acid	8342.07	109.628	6540.86	Nosig
(9Z,11E)-(13S)-13-Hydroperoxyoctadeca-9,11-dienoic acid	138.005	1.91e-11	287.42	Nosig
Alisol B	1458.76	281.241	2303.55	Nosig
7-Mercaptoheptanoylthreonine	66.9711	85.3444	1011.52	Nosig
BENFOTIAMINE	1153.96	79.7983	526.528	Nosig
Neoabietal	1.91e-11	1.91e-11	66.928	Nosig
Oxaloacetate	0.0295248	94.412	748.799	Nosig
16,16-dimethyl-PGA1	0.00328493	37.1856	145.312	Nosig
Levopimarinol	1.91e-11	1.91e-11	3.55803	Nosig
22alpha-Hydroxy-campest-4-en-3-one	614.12	13652.6	1112.8	Nosig
6alpha-Hydroxy-castasterone	1392.96	45.6815	260.598	Nosig
Ile Val Leu Glu	9.62672	15.1254	614.439	Nosig
Phorbol 12-myristate 13-acetate	1899.62	225.863	741.399	Nosig
L-Hydroxylysine	109.205	362.088	29.7478	Nosig
Pristimerin	2384.23	462.014	1517.83	Nosig
Mecarbam	556.814	40.6928	1470.44	Nosig
3-Oxalomalate	136.322	46.5308	45.2515	Nosig
dTDP-4-amino-2,3,4,6-tetradeoxy-D-glucose	276.379	210.463	181.811	Nosig
4-Methyl-5-(2-phosphooxyethyl)thiazole	18.1462	209.167	0.0204892	Nosig
6-(1'-Hydroxy-2'-oxopropyl)-tetrahydropterin	69.007	223.917	68.4839	Nosig
3''-Oxogentamicin A2	8.37395	1.69213	2.77969	Nosig
Propanoate	50.9122	26.9502	49.685	Nosig
Methionyl-Lysine	80.0686	2.79207	19.0462	Nosig
8-Epideoxyloganic acid	32.1453	1.91e-11	52.0533	Nosig
Catechol	66.4855	7.72135	42.7339	Nosig
4-Hydroxystyrene	85.4093	105.503	76.1321	Nosig
D-Xylonate	66.2211	47.3549	13.1357	Nosig
2-(Hydroxymethyl)-4-oxobutanoate	35.9246	11.8318	32.1113	Nosig
Dolichotheline	41.8812	1.91e-11	1.91e-11	Nosig
Hydrocortisone	2844.23	38.9191	2150.8	Nosig
Alisol B 23-acetate	817.789	53.5793	10.8027	Nosig
Sipeimine-3beta-D-glucoside	41.3646	184.372	999.944	Nosig
Mupirocin	1878.69	740.57	1580.45	Nosig
L-Carnosine	11.5279	71.378	85.0591	Nosig
Erucic acid	488.186	1.04664	11.9093	Nosig
Veratrosine	13234	94.0976	796.01	Nosig
(S)-3-Sulfolactate	2.77344	1.65537	11.1774	Nosig
3-O-Methyl-L-DOPA	40.7011	31.8944	103.341	Nosig
Tyrosyl-Valine	114.465	75.8745	9.73253	Nosig
Shanzhiside	4387.52	3875.21	5346.92	Nosig
2-Hydroxy-1,4-benzoquinone	84.0196	152.033	150.927	Nosig
2-Hydroxyparaconate	37.0028	58.4756	110.533	Nosig
N4-Acetylcytidine	87.1033	22.7945	39.2442	Nosig
alpha-D-Ribose 1,2-cyclic phosphate 5-phosphate	59.0179	1.91e-11	1.91e-11	Nosig
(R)-Mevalonate	0.866012	1.52918	193.693	Nosig
6-Methylsalicylate	258.481	222.21	281.263	Nosig
2-Amino-5-oxohexanoate	87.6964	67.5239	77.3152	Nosig
Kaempferol 3-O-rhamnoside-7-O-glucoside	2523.3	3844.78	6455.21	Nosig
(Z)-3-Hexen-1-ol acetate	33.7027	318.387	3.15585	Nosig
Hydroquinone	68.2845	78.9079	299.842	Nosig
Arbutin	544.953	327.988	1328	Nosig
UDP-3-ketoglucose	12.4728	39.639	74.4942	Nosig
1,2-Bis(4-hydroxyphenyl)-2-propanol	12.2358	37.3847	105.317	Nosig
Histidinyl-Arginine	81.6039	201.384	158.011	Nosig
Glucoiberverin	85.5834	60.9644	75.1806	Nosig
Iridotrial	0.492703	53.6286	405.889	Nosig
L-Anserine	101.965	18.7493	33.2901	Nosig
Pinoresinol Diglucoside	23383.4	24473.7	57714.5	Nosig
Formononetin 7-O-glucoside-6''-O-malonate	7.96431	19.0514	3.64519	Nosig
6-Lactoyl-5,6,7,8-tetrahydropterin	7.05258	314.346	25.8502	Nosig
5-Methylcytosine	38.6606	2.4286	9.83387	Nosig
4-Hydroxy-2,2'-bipyrrole-5-methanol	13985.5	9427	3514.59	Nosig
Isoleucyl-Histidine	84.6792	11.5439	0.151317	Nosig
N-Acetyl-L-leucine	65.1627	1.91e-11	87.6773	Nosig
Salsalate	65.8561	43.4042	243.227	Nosig
Succinic acid semialdehyde	66.5784	30.0893	18.0256	Nosig
dTDP-L-epivancosamine	17.7548	0.408905	1.37137	Nosig
Glycerone	108.162	337.961	1.91e-11	Nosig
n-Propyl gallate	66.5928	9.74365	24.7531	Nosig
Dopamine	67.8242	9.41381	64.9808	Nosig
Valeroyl Salicylate	166.761	29.5447	17.426	Nosig
4-Methylbenzyl alcohol	30.573	1.99151	79.6556	Nosig
Creatine	72.9611	1.91e-11	1.91e-11	Nosig
Britannin	1338.62	448.823	193.162	Nosig
Kanosamine 6-phosphate	2.89781	6.44579	1083.31	Nosig
Salidroside	72.5705	18.805	49.2042	Nosig
(S)-2-Hydroxyglutarate	12.9802	4.026	100.965	Nosig
3-Methylpyrrole-2,4-dicarboxylic acid	38.9204	9.47021	0.65264	Nosig
Glucuronolactone	539.387	165.514	74.517	Nosig
UDP-4-dehydro-6-deoxy-D-glucose	314.388	48.6679	1.76233	Nosig
N-Carbamoyl-L-aspartate	171.05	34.8852	333.921	Nosig
2-C-Methyl-D-erythritol 2,4-cyclodiphosphate	2.68262	252.119	279.069	Nosig
Isoformononetin	501.115	372.067	2578.72	Nosig
Glycolaldehyde	14.2469	99.3242	108.017	Nosig
Ethyl 4-hydroxyphenylacetate	7.44416	3.72537	269.51	Nosig
Sedoheptulose	32.8593	1.86694	8.6095	Nosig
Ferulate	76.7754	33.0216	136.84	Nosig
TyrMe-Met-OH	659.563	791.643	2650.64	Nosig
Nebramycin factor 4	13.5733	3.5094	82.7187	Nosig
Sakuranetin	34.8113	13.3773	86.245	Nosig
EPIAFZELECHIN (2R,3R)(-)	15.2488	0.0155257	489.28	Nosig
Guanidinoproclavaminic acid	215.682	115.775	76.4754	Nosig
5-Acetylamino-6-amino-3-methyluracil	18.6964	34.5668	66.5572	Nosig
Garbanzol	49.3108	83.1878	135.027	Nosig
Glycine	11.0995	83.2003	138.166	Nosig
Methylarbutin	32.9703	4.31634	219.812	Nosig
(R)-(-)-Mellein	32.1423	13.3597	211.62	Nosig
TCEP	14.2428	12.5656	97.0257	Nosig
Lapachol	5.30709	1.91e-11	17.1286	Nosig
Plastoquinol-1	4.32093	1.91e-11	15.858	Nosig
Demethyleneberberine	192.8	66.7732	352.899	Nosig
Pinobanksin	19.8056	45.4238	324.133	Nosig
2-Methylquinolin-4-ol	1.22246	17.4256	59.8867	Nosig
Alpinetin	7.81158	38.1809	189.168	Nosig
Ansamitocinoside P-3	7994.14	5776.73	2694.59	Nosig
1-Guanidino-1-deoxy-scyllo-inositol 4-phosphate	55.6023	45.2882	140.627	Nosig
Ethyl 3,4-dihydroxybenzoate	17.5664	144.313	11.1146	Nosig
3,6-Dihydronicotinic acid	6.86658	1.91e-11	157.228	Nosig
Sinapic acid	107.742	160.592	5.45431	Nosig
cis-3-(Carboxy-ethyl)-3,5-cyclo-hexadiene-1,2-diol	34.3733	56.0656	0.329682	Nosig
Diflunisal	45.8819	101.514	44.5066	Nosig
8'-Hydroxyabscisate	2.78971	149.64	139.092	Nosig
2,3,4'-TRIHYDROXY-4-METHOXYBENZOPHENONE	2.93309	5.14e-05	279.044	Nosig
Clavulanic acid	202.013	33.5497	50.6546	Nosig
alpha-1,5-L-Arabinobiose	12.4524	14.7769	221.817	Nosig
(S)-1-Pyrroline-5-carboxylate	1.91e-11	1.50934	4.45974	Nosig
L-Proline	20.4975	3.04003	15.3324	Nosig
3-[(3aS,4S,7aS)-7a-Methyl-1,5-dioxo-octahydro-1H-inden-4-yl]propanoate	1.91e-11	1.91e-11	44.7468	Nosig
Aminoimidazole ribotide	55.0437	11.3184	59.8631	Nosig
Leucyl-Histidine	0.743091	3.98273	1.91e-11	Nosig
N-Dimethyl-2-aminoethylphosphonate	98.9687	14.2575	0.00263075	Nosig
2-Aminoethylphosphonate	1.91e-11	2.04931	1.91e-11	Nosig
2-METHOXYRESORCINOL	1.86653	92.3892	127.162	Nosig
4-Hydroxycinnamyl aldehyde	5.754	163.694	216.394	Nosig
IRIFLOPHENONE TRIMETHYL ETHER	0.563866	1906.5	2261.92	Nosig
(1R,6S)-1,6-Dihydroxycyclohexa-2,4-diene-1-carboxylate	347.49	158.451	735.364	Nosig
Liquiritigenin	1061.51	116.589	477.127	Nosig
3,4-Dihydroxy-9,10-secoandrosta-1,3,5(10)-triene-9,17-dione	217.016	29.1164	131.441	Nosig
Cubebinin	421.19	77.7064	96.5127	Nosig
ACRL Toxin II	445.002	13.3013	23.3715	Nosig
xi-3-Methyl-3-cyclohexen-1-ol	534.161	354.15	297.938	Nosig
(-)-Germacrene D	158.592	17.2018	480.804	Nosig
[6]-Dehydrogingerdione	24.377	68.5172	85.7021	Nosig
Methylripariochromene A	59.5622	171.371	166.781	Nosig
Cyanidin 3-O-3'',6''-O-dimalonylglucoside	555.28	46.4265	42.2273	Nosig
Glomeratose A	1460.77	630.933	689.893	Nosig
5,6,7,8-Tetrahydro-2-naphthol	655.728	16.7761	410.042	Nosig
L-gamma-Glutamyl-(3R)-L-beta-ethynylserine	1467.32	1345.7	1874.95	Nosig
Indole-3-acetate	2.24779	5.09857	103.037	Nosig
Coumestrol	0.347921	29.2865	1.91e-11	Nosig
Pyrethrosin	627.689	33.429	25.3074	Nosig
Grandiflorone	32.8823	3.93129	156.42	Nosig
3''-Hydroxy-geranylhydroquinone	31.8162	9.06689	31.9721	Nosig
Ciliatocholate	379.244	1.91e-11	33.7243	Nosig
Methyl linolenate	1.91e-11	1.91e-11	467.353	Nosig
12(R)-HEPE	8.70657	1.91e-11	63.4564	Nosig
DL-3,4-Dihydroxymandelic acid	0.071389	3.4321	86.3274	Nosig
L-Anticapsin	41.3879	60.3638	46.6604	Nosig
Syringin	163.944	88.8377	134.286	Nosig
S-(Phenylacetothiohydroximoyl)-L-cysteine	185.282	3741.52	3082.55	Nosig
3-Copaene	1.91e-11	1.91e-11	4067.77	Nosig
Phenylacetylglutamine	251.149	1.45339	0.285385	Nosig
Sucrose 6-phosphate	26.8511	752.665	1043.36	Nosig
8-iso Prostaglandin F1a-d9	74.9606	22.3917	464.73	Nosig
Sabinene hydrate	167.552	27.5648	164.258	Nosig
PGD3	2325.83	1705.2	2277.02	Nosig
Gentian Violet	4457.57	6183	1440.57	Nosig
6-Deoxy-5-ketofructose 1-phosphate	397.202	612.504	844.956	Nosig
Pelargonidin 3-(6''-p-coumarylglucoside)-5-(6'''-acetylglucoside)	8806.68	11815.9	13608.8	Nosig
(20R)-Ginsenoside Rh1	948.339	10.0908	358.88	Nosig
Folate	863.489	12.5107	184.021	Nosig
Hericenone A	29.7976	201.822	2619.7	Nosig
Hepoxilin B3	87.9222	1.91e-11	308.934	Nosig
6-Demethylsterigmatocystin	9.49948	2.32021	695.444	Nosig
Neobanol	14.9479	170.652	6947.09	Nosig
Biphenyl-2,3-diol	9.26346	123.984	35.11	Nosig
2,4,6-undecatrienal	649.643	278.88	1145.3	Nosig
9R,10S-EpOME	12883.5	4884.88	7795.72	Nosig
(R)-1-Aminopropan-2-ol	94.3598	1.91e-11	12.7941	Nosig
Hepoxilin A3	1305.26	18.3775	394.895	Nosig
3-Isopropyl-3-butenoic acid	63.1579	10.2728	201.1	Nosig
4-Isopentylphenol	233.317	108.237	526.811	Nosig
4-Vinylcyclohexene	2923.83	1453.41	2241.17	Nosig
Dihydroactinidiolide	2929.11	1280.24	1834.06	Nosig
Leu Leu Arg	5159.4	2315.2	4286.43	Nosig
2E,6E,8E-decatrienoic acid	551.955	76.7607	92.7386	Nosig
5,6,7,8-Tetrahydromonapterin	287.504	1.91e-11	1.91e-11	Nosig
Norbicycloekasantalal	2071.74	816.561	1760.89	Nosig
Tricycloekasantal	2132.06	789.14	1889.09	Nosig
6,8-Diethyl-4-methyl-3E,5E,7E,9E-dodecatetraene	364.85	111.484	466.601	Nosig
Thr Lys His His	7606.84	3818.57	7081.97	Nosig
16alpha-Hydroxyestrone	64.8923	26.7407	18.5363	Nosig
Homocarnosine	30.2523	61.9843	54.4093	Nosig
1,1-Dimethoxy-3,7-dimethyl-2,6-octadiene	1855.83	364.181	1852.77	Nosig
(9Z)-Hexadecenoic acid	7.26048	8.77695	480.956	Nosig
PGF2?? Alcohol methyl ether	72259.2	79569.6	63976.3	Nosig
Kamebakaurin	254.945	1.97336	3.88119	Nosig
2(R)-HPOT	308.119	185.695	291.739	Nosig
Tabtoxinine-delta-lactam	45.0432	35.6835	1270.98	Nosig
Aminoacetone	82.141	15.9551	20.8441	Nosig
3,4,5-Trimethylbenzaldehyde	563.145	95.8962	16.4916	Nosig
3alpha-Hydroxy-3,5-dihydromonacolin L acid	111.655	76.2838	189.225	Nosig
4-Trimethylammoniobutanal	77.568	1.91e-11	72.9836	Nosig
Reduced riboflavin	43.9183	138.51	554.825	Nosig
Coniferyl aldehyde	106.333	9.13069	0.0336699	Nosig
Nafenopin	81.6743	3.56713	1175.14	Nosig
5-Hydroxyectoine	27.1851	27.6611	197.679	Nosig
1a,1b-dihomo-15-deoxy-??-12,14-PGD2	27.1854	1.91e-11	3549.68	Nosig
2,5-Octadien-1-ol	18.2068	11.9501	85.7762	Nosig
3,5,7-Trimethyl-2E,4E,6E,8E-decatetraene	304.798	148.23	821.586	Nosig
cyclosativene	44.0057	36.6081	500.799	Nosig
3-Hexenol	139.654	115.575	324.41	Nosig
(-)-Epinephrine	286.77	98.8646	138.062	Nosig
2-Hydroxy-6-oxo-6-(2-carboxyphenyl)-hexa-2,4-dienoate	243.641	4.06924	1.91e-11	Nosig
Dodecanoic acid	1268.56	178.568	392.094	Nosig
Sphingosine 1-phosphate	11432.2	321.601	979.255	Nosig
Narbomycin	5642.34	1071.41	1953.23	Nosig
Narbonolide	422.24	296.562	429.859	Nosig
Tylactone	8946.93	3575.76	10515.4	Nosig
Avermectin A1b monosaccharide	3540.61	42.3857	52.1168	Nosig
Crassostrea Secocarotenoid	29484	1039	2835.45	Nosig
His Phe Val His	4549.71	400.324	154.678	Nosig
L-Histidinol	122.076	383.556	149.21	Nosig
3-Methylbutanoic acid	36.0213	70.2128	99.9588	Nosig
Retinal	992.54	461.389	591.088	Nosig
Edrophonium	14.8517	154.639	88.8469	Nosig
Pyridoxal phosphate	11.7473	262.956	1.91e-11	Nosig
Hygromycin B	38.8789	1.91e-11	0.107926	Nosig
Gynostemma Extract	693.289	32.0603	3.22518	Nosig
Valyl-Glutamine	634.708	39.4441	14.6722	Nosig
Tobramycin	2527.15	59.6797	532.25	Nosig
1-Undecanol	1.91e-11	1.91e-11	85.1331	Nosig
Gly Lys Trp Val	28.3178	29.5377	836.4	Nosig
2-Acetyl-1,5,6,7-tetrahydro-6-hydroxy-7-(hydroxymethyl)-4H-azepine-4-one	2635.65	1444.46	3039.49	Nosig
Toluene	187.533	441.472	376.234	Nosig
4-Oxoretinol	453067	195023	484059	Nosig
1-ACETYLPIPERIDINE	82.1671	6.31034	130.909	Nosig
Cephalosporin C	56.9654	28.6252	146.317	Nosig
Asp Asn Lys Tyr	9930.5	14.5072	88.5118	Nosig
Cucurbitacin IIb	969.786	5565.44	7306.17	Nosig
beta-vatirenene	300.081	19.2142	21.175	Nosig
Propamocarb	665.738	6.60731	15.3781	Nosig
4-Methyl-2-pentenal	93.5191	1.91e-11	1.91e-11	Nosig
Cyclopassifloic acid C	797.883	300.345	9163.37	Nosig
Tetradecanedioic acid	4180.95	2828.45	2582.02	Nosig
Leu Val Ile Trp	42.9131	48.111	98.8504	Nosig
Humulinic acid A	9735.41	1835.61	2509.69	Nosig
Oxalosuccinate	1.98061	43.7943	587.745	Nosig
Dehydroandrographolide succinate	2926.32	11.385	8.55232	Nosig
D-(-)-Lyxose	222.361	84.6935	56.7643	Nosig
Panatellin	9834.12	6705.94	1784.75	Nosig
Ser Ser Thr Tyr	47.6708	472.585	78.3476	Nosig
(-)-Sedamine	95.7302	0.00362019	1.91e-11	Nosig
trans-Dehydroandrosterone	1885.14	428.437	674.129	Nosig
(5Z,8Z,11Z,14Z,17Z)-Icosapentaenoic acid	1318.41	863.332	410.339	Nosig
Avocadynofuran	2671.23	241.488	780.501	Nosig
beta-Alanyl-L-arginine	789.408	444.792	341.129	Nosig
CDP	307.927	2296.21	581.316	Nosig
1-methylhistidine	235.693	88.8051	41.5418	Nosig
1D-1-Guanidino-1-deoxy-3-dehydro-scyllo-inositol	4.38255	9.98146	130.437	Nosig
Isochorismate	1.91e-11	1.91e-11	91.4681	Nosig
Tyrosyl-Proline	1325.83	54.4636	37.1146	Nosig
7,8-Dihydroxycoumarin	383.863	80.0143	857.535	Nosig
Phenylpyruvic acid	4037.9	2379.38	3218.85	Nosig
Lysyl-Cysteine	702.537	148.381	200.588	Nosig
4-Hexynoic acid	114.23	118.411	109.551	Nosig
1-(1-Methoxy-1-methylethyl)-4-methylbenzene	212.991	131.111	114.833	Nosig
cis-(Homo)2-aconitate	20.0973	38.8781	137.924	Nosig
Tebutam	1.91e-11	1.91e-11	1.91e-11	Nosig
Tropinone	182.504	25.2486	86.0924	Nosig
Jasmine lactone	124.303	1.91e-11	81.3992	Nosig
ANETHOLE	174.803	123.933	196.299	Nosig
Isoamyl cinnamate	12.2549	10.5913	74.6726	Nosig
Dihydrolipoate	14.4076	60.2454	180.343	Nosig
IMP	7.26973	0.246871	103.469	Nosig
Senkyunolide A	693.625	77.3062	14.5233	Nosig
4-(Butoxymethyl)-2-methoxyphenol	905.449	73.2681	10.7701	Nosig
Butyl lactate	94.253	1.91e-11	1.91e-11	Nosig
L-Arginine phosphate	1422.32	688.593	810.315	Nosig
3-hexenal	56.8768	1.91e-11	1.05589	Nosig
Vanillin 4-sulfate	13.2038	114.661	25.0925	Nosig
N-Methylhistamine	110.498	84.1049	228.58	Nosig
Solavetivone	0.0130898	4.73443	242.438	Nosig
2-Hydroxy-6-ketononatrienedioate	0.255141	1.91e-11	46.1997	Nosig
3,4-Methylenedioxybenzoic acid	1.91e-11	46.0434	103.732	Nosig
5-Oxopentanoate	88.2561	12.7683	1.91e-11	Nosig
S-Adenosylmethioninamine	280.774	3.1417	86.28	Nosig
3-Methyl-2-butenal	45.5586	1.57211	1.91e-11	Nosig
8(S)-HETE	263.466	0.249709	11.5203	Nosig
Thymol	106.946	1.91e-11	250.401	Nosig
Linatine	609.489	112.395	599.284	Nosig
2-Methyl-1,3-cyclohexadiene	176.15	78.9671	236.316	Nosig
4-n-Hexylphenol	168.065	3.93002	5.56433	Nosig
Bufuralol	98.8128	0.00644966	36.1428	Nosig
3-Phenylpropyl hexanoate	348.837	128.014	20.2641	Nosig
L-Glutamine	212.106	139.246	303.179	Nosig
N6-(1,2-Dicarboxyethyl)-AMP	9.18219	26.6827	284.455	Nosig
Sakacin P	80.6306	147.637	130.294	Nosig
trans-trismethoxy Resveratrol	169.442	32.0757	168.744	Nosig
sabinol	26.2499	1.54286	41.0583	Nosig
4,4alpha,5,6-Tetrahydro-7-methyl-2(3H)-naphthalenone	397.306	32.3301	13.1341	Nosig
4-(4-Hydroxyphenyl)-2-butanol	378.453	17.7857	394.908	Nosig
[truncated: 18 more rows]
