# Supplementary material for: Plant growth and stress-regulating metabolite response to biochar utilization boost crop traits and soil health
Source: Front Plant Sci. 2023 Oct 12;14:1271490. doi: 10.3389/fpls.2023.1271490 (PMC10600501; doi:10.3389/fpls.2023.1271490)
Supplement: Supplementary file 8 [file Table_7.xlsx]

## Sheet:  
Table S7. Association between metabolites and plant growth-promoting bacteria detected in the aboveground plant tissues (leaf, stem).
raw.r	raw.p	Root edudates	Bacteria	ABS	Corr
-0.65	0.02	Pantothenol	Alcaligenes	0.65	N
-0.64	0.03	cis-Jasmone	Alcaligenes	0.64	N
-0.59	0.04	Aspartame	Alcaligenes	0.59	N
-0.66	0.02	Anamorelin	Arthrobacter	0.66	N
-0.57	0.05	Calcitetrol	Arthrobacter	0.57	N
-0.65	0.02	Maltotetraose	Azospirillum	0.65	N
0.63	0.03	Anhydropisatin	Azospirillum	0.63	P
0.61	0.04	Mesaconate	Azospirillum	0.61	P
0.65	0.02	Calcitriol	Bacillus	0.65	P
0.62	0.03	Mesaconate	Bacillus	0.62	P
0.57	0.05	Melatonin	Bacillus	0.57	P
-0.57	0.05	Allantoate	Bacillus	0.57	N
0.58	0.05	Fexofenadine	Bacillus	0.58	P
0.58	0.05	Retinal	Bacillus	0.58	P
0.64	0.02	Abscisic aldehyde	Bradyrhizobium	0.64	P
0.61	0.04	Linoleate	Bradyrhizobium	0.61	P
0.81	0	Anamorelin	Burkholderia_Caballeronia_Paraburkholderia	0.81	P
0.69	0.01	Abscisic aldehyde	Burkholderia_Caballeronia_Paraburkholderia	0.69	P
-0.68	0.01	Perillyl aldehyde	Caulobacter	0.68	N
-0.66	0.02	Aminoacetone	Caulobacter	0.66	N
-0.64	0.03	Propanoate	Caulobacter	0.64	N
-0.64	0.03	Prunasin	Caulobacter	0.64	N
0.59	0.04	Anhydropisatin	Caulobacter	0.59	P
-0.59	0.04	Chlorogenate	Caulobacter	0.59	N
0.6	0.04	Ononin	Caulobacter	0.6	P
-0.61	0.04	Pantothenol	Caulobacter	0.61	N
-0.59	0.04	Pelargonic acid	Caulobacter	0.59	N
-0.59	0.04	Phenethylamine	Caulobacter	0.59	N
0.57	0.05	Chrysoeriol	Caulobacter	0.57	P
0.58	0.05	Limonin	Caulobacter	0.58	P
-0.57	0.05	resorcinol	Caulobacter	0.57	N
-0.58	0.05	Palmitoyl Serinol	Cupriavidus	0.58	N
-0.72	0.01	Chrysin	Enterobacter	0.72	N
-0.75	0.01	Naringenin	Enterobacter	0.75	N
0.71	0.01	Panatellin	Enterobacter	0.71	P
-0.57	0.05	Nimodipine	Enterobacter	0.57	N
0.75	0.01	Aconitic acid	Flavobacterium	0.75	P
-0.63	0.03	Chrysin	Flavobacterium	0.63	N
0.59	0.04	Fexofenadine	Flavobacterium	0.59	P
0.6	0.04	Maltoheptaose	Flavobacterium	0.6	P
-0.59	0.04	Naringenin	Flavobacterium	0.59	N
-0.59	0.04	Naringenin	Flavobacterium	0.59	N
-0.57	0.05	Oxalosuccinate	Flavobacterium	0.57	N
0.7	0.01	Panatellin	Frankia	0.7	P
0.65	0.02	Abscisate	Frankia	0.65	P
-0.66	0.02	Protodioscin	Frankia	0.66	N
0.59	0.04	Cholesterol	Frankia	0.59	P
-0.59	0.04	Paromomycin	Frankia	0.59	N
0.58	0.05	Palmitoyl Serinol	Frankia	0.58	P
0.65	0.02	Aconitic acid	Klebsiella	0.65	P
0.63	0.03	Budesonide	Klebsiella	0.63	P
0.82	0	Anamorelin	Mesorhizobium	0.82	P
0.68	0.01	Abscisic aldehyde	Mesorhizobium	0.68	P
0.74	0.01	Anhydropisatin	Micrococcus	0.74	P
0.67	0.02	Abscisate	Pseudomonas	0.67	P
-0.67	0.02	Protodioscin	Pseudomonas	0.67	N
-0.61	0.04	Danielone	Pseudomonas	0.61	N
0.58	0.05	Panatellin	Pseudomonas	0.58	P
-0.57	0.05	Paromomycin	Pseudomonas	0.57	N
0.69	0.01	Anamorelin	Serratia	0.69	P
0.57	0.05	Abscisic aldehyde	Serratia	0.57	P
-0.57	0.05	Linoleamide	Serratia	0.57	N
0.58	0.05	Pimelate	Serratia	0.58	P
0.67	0.02	Abscisate	Streptomyces	0.67	P
0.66	0.02	Panatellin	Streptomyces	0.66	P
