# Supplementary material for: Plant growth and stress-regulating metabolite response to biochar utilization boost crop traits and soil health
Source: Front Plant Sci. 2023 Oct 12;14:1271490. doi: 10.3389/fpls.2023.1271490 (PMC10600501; doi:10.3389/fpls.2023.1271490)
Supplement: Supplementary file 9 [file Table_8.xlsx]

## Sheet: Sheet1
Table S8. Association between metabolites and plant growth-promoting bacteria detected in the belowground plant compartments (root, rhizosphere).
raw.r	raw.p	Root exudates	Bacteria	ABS	Corr
0.78	0	Succinic acid semialdehyde	Azospirillum	0.78	P
-0.86	0	Sucrose	Azospirillum	0.86	N
0.81	0	Vaccarin	Azospirillum	0.81	P
-0.77	0	Valdiate	Azospirillum	0.77	N
0.78	0	Jasmonic acid	Bacillus	0.78	P
-0.77	0	Limonin	Bacillus	0.77	N
-0.8	0	Maltohexaose	Bacillus	0.8	N
-0.76	0	Maltopentaose	Bacillus	0.76	N
0.76	0	Megastigmatrienone	Bacillus	0.76	P
-0.79	0	Vaccarin	Bacillus	0.79	N
-0.78	0	Acetoin	Burkholderia_Caballeronia_Paraburkholderia	0.78	N
-0.8	0	Adrenic acid	Burkholderia_Caballeronia_Paraburkholderia	0.8	N
-0.75	0	Apigenin	Caulobacter	0.75	N
0.78	0	Cholesterol	Flavobacterium	0.78	P
0.76	0	Zeatin	Serratia	0.76	P
-0.79	0	Abscisic aldehyde	Serratia	0.79	N
0.76	0	Aconitic acid	Serratia	0.76	P
-0.77	0	alantolactone	Serratia	0.77	N
0.75	0	Aminoacetone	Serratia	0.75	P
-0.77	0	Amyl salicylate	Serratia	0.77	N
-0.77	0	Calcidiol	Serratia	0.77	N
-0.78	0	Cholesterol	Serratia	0.78	N
0.77	0	cis-Jasmone	Serratia	0.77	P
0.76	0	Cycloserine	Serratia	0.76	P
0.75	0	Diosmin	Serratia	0.75	P
-0.78	0	Fexofenadine	Serratia	0.78	N
-0.75	0	Jasmolone	Serratia	0.75	N
-0.77	0	Jasmonic acid	Serratia	0.77	N
0.81	0	Perillic acid	Serratia	0.81	P
0.77	0	Phenylacetic acid	Serratia	0.77	P
0.81	0	Melatonin	Bradyrhizobium	0.81	P
0.78	0	Abscisic acid	Bradyrhizobium	0.78	P
0.78	0	Acarbose	Bradyrhizobium	0.78	P
-0.76	0	Acetoin	Bradyrhizobium	0.76	N
0.81	0	Aconitic acid	Bradyrhizobium	0.81	P
0.76	0	Adipate semialdehyde	Bradyrhizobium	0.76	P
-0.83	0	Adrenic acid	Bradyrhizobium	0.83	N
0.79	0	Alpinetin	Bradyrhizobium	0.79	P
0.83	0	Aminoacetone	Bradyrhizobium	0.83	P
0.82	0	Aminohippuric acid	Bradyrhizobium	0.82	P
0.75	0	Amlodipine	Bradyrhizobium	0.75	P
0.78	0	Benzene	Bradyrhizobium	0.78	P
0.8	0	Bisnorbiotin	Bradyrhizobium	0.8	P
-0.77	0	Chrysoeriol	Bradyrhizobium	0.77	N
0.81	0	Creatinine	Bradyrhizobium	0.81	P
0.84	0	Cyanin	Bradyrhizobium	0.84	P
0.78	0	Linoleate	Bradyrhizobium	0.78	P
0.8	0	Nifedipine	Bradyrhizobium	0.8	P
0.79	0	Nimodipine	Bradyrhizobium	0.79	P
0.78	0	Norfloxacin	Bradyrhizobium	0.78	P
-0.81	0	Nystatin	Bradyrhizobium	0.81	N
-0.8	0	Oleyl alcohol	Bradyrhizobium	0.8	N
0.89	0	Paclitaxel	Bradyrhizobium	0.89	P
-0.79	0	Palmitoyl Serinol	Bradyrhizobium	0.79	N
0.87	0	p-Anisaldehyde	Bradyrhizobium	0.87	P
0.84	0	Paromomycin	Bradyrhizobium	0.84	P
0.81	0	Perillic acid	Bradyrhizobium	0.81	P
-0.78	0	Phoenicoxanthin	Bradyrhizobium	0.78	N
0.79	0	Pisatin	Bradyrhizobium	0.79	P
0.75	0	Propanoate	Bradyrhizobium	0.75	P
-0.84	0	Protobassic acid	Bradyrhizobium	0.84	N
0.79	0	Pyrocatechol	Bradyrhizobium	0.79	P
0.8	0	Retinol	Bradyrhizobium	0.8	P
0.78	0	Ribostamycin	Bradyrhizobium	0.78	P
-0.84	0	Roxithromycin	Bradyrhizobium	0.84	N
0.81	0	Sterol	Bradyrhizobium	0.81	P
0.83	0	Succinic acid semialdehyde	Bradyrhizobium	0.83	P
-0.76	0	Valdiate	Bradyrhizobium	0.76	N
-0.77	0	Apigenin	Mesorhizobium	0.77	N
-0.76	0	Linoleate	Cupriavidus	0.76	N
0.78	0	Palmitoyl Serinol	Cupriavidus	0.78	P
0.8	0	Melatonin	Frankia	0.8	P
0.78	0	Paromomycin	Frankia	0.78	P
-0.75	0	Pregnanolone	Frankia	0.75	N
-0.75	0	Rosifoliol	Frankia	0.75	N
0.77	0	Phenyllactic acid	Enterobacter	0.77	P
0.78	0	Cholesterol	Flavobacterium	0.78	P
